# Supplementary material for: Application of two-dimensional difference gel electrophoresis to identify protein changes between center, margin, and adjacent non-tumor tissues obtained from non-small-cell lung cancer with adenocarcinoma or squamous cell carcinoma subtype
Source: PLoS One. 2022 May 5;17(5):e0268073. doi: 10.1371/journal.pone.0268073 (PMC9071164; doi:10.1371/journal.pone.0268073)
Supplement: S1 Material — (XLSX) [file pone.0268073.s005.xlsx]

## Sheet: molecules_input
ID	Flags	Symbol	Entrez Gene Name	Location	Type(s)	Drug(s)
ACTB		ACTB	actin beta	Cytoplasm	other
AHCY		AHCY	adenosylhomocysteinase	Cytoplasm	enzyme	3-deazaaristeromycin, cyanovirin-N, neplanocin A, 9-(2',3'-dihydroxycyclopent-4'-enyl)adenine, 6'-C-methylneplanocin A, 3-deazaneplanocin
AKR1B1		AKR1B1	aldo-keto reductase family 1 member B	Cytoplasm	enzyme	sorbinil
ALB	D	ALB	albumin	Extracellular Space	transporter	gadofosveset trisodium, aldoxorubicin, GSK3128349
ALB	D	ALB	albumin	Extracellular Space	transporter	gadofosveset trisodium, aldoxorubicin, GSK3128349
ALDH1A1		ALDH1A1	aldehyde dehydrogenase 1 family member A1	Cytoplasm	enzyme	disulfiram, chlorpropamide
ALDH2	D	ALDH2	aldehyde dehydrogenase 2 family member	Cytoplasm	enzyme	disulfiram, chlorpropamide, disulfiram/gemcitabine, ANS-6637
ALDH2	D	ALDH2	aldehyde dehydrogenase 2 family member	Cytoplasm	enzyme	disulfiram, chlorpropamide, disulfiram/gemcitabine, ANS-6637
ANXA2		ANXA2	annexin A2	Plasma Membrane	other
ANXA3		ANXA3	annexin A3	Cytoplasm	enzyme
ANXA4		ANXA4	annexin A4	Plasma Membrane	other
APOA1		APOA1	apolipoprotein A1	Extracellular Space	transporter	ISIS 681257
ATIC		ATIC	5-aminoimidazole-4-carboxamide ribonucleotide formyltransferase/IMP cyclohydrolase	Cytoplasm	enzyme	pemetrexed, pembrolizumab/pemetrexed, gemcitabine/pemetrexed
CA1	D	CA1	carbonic anhydrase 1	Cytoplasm	enzyme	benzthiazide, ethoxyzolamide, brimonidine/brinzolamide, dorzolamide, diazoxide, dichlorphenamide, methazolamide, hydrochlorothiazide, sulfacetamide, dorzolamide/timolol, brinzolamide, topiramate, chlorothiazide/reserpine, chlorothiazide, chlorthalidone, acetazolamide, quinethazone, trichloromethiazide
CA1	D	CA1	carbonic anhydrase 1	Cytoplasm	enzyme	benzthiazide, ethoxyzolamide, brimonidine/brinzolamide, dorzolamide, diazoxide, dichlorphenamide, methazolamide, hydrochlorothiazide, sulfacetamide, dorzolamide/timolol, brinzolamide, topiramate, chlorothiazide/reserpine, chlorothiazide, chlorthalidone, acetazolamide, quinethazone, trichloromethiazide
CA1	D	CA1	carbonic anhydrase 1	Cytoplasm	enzyme	benzthiazide, ethoxyzolamide, brimonidine/brinzolamide, dorzolamide, diazoxide, dichlorphenamide, methazolamide, hydrochlorothiazide, sulfacetamide, dorzolamide/timolol, brinzolamide, topiramate, chlorothiazide/reserpine, chlorothiazide, chlorthalidone, acetazolamide, quinethazone, trichloromethiazide
CALR		CALR	calreticulin	Cytoplasm	transcription regulator
CCT2		CCT2	chaperonin containing TCP1 subunit 2	Cytoplasm	kinase
CS		CS	citrate synthase	Cytoplasm	enzyme
DPYSL3		DPYSL3	dihydropyrimidinase like 3	Cytoplasm	enzyme
EEF1A1		EEF1A1	eukaryotic translation elongation factor 1 alpha 1	Cytoplasm	translation regulator
EEF1B2		EEF1B2	eukaryotic translation elongation factor 1 beta 2	Cytoplasm	translation regulator
EEF1D		EEF1D	eukaryotic translation elongation factor 1 delta	Cytoplasm	translation regulator
EEF1G		EEF1G	eukaryotic translation elongation factor 1 gamma	Cytoplasm	translation regulator
EEF1G		EEF1G	eukaryotic translation elongation factor 1 gamma	Cytoplasm	translation regulator
EEF2		EEF2	eukaryotic translation elongation factor 2	Cytoplasm	translation regulator	MDNA55
EEF2		EEF2	eukaryotic translation elongation factor 2	Cytoplasm	translation regulator	MDNA55
EEF2		EEF2	eukaryotic translation elongation factor 2	Cytoplasm	translation regulator	MDNA55
EEF2		EEF2	eukaryotic translation elongation factor 2	Cytoplasm	translation regulator	MDNA55
ENO1		ENO1	enolase 1	Cytoplasm	enzyme
ENO1		ENO1	enolase 1	Cytoplasm	enzyme
FGB		FGB	fibrinogen beta chain	Extracellular Space	other	F2
G6PD		G6PD	glucose-6-phosphate dehydrogenase	Cytoplasm	enzyme
GAPDH		GAPDH	glyceraldehyde-3-phosphate dehydrogenase	Cytoplasm	enzyme
HBA1		HBA1/HBA2	hemoglobin subunit alpha 2	Extracellular Space	transporter	donepezil/mefloquine, iron dextran, mefloquine
HBA1		HBA1/HBA2	hemoglobin subunit alpha 2	Extracellular Space	transporter	donepezil/mefloquine, iron dextran, mefloquine
HBA1		HBA1/HBA2	hemoglobin subunit alpha 2	Extracellular Space	transporter	donepezil/mefloquine, iron dextran, mefloquine
HBA2		HBA1/HBA2	hemoglobin subunit alpha 2	Extracellular Space	transporter	donepezil/mefloquine, iron dextran, mefloquine
HBA1		HBA1/HBA2	hemoglobin subunit alpha 2	Extracellular Space	transporter	donepezil/mefloquine, iron dextran, mefloquine
HBB		HBB	hemoglobin subunit beta	Cytoplasm	transporter	iron dextran
HBB		HBB	hemoglobin subunit beta	Cytoplasm	transporter	iron dextran
HBB		HBB	hemoglobin subunit beta	Cytoplasm	transporter	iron dextran
HBB		HBB	hemoglobin subunit beta	Cytoplasm	transporter	iron dextran
HBB		HBB	hemoglobin subunit beta	Cytoplasm	transporter	iron dextran
HBB		HBB	hemoglobin subunit beta	Cytoplasm	transporter	iron dextran
HBD		HBD	hemoglobin subunit delta	Other	transporter
HBD		HBD	hemoglobin subunit delta	Other	transporter
HDGF		HDGF	heparin binding growth factor	Extracellular Space	growth factor
HNRPK		HNRNPK	heterogeneous nuclear ribonucleoprotein K	Nucleus	transcription regulator
HP		HP	haptoglobin	Extracellular Space	peptidase
HSP90AB1		HSP90AB1	heat shock protein 90 alpha family class B member 1	Cytoplasm	enzyme	cisplatin, retaspimycin, alvespimycin, TAS-116
HSPA1A		HSPA1A/HSPA1B	heat shock protein family A (Hsp70) member 1A	Cytoplasm	enzyme
HSPD1	D	HSPD1	heat shock protein family D (Hsp60) member 1	Cytoplasm	enzyme
HSPD1	D	HSPD1	heat shock protein family D (Hsp60) member 1	Cytoplasm	enzyme
IDH1		IDH1	isocitrate dehydrogenase (NADP(+)) 1	Cytoplasm	enzyme	olutasidenib, IDH305, ivosidenib, DS-1001, BAY1436032, IDH1 inhibitor
ILF2		ILF2	interleukin enhancer binding factor 2	Nucleus	transcription regulator
IMPDH2		IMPDH2	inosine monophosphate dehydrogenase 2	Cytoplasm	enzyme	mycophenolic acid, thioguanine, mycophenolate mofetil, imatinib/thioguanine, VX-944, pegintron/ribavirin, mycophenolate mofetil/prednisone, methylprednisolone/mycophenolate mofetil, interferon alfacon-1/ribavirin, 6-mercaptopurine/prednisone/thioguanine, cytarabine/daunorubicin/thioguanine, cytarabine/thioguanine, IFNA2B/ribavirin, ribavirin
KRT19		KRT19	keratin 19	Cytoplasm	other
KRT34		KRT34	keratin 34	Cytoplasm	other
LCP1	D	LCP1	lymphocyte cytosolic protein 1	Cytoplasm	other
LCP1	D	LCP1	lymphocyte cytosolic protein 1	Cytoplasm	other
LCP1	D	LCP1	lymphocyte cytosolic protein 1	Cytoplasm	other
LGALS1		LGALS1	galectin 1	Extracellular Space	other	OTX008
LMNA	D	LMNA	lamin A/C	Nucleus	other
LMNA	D	LMNA	lamin A/C	Nucleus	other
LPP		LPP	LIM domain containing preferred translocation partner in lipoma	Nucleus	other
LTA4H		LTA4H	leukotriene A4 hydrolase	Cytoplasm	enzyme
MSN		MSN	moesin	Plasma Membrane	other
MYL3		MYL3	myosin light chain 3	Cytoplasm	other
MZB1		MZB1	marginal zone B and B1 cell specific protein	Extracellular Space	other
NME1		NME1	NME/NM23 nucleoside diphosphate kinase 1	Cytoplasm	kinase
PDIA4		PDIA4	protein disulfide isomerase family A member 4	Cytoplasm	enzyme
PFN1		PFN1	profilin 1	Cytoplasm	other
PKM		PKM	pyruvate kinase M1/2	Cytoplasm	kinase	CAP-232
PPA1		PPA1	inorganic pyrophosphatase 1	Cytoplasm	enzyme
PPIA		PPIA	peptidylprolyl isomerase A	Cytoplasm	enzyme	cyclosporine A/sirolimus/tacrolimus, N-methyl-4-Ile-cyclosporin, alemtuzumab/cyclosporin A, cyclosporin A, cyclosporine A/tacrolimus, cyclosporin A/methotrexate
PRDX2		PRDX2	peroxiredoxin 2	Cytoplasm	enzyme
PRDX5		PRDX5	peroxiredoxin 5	Cytoplasm	enzyme	auranofin
PSMA1		PSMA1	proteasome 20S subunit alpha 1	Cytoplasm	peptidase
PSMD7		PSMD7	proteasome 26S subunit, non-ATPase 7	Cytoplasm	other
RBBP4		RBBP4	RB binding protein 4, chromatin remodeling factor	Nucleus	enzyme
RPSA		RPSA	ribosomal protein SA	Cytoplasm	translation regulator
S100A4		S100A4	S100 calcium binding protein A4	Cytoplasm	other
SERPINA1		SERPINA1	serpin family A member 1	Extracellular Space	other
SERPINB1		SERPINB1	serpin family B member 1	Cytoplasm	other
SND1		SND1	staphylococcal nuclease and tudor domain containing 1	Nucleus	enzyme
SNX6		SNX6	sorting nexin 6	Cytoplasm	transporter
TAGLN		TAGLN	transgelin	Cytoplasm	other
TUBB	D	TUBB	tubulin beta class I	Cytoplasm	other	ixabepilone/rifampin, ixabepilone
TUBB	D	TUBB	tubulin beta class I	Cytoplasm	other	ixabepilone/rifampin, ixabepilone
TXNRD1		TXNRD1	thioredoxin reductase 1	Cytoplasm	enzyme	arsenic trioxide/idarubicin/tretinoin, arsenic trioxide/cytarabine/methotrexate, arsenic trioxide/tretinoin, arsenic trioxide, arsenic trioxide/daunorubicin/tretinoin, ethaselen, arsenic trioxide/gemtuzumab ozogamicin/tretinoin
UGDH		UGDH	UDP-glucose 6-dehydrogenase	Nucleus	enzyme
VIM		VIM	vimentin	Cytoplasm	other
WARS1		WARS1	tryptophanyl-tRNA synthetase 1	Cytoplasm	enzyme
YWHAZ		YWHAZ	tyrosine 3-monooxygenase/tryptophan 5-monooxygenase activation protein zeta	Cytoplasm	enzyme

## Sheet: O1_Center vs Margin_CPathways
Ingenuity Canonical Pathways	-log(p-value)	Ratio	z-score	Molecules		P value
RhoA Signaling	2.47	0.016	NaN	MSN,MYL3		0.00338844
Semaphorin Neuronal Repulsive Signaling Pathway	2.43	0.0152	NaN	DPYSL3,MYL3		0.00371535
Epithelial Adherens Junction Signaling	2.3	0.013	NaN	MYL3,TUBB		0.00501187
RhoGDI Signaling	2.14	0.0108	NaN	MSN,MYL3		0.00724436
Phenylethylamine Degradation I	2.12	0.0909	NaN	ALDH2		0.00758578
Agranulocyte Adhesion and Diapedesis	2.1	0.0103	NaN	MSN,MYL3		0.00794328
Actin Cytoskeleton Signaling	1.99	0.00901	NaN	MSN,MYL3		0.0102329
Signaling by Rho Family GTPases	1.91	0.00813	NaN	MSN,MYL3		0.0123027
Protein Ubiquitination Pathway	1.81	0.00722	NaN	HSPD1,PSMA1		0.0154882
Fatty Acid Î±-oxidation	1.8	0.0435	NaN	ALDH2		0.0158489
Leukotriene Biosynthesis	1.76	0.04	NaN	LTA4H		0.017378
Glutaryl-CoA Degradation	1.73	0.037	NaN	CA1		0.0186209
Histamine Degradation	1.67	0.0323	NaN	ALDH2		0.0213796
Oxidative Ethanol Degradation III	1.67	0.0323	NaN	ALDH2		0.0213796
Putrescine Degradation III	1.64	0.0303	NaN	ALDH2		0.0229087
Phenylalanine Degradation IV (Mammalian, via Side Chain)	1.63	0.0294	NaN	ALDH2		0.0234423
Ethanol Degradation IV	1.63	0.0294	NaN	ALDH2		0.0234423
Tryptophan Degradation X (Mammalian, via Tryptamine)	1.62	0.0286	NaN	ALDH2		0.0239883
TCA Cycle II (Eukaryotic)	1.54	0.0238	NaN	CS		0.0288403
Ethanol Degradation II	1.54	0.0238	NaN	ALDH2		0.0288403
Dopamine Degradation	1.52	0.0227	NaN	ALDH2		0.0301995
Tryptophan Degradation III (Eukaryotic)	1.48	0.0208	NaN	CA1		0.0331131
Noradrenaline and Adrenaline Degradation	1.45	0.0192	NaN	ALDH2		0.0354813
Semaphorin Signaling in Neurons	1.39	0.0167	NaN	DPYSL3		0.040738
Axonal Guidance Signaling	1.35	0.00408	NaN	MYL3,TUBB		0.0446684
Remodeling of Epithelial Adherens Junctions	1.34	0.0147	NaN	TUBB		0.0457088

## Sheet: O1_Center vs Margin_Dis&Func
Categories	Diseases or Functions Annotation	p-value	Predicted Activation State	Activation z-score	Molecules	# Molecules
Immunological Disease	Allergy	2.15e-06			ALB,ALDH2,LGALS1,LTA4H,MSN,TUBB	6
Cellular Movement,Hematological Disease,Immunological Disease,Inflammatory Disease,Inflammatory Response,Organismal Injury and Abnormalities,Respiratory Disease	Allergic pulmonary eosinophilia	3.88e-06			ALB,ALDH2,TUBB	3
Infectious Diseases	Viral Infection	1.58e-05		-1.588	ALB,CCT2,HSPD1,LGALS1,LMNA,LTA4H,PSMA1,SNX6,TUBB	9
Hereditary Disorder,Organismal Injury and Abnormalities,Skeletal and Muscular Disorders	Autosomal dominant myopathy	2.74e-05			CA1,HSPD1,LMNA,MYL3	4
Cell Morphology	Length of filopodia	2.99e-05			DPYSL3,LCP1	2
Endocrine System Disorders,Gastrointestinal Disease,Metabolic Disease,Organismal Injury and Abnormalities	Diabetes mellitus	3.27e-05			ALB,ALDH2,CA1,DPYSL3,LCP1,LMNA,PSMA1,TUBB	8
Immunological Disease	Systemic autoimmune syndrome	3.51e-05			ALB,ALDH2,CA1,HSPD1,LCP1,LGALS1,TUBB,WARS1	8
Neurological Disease,Organismal Injury and Abnormalities,Psychological Disorders	Dementia	3.94e-05			ALB,ALDH2,CA1,HSPD1,LGALS1,TUBB	6
Cell Morphology,Nervous System Development and Function,Tissue Morphology	Size of growth cone	4.12e-05			DPYSL3,MSN	2
Neurological Disease,Organismal Injury and Abnormalities	Progressive encephalopathy	4.27e-05			ALB,ALDH2,CCT2,HSPD1,LGALS1,MYL3,TUBB	7
Cell Death and Survival	Necrosis	4.8e-05	Increased	2.113	ALB,ALDH2,CCT2,CS,DPYSL3,HSPD1,LGALS1,LMNA,MSN,SNX6,TUBB	11
Endocrine System Disorders,Gastrointestinal Disease,Immunological Disease,Metabolic Disease,Organismal Injury and Abnormalities	Insulin-dependent diabetes mellitus	5.7e-05			ALB,ALDH2,CA1,LCP1,TUBB	5
Infectious Diseases	Replication of Influenza A virus	9.23e-05		-1.067	HSPD1,PSMA1,SNX6,TUBB	4
Cellular Movement	Cell movement	0.000106		-0.134	ALB,ALDH2,DPYSL3,HSPD1,LCP1,LGALS1,LMNA,MSN,TUBB,WARS1	10
Cell-mediated Immune Response,Cellular Movement,Hematological System Development and Function,Immune Cell Trafficking	T cell migration	0.000134			HSPD1,LCP1,LGALS1,MSN	4
Cellular Movement	Cellular infiltration	0.000145			ALB,ALDH2,HSPD1,LGALS1,TUBB	5
Cancer,Gastrointestinal Disease,Hepatic System Disease,Organismal Injury and Abnormalities	Hepatitis C virus-related hepatocellular carcinoma	0.000146			HSPD1,TUBB	2
Cell Death and Survival,Organismal Injury and Abnormalities	Apoptosis of vascular endothelial cells	0.00015			ALDH2,HSPD1,LGALS1	3
Cellular Development,Skeletal and Muscular System Development and Function,Tissue Development	Differentiation of muscle precursor cells	0.000181			ALB,LGALS1,LMNA	3
Lipid Metabolism,Small Molecule Biochemistry	Conversion of eicosanoid	0.000182			ALB,LTA4H	2
Protein Synthesis	Metabolism of protein	0.000187			ALB,CCT2,HSPD1,LGALS1,LMNA,LTA4H,WARS1	7
Hematological Disease,Metabolic Disease,Nutritional Disease,Organismal Injury and Abnormalities,Renal and Urological Disease	Hyperuricemia	0.000209			ALB,CA1	2
Dermatological Diseases and Conditions,Developmental Disorder,Organismal Injury and Abnormalities	Congenital anomaly of skin	0.000216			ALB,LMNA,TUBB	3
Cell Morphology	Morphology of cellular protrusions	0.000217			DPYSL3,LCP1,LMNA,MSN	4
Inflammatory Response,Respiratory Disease	Inflammation of respiratory system component	0.000247			ALB,ALDH2,LGALS1,LTA4H,TUBB	5
Cellular Movement	Invasion of prostate cancer cell lines	0.000268			DPYSL3,LCP1,LMNA	3
Hereditary Disorder,Neurological Disease,Organismal Injury and Abnormalities	Hereditary motor neuropathy	0.000294			HSPD1,LMNA,WARS1	3
Metabolic Disease,Neurological Disease,Organismal Injury and Abnormalities,Psychological Disorders	Alzheimer disease	0.000294			ALB,ALDH2,HSPD1,LGALS1,TUBB	5
Hereditary Disorder,Organismal Injury and Abnormalities,Skeletal and Muscular Disorders	Hereditary myopathy	0.000322			CA1,HSPD1,LMNA,MYL3,WARS1	5
Cardiovascular Disease	Early onset hypertension	0.000349			CA1,LGALS1	2
Inflammatory Disease,Inflammatory Response,Organismal Injury and Abnormalities,Respiratory Disease	Inflammation of lung	0.000361			ALB,ALDH2,LGALS1,TUBB	4
Cancer,Organismal Injury and Abnormalities,Respiratory Disease	Lung metastasis by tumor	0.000385			DPYSL3,LGALS1	2
Cellular Assembly and Organization	Formation of actin bundles	0.000385			DPYSL3,LCP1	2
Inflammatory Disease,Ophthalmic Disease,Organismal Injury and Abnormalities	Anterior uveitis	0.000404			CA1,HSPD1	2
Cellular Assembly and Organization,Cellular Compromise	Disruption of cytoskeleton	0.000404			LGALS1,LMNA	2
Cell Morphology,Nervous System Development and Function,Tissue Morphology	Morphology of neurons	0.00043			DPYSL3,HSPD1,LGALS1,LMNA,MSN	5
Cellular Movement,Hematological System Development and Function,Hypersensitivity Response,Immune Cell Trafficking	Migration of eosinophils	0.000442			ALB,LGALS1	2
Inflammatory Disease,Inflammatory Response,Organismal Injury and Abnormalities,Respiratory Disease	Inflammation of airway	0.000451			ALB,ALDH2,LTA4H,TUBB	4
Protein Synthesis	Metabolism of cellular protein	0.000474			ALB,LGALS1,LTA4H	3
Cancer,Gastrointestinal Disease,Hepatic System Disease,Organismal Injury and Abnormalities	Hepatitis B virus-related hepatocellular carcinoma	0.000482			HSPD1,TUBB	2
Cellular Development,Cellular Growth and Proliferation,Hematological System Development and Function,Humoral Immune Response,Lymphoid Tissue Structure and Development	Expansion of B lymphocytes	0.000482			HSPD1,LCP1	2
Neurological Disease,Organismal Injury and Abnormalities,Psychological Disorders	Cocaine dependence	0.000568			ALDH2,CA1	2
Inflammatory Disease,Inflammatory Response,Ophthalmic Disease,Organismal Injury and Abnormalities	Keratitis	0.000685			CA1,LGALS1	2
Cancer,Gastrointestinal Disease,Hereditary Disorder,Organismal Injury and Abnormalities	Susceptibility to alcohol-related esophageal cancer	0.000695			ALDH2	1
Lipid Metabolism,Small Molecule Biochemistry	Conversion of leukotriene B4	0.000695			LTA4H	1
Cellular Movement,Hematological System Development and Function,Immune Cell Trafficking,Inflammatory Response	Transendothelial migration of peripheral dendritic cells	0.000695			LGALS1	1
Hereditary Disorder,Neurological Disease,Organismal Injury and Abnormalities,Skeletal and Muscular Disorders	Hereditary spastic paraplegia autosomal dominant 13	0.000695			HSPD1	1
Cellular Assembly and Organization	Quantity of peripheral heterochromatin	0.000695			LMNA	1
Cellular Assembly and Organization	Production of microvilli	0.000695			MSN	1
Cellular Development	Commitment of embryonic stem cell lines	0.000695			LMNA	1
Connective Tissue Development and Function,Nervous System Development and Function	Mechanotransduction of fibroblast cell lines	0.000695			LMNA	1
Inflammatory Disease,Inflammatory Response,Organismal Injury and Abnormalities,Renal and Urological Disease	Idiopathic interstitial nephritis	0.000695			ALB	1
Infectious Diseases	Release of human herpesvirus 4	0.000695			LMNA	1
Developmental Disorder,Hereditary Disorder,Organismal Injury and Abnormalities,Skeletal and Muscular Disorders	Autosomal recessive Emery-Dreifuss muscular dystrophy type 3	0.000695			LMNA	1
Cancer,Cell-To-Cell Signaling and Interaction,Organismal Injury and Abnormalities	Activation of fibroblast cancer cells	0.000695			LGALS1	1
Cellular Assembly and Organization	Reassembly of GW body	0.000695			LMNA	1
Hematological Disease,Metabolic Disease,Organismal Injury and Abnormalities	Severe hypoalbuminemia	0.000695			ALB	1
Cardiovascular Disease,Developmental Disorder,Hereditary Disorder,Organismal Injury and Abnormalities,Skeletal and Muscular Disorders	Muscular dystrophy of cardiac muscle	0.000695			LMNA	1
Infectious Diseases	NS1 antigen positive dengue hemorrhagic fever	0.000695			ALB	1
Cell Morphology,Cellular Function and Maintenance,Nervous System Development and Function,Organ Morphology,Organismal Development,Tissue Morphology	Length of cortical neurons	0.000695			DPYSL3	1
Nervous System Development and Function,Neurological Disease	Abnormal morphology of nociceptor	0.000695			LGALS1	1
Hematological Disease,Hereditary Disorder,Metabolic Disease,Organismal Injury and Abnormalities	Analbuminemia Baghdad	0.000695			ALB	1
Developmental Disorder,Endocrine System Disorders,Hereditary Disorder,Metabolic Disease,Organismal Injury and Abnormalities	Dysalbuminemic hyperthyroxinemia	0.000695			ALB	1
Carbohydrate Metabolism,Lipid Metabolism,Small Molecule Biochemistry	Induction of phosphatidylserine	0.000695			LGALS1	1
Dermatological Diseases and Conditions,Developmental Disorder,Hereditary Disorder,Metabolic Disease,Organismal Injury and Abnormalities,Skeletal and Muscular Disorders	Atypical Werner syndrome	0.000695			LMNA	1
Carbohydrate Metabolism,Lipid Metabolism,Molecular Transport,Small Molecule Biochemistry	Mobilization of phosphatidylserine	0.000695			LGALS1	1
Cellular Assembly and Organization	Detachment of desmin filament	0.000695			LMNA	1
Small Molecule Biochemistry	Degradation of acetaldehyde	0.000695			ALDH2	1
Small Molecule Biochemistry	Hydrolysis of olmesartan medoxomil	0.000695			ALB	1
Connective Tissue Disorders,Hereditary Disorder,Metabolic Disease,Organismal Injury and Abnormalities,Skeletal and Muscular Disorders	Autosomal dominant familial partial lipodystrophy type 2	0.000695			LMNA	1
Cellular Assembly and Organization,Cellular Compromise,Cellular Function and Maintenance	Fragmentation of microtubules	0.000695			TUBB	1
Cardiovascular Disease,Hereditary Disorder,Organismal Injury and Abnormalities,Skeletal and Muscular Disorders	Familial hypertrophic cardiomyopathy-8	0.000695			MYL3	1
Drug Metabolism,Molecular Transport	Quantity of midazolam	0.000695			ALB	1
Cell Cycle,Cellular Development,Connective Tissue Development and Function	Premature senescence of dermal fibroblasts	0.000695			LMNA	1
Inflammatory Response,Organismal Injury and Abnormalities,Skeletal and Muscular Disorders	Acute inflammation of hindpaw	0.000695			LGALS1	1
Cellular Compromise,DNA Replication, Recombination, and Repair	Fragmentation of heterochromatin	0.000695			LMNA	1
Hereditary Disorder,Metabolic Disease,Organismal Injury and Abnormalities,Psychological Disorders	Acute alcohol sensitivity	0.000695			ALDH2	1
Cardiovascular Disease,Connective Tissue Disorders,Developmental Disorder,Hereditary Disorder,Organismal Injury and Abnormalities,Skeletal and Muscular Disorders	Slovenian type heart-hand syndrome	0.000695			LMNA	1
Organismal Injury and Abnormalities,Renal and Urological Disease	Prerenal proteinuria	0.000695			ALB	1
Cardiovascular System Development and Function,Cell Death and Survival,Cell Morphology,Nutritional Disease,Organ Morphology,Organismal Injury and Abnormalities,Skeletal and Muscular Disorders,Skeletal and Muscular System Development and Function,Tissue Morphology	Loss of vascular smooth muscle cells	0.000695			LMNA	1
Amino Acid Metabolism,Energy Production,Post-Translational Modification,Small Molecule Biochemistry	Auto-oxidation of homocysteine	0.000695			ALB	1
Dermatological Diseases and Conditions,Developmental Disorder,Hereditary Disorder,Organismal Injury and Abnormalities	Michelin tire baby syndrome	0.000695			TUBB	1
Cardiovascular Disease,Connective Tissue Disorders,Dermatological Diseases and Conditions,Metabolic Disease,Organismal Injury and Abnormalities,Skeletal and Muscular Disorders	Lipoatrophy with diabetes hepatic steatosis hypertrophic cardiomyopathy and leukomelanodermic papules	0.000695			LMNA	1
Organismal Injury and Abnormalities	Susceptibility to hangover	0.000695			ALDH2	1
Cellular Development	Commitment of muscle precursor cells	0.000695			LMNA	1
Cardiovascular Disease,Developmental Disorder,Hereditary Disorder,Organismal Functions,Organismal Injury and Abnormalities,Skeletal and Muscular Disorders	Limb-girdle muscular dystrophy type 1b	0.000695			LMNA	1
Drug Metabolism,Small Molecule Biochemistry	Binding of ketoprofen	0.000695			ALB	1
Cardiovascular Disease,Cardiovascular System Development and Function,Developmental Disorder,Endocrine System Disorders,Hereditary Disorder,Organ Morphology,Organismal Development,Organismal Injury and Abnormalities,Reproductive System Disease,Skeletal and Muscular Disorders	Dilated cardiomyopathy with hypergonadotropic hypogonadism	0.000695			LMNA	1
Connective Tissue Disorders,Dermatological Diseases and Conditions,Developmental Disorder,Gastrointestinal Disease,Hereditary Disorder,Metabolic Disease,Organismal Injury and Abnormalities,Skeletal and Muscular Disorders	Atypical mandibuloacral dysplasia with type A lipodystrophy	0.000695			LMNA	1
Hereditary Disorder,Immunological Disease,Organismal Injury and Abnormalities	Immunodeficiency 50	0.000695			MSN	1
Cellular Movement	Extravasation of leukemia cell lines	0.000695			LMNA	1
Metabolic Disease,Organismal Injury and Abnormalities	Water retention	0.000695			ALB	1
Dermatological Diseases and Conditions,Developmental Disorder,Hereditary Disorder,Metabolic Disease,Organismal Injury and Abnormalities	Atypical Hutchinson Gilford progeria syndrome	0.000695			LMNA	1
Cell-To-Cell Signaling and Interaction,Cellular Growth and Proliferation,Hematological System Development and Function	Induction of activated T lymphocyte	0.000695			LGALS1	1
Dermatological Diseases and Conditions,Developmental Disorder,Hereditary Disorder,Metabolic Disease,Organismal Injury and Abnormalities	Childhood-onset Hutchinson-Gilford progeria syndrome	0.000695			LMNA	1
Nervous System Development and Function	Mechanotransduction of embryonic cell lines	0.000695			LMNA	1
Developmental Disorder,Hereditary Disorder,Neurological Disease,Organismal Injury and Abnormalities	Complex cortical dysplasia with other brain malformations 6	0.000695			TUBB	1
Cell Morphology,Hematological System Development and Function	Conversion of macrophages	0.000695			LGALS1	1
Hereditary Disorder,Neurological Disease,Organismal Injury and Abnormalities,Skeletal and Muscular Disorders	Charcot-Marie-Tooth disease axonal type 2b1	0.000695			LMNA	1
Cell Morphology,Cellular Assembly and Organization	Budding of mitochondria	0.000695			LGALS1	1
Lipid Metabolism,Small Molecule Biochemistry	Conversion of 5(S)-HETE	0.000695			ALB	1
Immunological Disease	Hypersensitive reaction	0.000729			ALB,LGALS1,LTA4H,MSN	4
Inflammatory Response	Acute inflammation	0.000734			LGALS1,LTA4H	2
Endocrine System Disorders,Gastrointestinal Disease,Metabolic Disease,Organismal Injury and Abnormalities	Non-insulin-dependent diabetes mellitus	0.00077			ALB,ALDH2,CA1,PSMA1	4
Cellular Movement,Hematological System Development and Function,Immune Cell Trafficking,Inflammatory Response	Chemotaxis of mononuclear leukocytes	0.000772			HSPD1,LCP1,LGALS1	3
Cardiovascular Disease,Hereditary Disorder,Organismal Injury and Abnormalities,Skeletal and Muscular Disorders	Autosomal dominant cardiomyopathy	0.000785			LMNA,MYL3	2
Protein Degradation,Protein Synthesis	Stabilization of protein	0.000797			CCT2,HSPD1,LMNA	3
Cardiovascular Disease	Hypertension	0.000836			ALB,CA1,DPYSL3,LGALS1,LMNA	5
Cellular Movement	Cell movement of tumor cell lines	0.000848		-0.417	DPYSL3,LCP1,LGALS1,LMNA,MSN,WARS1	6
Cellular Compromise,Inflammatory Response	Degranulation of phagocytes	0.000949			ALB,CCT2,LTA4H,TUBB	4
Organismal Injury and Abnormalities	Ascites	0.00101			ALB,CA1	2
Cellular Assembly and Organization,Cellular Function and Maintenance	Organization of filaments	0.00106			LCP1,MSN,TUBB	3
Cardiovascular Disease,Cardiovascular System Development and Function,Hereditary Disorder,Organ Morphology,Organismal Development,Organismal Injury and Abnormalities,Skeletal and Muscular Disorders	Familial dilated cardiomyopathy	0.0011			LMNA,MYL3	2
Hereditary Disorder,Neurological Disease,Organismal Injury and Abnormalities	Hereditary myelin disorder	0.00116			ALB,HSPD1	2
Neurological Disease,Organismal Injury and Abnormalities	Abnormal brain myelination	0.00116			ALB,HSPD1	2
Cardiovascular System Development and Function,Organismal Development	Growth of blood vessel	0.00127			HSPD1,LGALS1,LMNA	3
Cell Morphology	Polarization of T lymphocytes	0.00132			LCP1,MSN	2
Cell-To-Cell Signaling and Interaction	Binding of myeloid cells	0.00136			LCP1,LGALS1,MSN	3
Cell Morphology,Cellular Compromise	Binucleation of fibroblasts	0.00139			LMNA	1
Amino Acid Metabolism,Small Molecule Biochemistry	Synthesis of asparagine	0.00139			CS	1
Cell Cycle,Cellular Movement	Delay in initiation of cytokinesis of cervical cancer cell lines	0.00139			LMNA	1
Gastrointestinal Disease,Hepatic System Disease,Organismal Injury and Abnormalities	Cholesterol gallstone disease	0.00139			ALB	1
Cell-To-Cell Signaling and Interaction,Cellular Assembly and Organization	Fusion of endothelial cells	0.00139			LGALS1	1
Hereditary Disorder,Neurological Disease,Organismal Injury and Abnormalities,Psychological Disorders	Hypomyelinating leukodystrophy type 4	0.00139			HSPD1	1
Organismal Development,Skeletal and Muscular System Development and Function	Grip strength of hindlimb	0.00139			LMNA	1
Cellular Assembly and Organization,Cellular Function and Maintenance,Nervous System Development and Function,Tissue Morphology	Quantity of radial cellular projections	0.00139			MSN	1
Cell-To-Cell Signaling and Interaction,Nervous System Development and Function	Action potential of heart cell lines	0.00139			LMNA	1
Cell Death and Survival,Cell Morphology,Hematological System Development and Function,Humoral Immune Response,Immunological Disease,Lymphoid Tissue Structure and Development,Tissue Morphology	Loss of marginal-zone B lymphocytes	0.00139			LCP1	1
Cellular Assembly and Organization	Clustering of nuclear pores	0.00139			LMNA	1
Cell Cycle	Arrest in G2/M phase transition of T lymphocytes	0.00139			LGALS1	1
Cellular Compromise	Delay in initiation of loss of microvilli	0.00139			MSN	1
Cellular Assembly and Organization,Cellular Compromise	Disruption of vimentin filaments	0.00139			DPYSL3	1
Antigen Presentation,Cellular Assembly and Organization,Cellular Development,Hematological System Development and Function,Lymphoid Tissue Structure and Development	Maturation of immunological synapses	0.00139			LCP1	1
Cellular Assembly and Organization,Cellular Function and Maintenance,Inflammatory Response	Delay in maturation of phagosomes	0.00139			MSN	1
Cell-To-Cell Signaling and Interaction,Nervous System Development and Function	Action potential of embryonic stem cell lines	0.00139			LMNA	1
Skeletal and Muscular System Development and Function	Density of femur	0.00139			LMNA	1
Cancer,Cell Cycle,Organismal Injury and Abnormalities	Arrest in S phase of cancer cells	0.00139			LGALS1	1
Cancer,Cell Death and Survival,Organismal Injury and Abnormalities,Tumor Morphology	Cell death of primary effusion lymphoma cells	0.00139			LGALS1	1
Cellular Assembly and Organization	Targeting of liposome	0.00139			ALB	1
Cell Morphology,Cellular Assembly and Organization	Shape of nucleus	0.00139			LMNA	1
Post-Translational Modification	Nitrosation of protein	0.00139			ALDH2	1
Cardiovascular Disease,Organismal Injury and Abnormalities	Dysfunction of heart	0.00141			ALDH2,LMNA,MYL3	3
Cellular Development,Cellular Growth and Proliferation,Hematological System Development and Function,Lymphoid Tissue Structure and Development	Proliferation of immune cells	0.00144		-1.96	ALB,HSPD1,LCP1,LGALS1,MSN	5
Cancer,Organismal Injury and Abnormalities	Benign solid tumor	0.00152			ALB,ALDH2,CA1,LGALS1,MSN	5
Cardiovascular System Development and Function,Cell-To-Cell Signaling and Interaction	Activation of endothelial cells	0.00153			ALB,HSPD1	2
Cell Morphology,Nervous System Development and Function,Tissue Morphology	Morphology of neurites	0.00157			DPYSL3,LMNA,MSN	3
Cancer,Organismal Injury and Abnormalities	Development of benign tumor	0.00159			ALDH2,CA1,LGALS1,MSN	4
Cell Death and Survival	Cell death of tumor cell lines	0.00164		1.078	ALB,CCT2,CS,HSPD1,LGALS1,LMNA,MSN	7
Neurological Disease,Organismal Injury and Abnormalities,Psychological Disorders	Leukodystrophy	0.00168			ALB,HSPD1	2
Cellular Movement	Migration of cells	0.0017		0.17	ALB,DPYSL3,HSPD1,LCP1,LGALS1,LMNA,MSN,WARS1	8
Cell Death and Survival	Apoptosis	0.00172		0.92	ALB,ALDH2,CCT2,CS,HSPD1,LGALS1,LMNA,MSN,SNX6	9
Cell-mediated Immune Response,Cellular Movement,Hematological System Development and Function,Immune Cell Trafficking	Cell movement of T lymphocytes	0.00173			HSPD1,LCP1,LGALS1	3
Connective Tissue Disorders,Inflammatory Disease,Organismal Injury and Abnormalities,Skeletal and Muscular Disorders	Rheumatic Disease	0.0018			ALB,ALDH2,HSPD1,LCP1,LGALS1,WARS1	6
Cardiovascular Disease,Organismal Injury and Abnormalities	Abnormality of left ventricle	0.00187			CA1,LMNA,MYL3	3
Organismal Injury and Abnormalities,Renal and Urological Disease	Proximal tubular toxicity	0.00191			ALB,LGALS1	2
Cardiovascular Disease,Hereditary Disorder,Organismal Injury and Abnormalities,Skeletal and Muscular Disorders	Familial hypertrophic cardiomyopathy	0.00191			LMNA,MYL3	2
Cellular Movement,Hematological System Development and Function,Immune Cell Trafficking	Cell movement of leukocytes	0.00205		-0.655	ALB,HSPD1,LCP1,LGALS1,MSN	5
Developmental Disorder,Endocrine System Disorders,Hereditary Disorder,Metabolic Disease,Neurological Disease,Organismal Injury and Abnormalities,Psychological Disorders	Adrenomyeloneuropathy	0.00208			ALB	1
Cell-To-Cell Signaling and Interaction	Association of epithelial cell lines	0.00208			MSN	1
Connective Tissue Disorders,Hematological Disease,Metabolic Disease,Organismal Injury and Abnormalities	Blood hypovolemia	0.00208			ALB	1
Energy Production,Nucleic Acid Metabolism,Small Molecule Biochemistry	Recovery of ATP	0.00208			HSPD1	1
Lipid Metabolism,Small Molecule Biochemistry	Conversion of 12(S)-hydroxyeicosatetraenoic acid	0.00208			ALB	1
Dermatological Diseases and Conditions,Organismal Injury and Abnormalities,Skeletal and Muscular Disorders	Lethal restrictive dermopathy	0.00208			LMNA	1
Cellular Movement,Hematological System Development and Function,Immune Cell Trafficking	Transendothelial migration of granulocytes	0.00208			LGALS1	1
Cell Death and Survival	Killing of thymocytes	0.00208			LGALS1	1
Cardiovascular Disease,Hereditary Disorder,Organismal Injury and Abnormalities,Skeletal and Muscular Disorders	Familial restrictive cardiomyopathy 1	0.00208			MYL3	1
Cell Morphology	Morphology of yeast	0.00208			LCP1	1
Cell Cycle,Skeletal and Muscular System Development and Function	Exit from cell cycle progression of muscle cell lines	0.00208			LMNA	1
Cellular Development,Hematological System Development and Function,Lymphoid Tissue Structure and Development,Tissue Development	Maturation of marginal-zone B lymphocytes	0.00208			LCP1	1
Hereditary Disorder,Neurological Disease,Organismal Injury and Abnormalities	Hereditary neuropathy with liability to pressure palsies	0.00208			LMNA	1
Cell Morphology,Nervous System Development and Function,Tissue Morphology	Area of growth cone	0.00208			DPYSL3	1
Cellular Function and Maintenance	Regulation of vascular smooth muscle cells	0.00208			LGALS1	1
Cellular Assembly and Organization	Linkage of actin cytoskeleton	0.00208			MSN	1
Cellular Development,Embryonic Development,Organismal Development,Tissue Development	Osteogenic differentiation of mesenchymal stem cells	0.00208			LMNA	1
Cardiovascular Disease,Cardiovascular System Development and Function,Hereditary Disorder,Organ Morphology,Organismal Development,Organismal Injury and Abnormalities,Skeletal and Muscular Disorders	Dilated cardiomyopathy 1A	0.00208			LMNA	1
Organismal Injury and Abnormalities,Reproductive System Disease	Pregnancy in diabetics	0.00208			CA1	1
Cancer,Endocrine System Disorders,Gastrointestinal Disease,Organismal Injury and Abnormalities	Angiogenesis of pancreatic carcinoma	0.00208			LGALS1	1
Cancer,Organismal Injury and Abnormalities	Angiogenesis of benign tumor	0.00208			LGALS1	1
Connective Tissue Disorders,Organismal Injury and Abnormalities,Skeletal and Muscular Disorders,Tissue Morphology	Spontaneous fracture of rib	0.00208			LMNA	1
Cellular Development,Cellular Growth and Proliferation,Embryonic Development,Hematological System Development and Function,Hematopoiesis,Humoral Immune Response,Lymphoid Tissue Structure and Development,Organ Development,Organismal Development,Tissue Development	Differentiation of germinal center B lymphocytes	0.00208			LCP1	1
Molecular Transport	Transport of molecule	0.00209		-1.955	ALB,CA1,LGALS1,LMNA,MSN,SNX6,WARS1	7
Cell Morphology,Cellular Movement	Cell spreading of blood cells	0.0022			ALB,LGALS1	2
Organismal Injury and Abnormalities,Skeletal and Muscular Disorders	Myopathy of skeletal muscle	0.00225			CA1,LMNA	2
Cell Cycle	G2/M phase	0.00243			LGALS1,LMNA,TUBB	3
Cardiovascular System Development and Function,Organ Development	Heart rate	0.00258			ALDH2,LMNA,MYL3	3
Cell Death and Survival	Apoptosis of tumor cell lines	0.00267		-0.509	ALB,CCT2,CS,HSPD1,LGALS1,MSN	6
Lipid Metabolism,Small Molecule Biochemistry	Crystallization of cholesterol	0.00278			ALB	1
Skeletal and Muscular System Development and Function	Density of trabecular bone	0.00278			LMNA	1
Cell Morphology,Cellular Assembly and Organization,Cellular Function and Maintenance	Assembly of invadopodia	0.00278			MSN	1
Cardiovascular System Development and Function,Cellular Development,Cellular Growth and Proliferation,Organ Development,Organismal Development,Skeletal and Muscular System Development and Function,Tissue Development	Cell proliferation of vascular smooth muscle cells	0.00278			LMNA	1
Cell Morphology	Polarity of T lymphocytes	0.00278			HSPD1	1
Endocrine System Disorders,Hereditary Disorder,Metabolic Disease,Organismal Injury and Abnormalities	Insulin resistance type A	0.00278			LMNA	1
Cellular Function and Maintenance,Hematological System Development and Function,Inflammatory Response	Regulation of dendritic cells	0.00278			LGALS1	1
Lipid Metabolism,Small Molecule Biochemistry	Loss of fat	0.00278			LMNA	1
Developmental Disorder,Skeletal and Muscular Disorders	Lordokyphosis	0.00278			LMNA	1
Drug Metabolism,Small Molecule Biochemistry	Metabolism of terfenadine	0.00278			ALB	1
Amino Acid Metabolism,Small Molecule Biochemistry	Synthesis of L-aspartic acid	0.00278			CS	1
Cell Cycle	Arrest in S phase of T lymphocytes	0.00278			LGALS1	1
Cell Cycle,Cell-To-Cell Signaling and Interaction,Hematological System Development and Function,Inflammatory Response	Effector phase of helper T lymphocytes	0.00278			LGALS1	1
Organismal Development	Longevity	0.00278			LMNA	1
Lipid Metabolism,Small Molecule Biochemistry	Conversion of 15(S)-HETE	0.00278			ALB	1
Cellular Movement,Hematological System Development and Function,Humoral Immune Response,Immune Cell Trafficking	Movement of pro-B lymphocytes	0.00278			LCP1	1
Cell Morphology	Polarization of peripheral T lymphocyte	0.00278			LCP1	1
Cell Cycle	Entry into G2/M phase	0.00278			LMNA	1
Cell Cycle	Senescence of kidney cells	0.00278			LMNA	1
Cellular Movement	Chemotaxis	0.00281		-0.577	HSPD1,LCP1,LGALS1,WARS1	4
Cell Morphology,Nervous System Development and Function,Neurological Disease,Tissue Morphology	Abnormal morphology of sensory neurons	0.00284			HSPD1,LGALS1	2
Cell Morphology,Cellular Function and Maintenance,Nervous System Development and Function,Tissue Morphology	Length of neurites	0.00289			DPYSL3,MSN	2
Organismal Injury and Abnormalities	Lithiasis	0.0034			ALB,CA1	2
Cell-mediated Immune Response,Cellular Movement,Hematological System Development and Function,Immune Cell Trafficking,Inflammatory Response,Lymphoid Tissue Structure and Development	Chemotaxis of T lymphocytes	0.0034			HSPD1,LCP1	2
Immunological Disease	Immediate hypersensitivity	0.0034			LGALS1,LTA4H,MSN	3
Lipid Metabolism,Molecular Transport,Small Molecule Biochemistry	Release of arachidonic acid	0.00345			ALB,LGALS1	2
Cellular Assembly and Organization,Cellular Function and Maintenance,Tissue Development	Formation of microtubules	0.00345			DPYSL3,TUBB	2
Connective Tissue Disorders,Dermatological Diseases and Conditions,Developmental Disorder,Hereditary Disorder,Metabolic Disease,Organismal Injury and Abnormalities,Skeletal and Muscular Disorders	Autosomal dominant Ehlers-Danlos syndrome type VII	0.00347			ALB	1
Cell Morphology,Cellular Assembly and Organization,Cellular Development,Cellular Function and Maintenance,Cellular Growth and Proliferation,Nervous System Development and Function,Organ Morphology,Organismal Development,Tissue Development	Branching of cortical neurons	0.00347			DPYSL3	1
Cardiovascular Disease,Organismal Injury and Abnormalities,Skeletal and Muscular Disorders	Idiopathic ventricular fibrillation	0.00347			LMNA	1
Drug Metabolism	Hydroxylation of midazolam	0.00347			ALB	1
Neurological Disease	Pathological denervation of neuromuscular junctions	0.00347			DPYSL3	1
Lipid Metabolism,Molecular Transport,Small Molecule Biochemistry	Release of thromboxane B2	0.00347			LGALS1	1
Infectious Diseases	Attachment of HIV-1	0.00347			LGALS1	1
Amino Acid Metabolism,Drug Metabolism,Molecular Transport,Small Molecule Biochemistry	Efflux of levothyroxine	0.00347			ALB	1
Drug Metabolism,Molecular Transport,Small Molecule Biochemistry	Efflux of vinblastine	0.00347			MSN	1
Cell Cycle,Cellular Assembly and Organization,DNA Replication, Recombination, and Repair	Abnormal segregation of chromosomes	0.00347			LMNA	1
Cellular Assembly and Organization,Cellular Compromise	Retraction of lamellipodia	0.00347			MSN	1
Lipid Metabolism,Small Molecule Biochemistry	Conversion of leukotriene A4	0.00347			LTA4H	1
Cellular Assembly and Organization,Neurological Disease,Organismal Development,Tissue Development	Development of amyloid-beta plaques	0.00347			ALB	1
Cell-To-Cell Signaling and Interaction,Reproductive System Development and Function	Hyperactivation of sperm	0.00347			LGALS1	1
Developmental Disorder,Organismal Injury and Abnormalities,Skeletal and Muscular Disorders	Developmental delay of muscle	0.00347			LGALS1	1
Cardiovascular Disease,Hereditary Disorder,Organismal Injury and Abnormalities	Nonspecific cardiac conduction defect	0.00347			LMNA	1
Skeletal and Muscular System Development and Function	Grip strength of forelimb	0.00347			LMNA	1
Cellular Movement,Hematological System Development and Function,Immune Cell Trafficking,Inflammatory Response	Migration of dermal dendritic cells	0.00347			LGALS1	1
Cellular Assembly and Organization,Cellular Function and Maintenance	Organization of actin filaments	0.00367			LCP1,MSN	2
Hereditary Disorder,Neurological Disease,Organismal Injury and Abnormalities	Familial encephalopathy	0.00368			ALB,ALDH2,CA1,DPYSL3,HSPD1,TUBB	6
Cardiovascular System Development and Function,Organismal Development,Visual System Development and Function	Neovascularization of eye	0.00373			LGALS1,WARS1	2
Cardiovascular Disease,Organismal Injury and Abnormalities	Aortic valve disease	0.00373			CA1,MYL3	2
Cellular Development,Cellular Growth and Proliferation,Hematological System Development and Function,Lymphoid Tissue Structure and Development	Cell proliferation of T lymphocytes	0.00374			HSPD1,LCP1,LGALS1,MSN	4
Post-Translational Modification,Protein Folding	Folding of protein	0.00389			CCT2,HSPD1	2
Cellular Assembly and Organization	Organization of organelle	0.00389			LCP1,LMNA,MSN,TUBB	4
Cell-mediated Immune Response,Cellular Movement,Hematological System Development and Function,Immune Cell Trafficking	Cellular infiltration by Th17 cells	0.00416			LGALS1	1
Infectious Diseases,Inflammatory Disease,Inflammatory Response,Ophthalmic Disease,Organismal Injury and Abnormalities	Herpetic stromal keratitis	0.00416			LGALS1	1
Infectious Diseases	Activation of Influenza A virus	0.00416			LGALS1	1
Cellular Assembly and Organization	Positioning of centrosome	0.00416			LMNA	1
Cell-mediated Immune Response,Cellular Movement,Hematological System Development and Function,Immune Cell Trafficking,Inflammatory Response,Lymphoid Tissue Structure and Development	Chemotaxis of peripheral T lymphocyte	0.00416			LCP1	1
Carbohydrate Metabolism,Lipid Metabolism,Molecular Transport,Small Molecule Biochemistry	Redistribution of phosphatidylserine	0.00416			LGALS1	1
Cellular Assembly and Organization	Quantity of GW body	0.00416			LMNA	1
Cell Cycle,Connective Tissue Development and Function	Delay in cell cycle progression of fibroblast cell lines	0.00416			SNX6	1
Small Molecule Biochemistry	Metabolism of citric acid	0.00416			CS	1
Developmental Disorder,Hematological Disease,Hereditary Disorder,Metabolic Disease,Neurological Disease,Organismal Injury and Abnormalities,Skeletal and Muscular Disorders	Hypokalemic periodic paralysis	0.00416			CA1	1
Developmental Disorder,Hematological Disease,Hereditary Disorder,Metabolic Disease,Neurological Disease,Organismal Injury and Abnormalities,Skeletal and Muscular Disorders	Hyperkalemic periodic paralysis	0.00416			CA1	1
Cellular Assembly and Organization	Quantity of collagen fibrils	0.00416			LMNA	1
Developmental Disorder,Hereditary Disorder,Organismal Injury and Abnormalities,Skeletal and Muscular Disorders	Paramyotonia congenita	0.00416			CA1	1
Cell Cycle,Gene Expression	Binding of Hnf1 binding site	0.00416			ALB	1
Cellular Development,Cellular Growth and Proliferation,Renal and Urological System Development and Function	Arrest in growth of kidney cell lines	0.00416			LMNA	1
Amino Acid Metabolism,Molecular Transport,Small Molecule Biochemistry	Efflux of L-triiodothyronine	0.00416			ALB	1
Psychological Disorders	Alcoholism	0.0046			ALDH2,CA1	2
Inflammatory Response,Organismal Injury and Abnormalities	Inflammation of organ	0.00461			ALB,ALDH2,CA1,LGALS1,MSN,TUBB	6
Lipid Metabolism,Small Molecule Biochemistry	Fatty acid metabolism	0.00477			ALB,CS,LTA4H,MSN	4
Cellular Compromise,Inflammatory Response	Degranulation of neutrophils	0.00484			CCT2,LTA4H,TUBB	3
Cell Morphology,Cellular Assembly and Organization,DNA Replication, Recombination, and Repair	Morphology of nuclear envelope	0.00485			LMNA	1
Cell Cycle,Gene Expression	Binding of hypoxia response element	0.00485			ALB	1
Cell Morphology	Shape change of nucleus	0.00485			LMNA	1
Nervous System Development and Function,Neurological Disease	Abnormal morphology of olfactory nerve	0.00485			LGALS1	1
Cell-To-Cell Signaling and Interaction,Hematological System Development and Function,Immune Cell Trafficking,Inflammatory Response	Activation of monocyte-derived macrophages	0.00485			HSPD1	1
Hematological System Development and Function,Hypersensitivity Response,Tissue Morphology	Quantity of eosinophils	0.00491			LGALS1,MSN	2
Cellular Development,Cellular Growth and Proliferation,Embryonic Development,Hematological System Development and Function,Hematopoiesis,Lymphoid Tissue Structure and Development,Organ Development,Organismal Development,Tissue Development	Lymphopoiesis	0.00494			HSPD1,LCP1,LGALS1,MSN	4
Organismal Injury and Abnormalities,Renal and Urological Disease	Nephrosis	0.00503			ALB,CA1	2
Cellular Development,Skeletal and Muscular System Development and Function,Tissue Development	Differentiation of myoblasts	0.00516			LGALS1,LMNA	2
Cell-To-Cell Signaling and Interaction,Hematological System Development and Function,Immune Cell Trafficking	Adhesion of granulocytes	0.00522			LCP1,LGALS1	2
Cell Morphology,Nervous System Development and Function,Tissue Morphology	Morphology of axons	0.00535			DPYSL3,LMNA	2
Hereditary Disorder,Organismal Injury and Abnormalities	X-linked hereditary disease	0.0054			CA1,MSN,MYL3	3
Organismal Injury and Abnormalities,Reproductive System Disease	Disorder of pregnancy	0.00541			CA1,DPYSL3,LGALS1,LMNA	4
Inflammatory Response,Organismal Injury and Abnormalities	Inflammation of interstitial tissue	0.00555			ALB	1
Digestive System Development and Function,Gastrointestinal Disease,Hepatic System Development and Function,Hepatic System Disease,Infectious Diseases,Inflammatory Disease,Inflammatory Response,Organ Development,Organismal Injury and Abnormalities	HIV-HCV co-infection	0.00555			ALB	1
Cellular Assembly and Organization	Positioning of nucleus	0.00555			LMNA	1
Cellular Assembly and Organization	Movement of filopodia	0.00555			MSN	1
Digestive System Development and Function,Organ Morphology,Tissue Morphology	Quantity of gastric parietal cells	0.00555			LMNA	1
Molecular Transport	Leakage of H+	0.00555			ALB	1
Cell Death and Survival	Killing of Salmonella enterica subsp. enterica serovar Typhimurium	0.00555			ALB	1
Connective Tissue Development and Function,Skeletal and Muscular System Development and Function	Homeostasis of bone	0.00555			ALDH2	1
Psychological Disorders	Alcohol use disorder	0.00575			ALDH2,CA1	2
Nervous System Development and Function	Morphology of nerves	0.00582			LGALS1,LMNA	2
Lipid Metabolism,Nucleic Acid Metabolism,Small Molecule Biochemistry	Metabolism of acetyl-coenzyme A	0.00624			CS	1
Cell Death and Survival,Cell Morphology,Embryonic Development,Nervous System Development and Function,Neurological Disease,Ophthalmic Disease,Organ Development,Organ Morphology,Organismal Development,Organismal Injury and Abnormalities,Tissue Development,Tissue Morphology,Visual System Development and Function	Loss of retinal ganglion cells	0.00624			HSPD1	1
Infectious Diseases	Production of Influenza A virus	0.00624			LGALS1	1
Hematological Disease,Nutritional Disease	Hyponatremia	0.00624			ALB	1
Lipid Metabolism,Molecular Transport,Small Molecule Biochemistry	Quantity of lipoxin A4	0.00624			LTA4H	1
Lipid Metabolism,Small Molecule Biochemistry	Synthesis of 12(S)-hydroxyeicosatetraenoic acid	0.00624			ALB	1
Organismal Injury and Abnormalities	Refractory ascites	0.00624			ALB	1
Cell-To-Cell Signaling and Interaction,Hematological System Development and Function,Immune Cell Trafficking	Adhesion of immune cells	0.00629			LCP1,LGALS1,MSN	3
Lipid Metabolism,Molecular Transport,Small Molecule Biochemistry	Efflux of cholesterol	0.00645			ALB,MSN	2
Cancer,Organismal Injury and Abnormalities,Reproductive System Disease	Genital tumor	0.00653			ALB,ALDH2,CCT2,CS,DPYSL3,HSPD1,LCP1,LGALS1,LMNA,MSN,PSMA1,TUBB	12
Connective Tissue Disorders,Immunological Disease,Inflammatory Disease,Inflammatory Response,Organismal Injury and Abnormalities,Skeletal and Muscular Disorders	Rheumatoid arthritis	0.00655			ALB,HSPD1,LCP1,LGALS1	4
Cardiovascular System Development and Function,Organ Morphology,Organismal Development	Enlargement of left ventricle	0.00659			LMNA,MYL3	2
Cell Death and Survival	Neuronal cell death	0.00663		1.952	DPYSL3,HSPD1,LGALS1,SNX6	4
Neurological Disease	Movement Disorders	0.00665			ALB,ALDH2,CA1,DPYSL3,LMNA	5
Organismal Injury and Abnormalities,Psychological Disorders	Anxiety Disorders	0.00666			ALDH2,CA1	2
Hereditary Disorder,Neurological Disease,Organismal Injury and Abnormalities	Hereditary motor and sensory neuropathy	0.00673			HSPD1,LMNA	2
Cardiovascular Disease,Cellular Compromise,Organismal Injury and Abnormalities	Dysfunction of cardiomyocytes	0.00693			ALDH2	1
Ophthalmic Disease,Organismal Injury and Abnormalities	Pigment dispersion syndrome	0.00693			CA1	1
Connective Tissue Development and Function,Tissue Morphology	Quantity of abdominal adipose tissue	0.00693			LMNA	1
Small Molecule Biochemistry	Metabolism of oxalacetic acid	0.00693			CS	1
Inflammatory Disease,Ophthalmic Disease,Organismal Injury and Abnormalities	Iridocyclitis	0.00693			HSPD1	1
Inflammatory Disease	Chronic inflammatory disorder	0.00714			ALB,CA1,HSPD1,LCP1,LGALS1	5
Metabolic Disease,Organismal Injury and Abnormalities	Abnormal metabolism	0.00724			ALDH2,LCP1,LMNA	3
Cancer,Organismal Injury and Abnormalities	Development of carcinoma	0.00724			ALB,ALDH2,CA1,CCT2,CS,HSPD1,LCP1,LGALS1,LTA4H,MSN,PSMA1,SNX6,TUBB	13
Cardiovascular System Development and Function,Organ Development,Organ Morphology	Contraction of left ventricle	0.00762			LMNA	1
Cellular Assembly and Organization,Cellular Function and Maintenance,Hematological System Development and Function	Release of alpha granules	0.00762			LGALS1	1
Organ Morphology,Organismal Development,Reproductive System Development and Function	Size of ovarian follicle	0.00762			ALB	1
Connective Tissue Development and Function,Connective Tissue Disorders,Organ Morphology,Organismal Development,Organismal Injury and Abnormalities,Skeletal and Muscular Disorders,Skeletal and Muscular System Development and Function,Tissue Development	Abnormal morphology of zygomatic arch	0.00762			LMNA	1
Cell Death and Survival	Cell death of double-positive thymocyte	0.00762			LGALS1	1
Cellular Development,Cellular Growth and Proliferation,Hematological System Development and Function,Humoral Immune Response,Lymphoid Tissue Structure and Development	Expansion of B-1 lymphocytes	0.00762			HSPD1	1
Cell Cycle	Arrest in G1 phase of pancreatic cancer cell lines	0.00762			LGALS1	1
Amino Acid Metabolism,Molecular Transport,Small Molecule Biochemistry	Uptake of L-tryptophan	0.00762			WARS1	1
Cell Morphology,Cellular Function and Maintenance	Autophagy of pancreatic cancer cell lines	0.00762			ALB	1
Organismal Survival	Lifespan of organism	0.00787			LGALS1,LMNA	2
Cellular Movement	Cell movement of prostate cancer cell lines	0.00818			LCP1,LMNA	2
Cancer,Organismal Injury and Abnormalities	Adenoma	0.0083			ALDH2,CA1,LGALS1	3
Cancer,Gastrointestinal Disease,Organismal Injury and Abnormalities	Mixed intestinal and diffuse adenocarcinoma-unclassifiable	0.00831			CA1	1
Cardiovascular Disease,Hereditary Disorder,Organismal Injury and Abnormalities,Skeletal and Muscular Disorders	Arrhythmogenic right ventricular dysplasia familial 9	0.00831			LMNA	1
Ophthalmic Disease,Organismal Injury and Abnormalities	Secondary glaucoma	0.00831			CA1	1
Lipid Metabolism,Small Molecule Biochemistry	Conversion of arachidonic acid	0.00831			ALB	1
Cell-To-Cell Signaling and Interaction,Cellular Assembly and Organization,Hair and Skin Development and Function	Cell-cell contact of epithelial cell lines	0.00831			MSN	1
Cardiovascular Disease,Cardiovascular System Development and Function,Hereditary Disorder,Organ Morphology,Organismal Development,Organismal Injury and Abnormalities,Skeletal and Muscular Disorders	Dilated cardiomyopathy 1S	0.00831			LMNA	1
Endocrine System Disorders,Organismal Injury and Abnormalities	Acinar to ductal metaplasia	0.00831			LGALS1	1
Cell Morphology,Cellular Assembly and Organization	Orientation of centrosome	0.00831			LMNA	1
Inflammatory Disease,Inflammatory Response,Organismal Injury and Abnormalities,Respiratory Disease	Community acquired pneumonia	0.00831			ALB	1
Cell-To-Cell Signaling and Interaction,Nervous System Development and Function	Activation of neuroglia	0.0085			ALB,HSPD1	2
Respiratory Disease	Lower respiratory tract disorder	0.00856			CA1,LCP1,MSN	3
Cancer,Organismal Injury and Abnormalities	Relapsed solid tumor	0.00899			ALDH2,TUBB	2
Endocrine System Disorders,Organismal Injury and Abnormalities,Reproductive System Disease	Atresia of ovarian follicle	0.009			ALB	1
Developmental Disorder,Neurological Disease,Organismal Injury and Abnormalities,Psychological Disorders	Landau Kleffner syndrome	0.009			CA1	1
Gastrointestinal Disease,Hepatic System Disease,Inflammatory Disease,Organismal Injury and Abnormalities	Cholangitis	0.009			ALB	1
Cell Morphology,Organismal Injury and Abnormalities	Blebbing of plasma membrane	0.009			LMNA	1
Antigen Presentation,Cell-mediated Immune Response,Cell-To-Cell Signaling and Interaction,Cellular Development,Cellular Function and Maintenance,Cellular Growth and Proliferation,Embryonic Development,Hematological System Development and Function,Hematopoiesis,Lymphoid Tissue Structure and Development,Organ Development,Organismal Development,Tissue Development	Negative selection of thymocytes	0.009			LGALS1	1
Cellular Assembly and Organization	Clustering of membrane rafts	0.009			LGALS1	1
Nucleic Acid Metabolism,Small Molecule Biochemistry	Synthesis of NADPH	0.009			ALDH2	1
Cellular Development,Cellular Growth and Proliferation,Hematological System Development and Function,Lymphoid Tissue Structure and Development	Expansion of T lymphocytes	0.00908			HSPD1,LCP1	2
Gene Expression	Expression of RNA	0.00962		0.509	HSPD1,LGALS1,LMNA,MSN,MYL3,SNX6,WARS1	7
Organismal Injury and Abnormalities,Respiratory Disease	High-altitude pulmonary edema	0.00969			CA1	1
Cell-mediated Immune Response,Cellular Movement,Hematological System Development and Function,Immune Cell Trafficking	Migration of peripheral T lymphocyte	0.00969			LCP1	1
Cellular Assembly and Organization,DNA Replication, Recombination, and Repair	Formation of nuclear envelope	0.00969			LMNA	1
Metabolic Disease,Organismal Injury and Abnormalities,Renal and Urological Disease	Microalbuminuria	0.00969			ALB	1
Hematological System Development and Function,Lymphoid Tissue Structure and Development,Tissue Morphology	Quantity of CD3 positive T-lymphocytes	0.00969			LGALS1	1
Cardiovascular Disease	Mild hypertension	0.00969			CA1	1
Cell Morphology,Cellular Assembly and Organization,Cellular Function and Maintenance	Reorganization of actin stress fibers	0.00969			LCP1	1
Cell Death and Survival,Organismal Injury and Abnormalities,Renal and Urological Disease	Apoptosis of proximal tubule cells	0.00969			ALB	1
Cell Cycle	G2/M phase transition	0.00976			LGALS1,TUBB	2
Organismal Survival	Survival of organism	0.00985			ALDH2,LGALS1,LMNA,WARS1	4
Protein Synthesis	Catabolism of peptide	0.0104			LTA4H	1
Cellular Growth and Proliferation	Proliferation of uterine cell lines	0.0104			LMNA	1
Cell Morphology,Nervous System Development and Function,Neurological Disease,Organ Morphology,Organismal Development,Organismal Injury and Abnormalities,Respiratory Disease,Respiratory System Development and Function,Tissue Morphology	Abnormal morphology of olfactory receptor neurons	0.0104			LGALS1	1
Cardiovascular Disease,Hereditary Disorder,Organismal Injury and Abnormalities	Catecholaminergic polymorphic ventricular tachycardia type 1	0.0104			LMNA	1
Hematological Disease,Metabolic Disease,Organismal Injury and Abnormalities	Diuretic-induced hypokalemia	0.0104			CA1	1
Cellular Development,Cellular Growth and Proliferation	Formation of syncytia	0.0104			LGALS1	1
Cell Death and Survival	Apoptosis of neurons	0.0104			HSPD1,LGALS1,SNX6	3
Cardiovascular System Development and Function,Cellular Development,Cellular Growth and Proliferation,Organ Development,Organismal Development,Skeletal and Muscular System Development and Function,Tissue Development	Proliferation of vascular smooth muscle cells	0.0105			HSPD1,LMNA	2
Cancer,Organismal Injury and Abnormalities	Recurrent malignant solid tumor	0.0108			ALDH2,TUBB	2
Cardiovascular Disease,Organismal Injury and Abnormalities,Reproductive System Disease	Preeclampsia	0.011			DPYSL3,LGALS1,LMNA	3
Cell Death and Survival	Apoptosis of T lymphoblasts	0.0111			LGALS1	1
Neurological Disease,Organismal Injury and Abnormalities	Basilar-type migraine	0.0111			CA1	1
Inflammatory Disease,Ophthalmic Disease,Organismal Injury and Abnormalities	Chronic uveitis	0.0111			CA1	1
Cardiovascular Disease,Hereditary Disorder,Organismal Injury and Abnormalities,Skeletal and Muscular Disorders	Familial hypertrophic cardiomyopathy type 1	0.0111			MYL3	1
Organismal Injury and Abnormalities,Psychological Disorders	Primary anxiety disorder	0.0111			CA1	1
Behavior	Ethanol preference	0.0111			ALDH2	1
Energy Production,Small Molecule Biochemistry	Oxidation of ethanol	0.0111			ALDH2	1
Endocrine System Disorders,Organismal Injury and Abnormalities,Reproductive System Disease	Spontaneous ovarian hyperstimulation syndrome	0.0111			ALB	1
Cancer,Gastrointestinal Disease,Hepatic System Disease,Organismal Injury and Abnormalities	Biliary tract adenocarcinoma	0.0111			ALB,CS	2
Cell Cycle,Cellular Movement	Cytokinesis	0.0113			LMNA,MSN	2
Cardiovascular Disease,Organismal Injury and Abnormalities	Peripheral vascular disease	0.0114			ALB,CA1,LCP1	3
Developmental Disorder,Hereditary Disorder,Organismal Injury and Abnormalities,Skeletal and Muscular Disorders	Progressive muscular dystrophy	0.0115			LMNA,MYL3	2
Cellular Development,Cellular Growth and Proliferation,Renal and Urological System Development and Function	Cell proliferation of kidney cell lines	0.0116			HSPD1,LMNA	2
Organismal Injury and Abnormalities,Psychological Disorders	Generalized social anxiety disorder	0.0118			CA1	1
Hereditary Disorder,Nutritional Disease,Organismal Injury and Abnormalities,Psychological Disorders	Bulimia nervosa	0.0118			CA1	1
Lipid Metabolism,Molecular Transport,Small Molecule Biochemistry	Transport of palmitic acid	0.0118			ALB	1
Cellular Movement,Hematological System Development and Function,Humoral Immune Response,Immune Cell Trafficking	Cell movement of marginal-zone B lymphocytes	0.0118			LCP1	1
Cardiovascular System Development and Function,Organ Development,Organ Morphology	Cardiac contractility	0.012			LMNA,MYL3	2
Cardiovascular System Development and Function,Embryonic Development,Nervous System Development and Function,Organ Development,Organismal Development,Tissue Development,Visual System Development and Function	Angiogenesis of retina	0.0124			WARS1	1
Infectious Diseases,Inflammatory Disease,Ophthalmic Disease,Organismal Injury and Abnormalities	Infectious conjunctivitis	0.0124			CA1	1
Connective Tissue Disorders,Developmental Disorder,Organismal Injury and Abnormalities,Skeletal and Muscular Disorders	Kyphoscoliosis	0.0124			LMNA	1
Cell Morphology,Cellular Function and Maintenance,Nervous System Development and Function,Tissue Morphology	Length of axons	0.0124			DPYSL3	1
Cell Cycle	Entry into G1 phase	0.0124			LMNA	1
Cancer,Organismal Injury and Abnormalities	Pelvic tumor	0.0126			ALB,ALDH2,CCT2,CS,DPYSL3,HSPD1,LCP1,LGALS1,LMNA,MSN,PSMA1,TUBB	12
Cardiovascular Disease,Hereditary Disorder,Organismal Injury and Abnormalities	Familial cardiovascular disease	0.0126			ALB,LMNA,MYL3	3
Cell Death and Survival	Apoptosis of prostate cancer cell lines	0.0128			HSPD1,LGALS1	2
Cancer,Organismal Injury and Abnormalities	Genitourinary tumor	0.0129			ALB,ALDH2,CCT2,CS,DPYSL3,HSPD1,LCP1,LGALS1,LMNA,LTA4H,MSN,PSMA1,TUBB	13
Inflammatory Response	Inflammation of absolute anatomical region	0.013			ALB,ALDH2,CA1,LGALS1,TUBB	5
Inflammatory Response	Inflammatory response	0.0131			ALDH2,HSPD1,LCP1,LGALS1	4
Connective Tissue Disorders,Inflammatory Disease,Inflammatory Response,Organismal Injury and Abnormalities,Skeletal and Muscular Disorders	Pigmented villonodular synovitis	0.0131			LCP1	1
Cellular Assembly and Organization	Quantity of caveolae	0.0131			ALB	1
Protein Synthesis	Quantity of LDH	0.0131			ALB	1
Cardiovascular Disease,Organismal Injury and Abnormalities,Reproductive System Disease	Early-onset preeclampsia	0.0131			LGALS1	1
Cellular Function and Maintenance,Hematological System Development and Function	Function of TREG cells	0.0131			LGALS1	1
Cell Death and Survival	Apoptosis of uterine cancer cell lines	0.0131			CCT2	1
Metabolic Disease,Organismal Injury and Abnormalities	Diabetes insipidus	0.0131			CA1	1
Cellular Assembly and Organization,Cellular Function and Maintenance	Organization of nuclear envelope	0.0131			LMNA	1
Cellular Function and Maintenance	Movement of Nucleus	0.0131			LMNA	1
Cardiovascular Disease	Stage II systolic hypertension	0.0131			CA1	1
Connective Tissue Disorders,Immunological Disease,Inflammatory Disease,Inflammatory Response,Organismal Injury and Abnormalities,Skeletal and Muscular Disorders	Juvenile rheumatoid arthritis	0.0132			ALB,LGALS1	2
Cell Morphology,Cellular Function and Maintenance	Autophagy of tumor cell lines	0.0132			ALB,MYL3	2
Amino Acid Metabolism,Molecular Transport,Small Molecule Biochemistry	Transport of amino acids	0.0134			ALB,WARS1	2
Cardiovascular System Development and Function,Organ Development,Organ Morphology	Contraction of heart	0.0134			LMNA,MYL3	2
Cardiovascular System Development and Function,Organismal Development	Vasculogenesis	0.0134		-0.085	HSPD1,LGALS1,LMNA,WARS1	4
Cellular Movement	Invasion of tumor cell lines	0.0137		-0.125	DPYSL3,LCP1,LGALS1,LMNA	4
Cardiovascular Disease,Organismal Injury and Abnormalities	Mild aortic stenosis	0.0138			CA1	1
Cell Death and Survival	Apoptosis of skin cell lines	0.0138			HSPD1	1
Organismal Injury and Abnormalities,Respiratory Disease,Respiratory System Development and Function	Abnormal morphology of conducting airway	0.0138			MSN	1
Cardiovascular Disease,Organismal Injury and Abnormalities	Mild aortic regurgitation	0.0138			CA1	1
Cardiovascular Disease,Organismal Injury and Abnormalities	Moderate aortic stenosis	0.0138			CA1	1
Cardiovascular Disease,Organismal Injury and Abnormalities	Moderate aortic regurgitation	0.0138			CA1	1
Cell Morphology,Cellular Movement,Hematological System Development and Function,Immune Cell Trafficking,Inflammatory Response	Cell spreading of neutrophils	0.0138			ALB	1
Nervous System Development and Function,Neurological Disease	Abnormal morphology of sciatic nerve	0.0138			LMNA	1
Cell Morphology,Skeletal and Muscular System Development and Function	Shortening of muscle cells	0.0138			LMNA	1
Psychological Disorders	Compulsive gambling	0.0138			CA1	1
Cardiovascular Disease	Malignant hypertension	0.0138			CA1	1
Cardiovascular Disease	Childhood hypertension	0.0138			CA1	1
Cell Morphology,Cellular Assembly and Organization,Cellular Function and Maintenance	Reorganization of cytoskeleton	0.0139			LCP1,MSN	2
Cell Death and Survival	Cell death of leukocyte cell lines	0.014			LGALS1,TUBB	2
Cancer,Gastrointestinal Disease,Hepatic System Disease,Organismal Injury and Abnormalities	Hepatocellular carcinoma	0.0141			ALB,ALDH2,HSPD1,TUBB	4
Organismal Injury and Abnormalities,Skeletal and Muscular Disorders	Atrophy of muscle	0.0145			LMNA,WARS1	2
Gastrointestinal Disease,Hepatic System Disease,Metabolic Disease,Neurological Disease,Organismal Injury and Abnormalities	Hepatic encephalopathy	0.0145			ALB	1
Gastrointestinal Disease,Hepatic System Disease,Organismal Injury and Abnormalities,Renal and Urological Disease	Hepatorenal syndrome	0.0145			ALB	1
Cellular Development,Cellular Growth and Proliferation,Hematological System Development and Function,Lymphoid Tissue Structure and Development	Expansion of TREG cells	0.0145			HSPD1	1
Lipid Metabolism,Small Molecule Biochemistry	Metabolism of leukotriene	0.0145			LTA4H	1
Cardiovascular Disease,Developmental Disorder,Organismal Injury and Abnormalities	Bicuspid aortic valve	0.0145			MYL3	1
Respiratory System Development and Function	Morphology of respiratory tract	0.0147			LGALS1,MSN	2
Cardiovascular Disease,Organismal Injury and Abnormalities	Left ventricular dysfunction	0.0149			LMNA,MYL3	2
Connective Tissue Disorders,Developmental Disorder,Hereditary Disorder,Organismal Injury and Abnormalities,Skeletal and Muscular Disorders	Familial skeletal dysplasia	0.015			ALB,LMNA	2
Gene Expression	Transactivation of RNA	0.0151			CCT2,LGALS1,MSN	3
Organismal Development	Delay in growth of organism	0.0152			LMNA	1
Cancer,Endocrine System Disorders,Neurological Disease,Organismal Injury and Abnormalities,Reproductive System Disease	Craniopharyngioma	0.0152			CA1	1
Cell Morphology,Nervous System Development and Function,Neurological Disease,Tissue Morphology	Abnormal morphology of neurons	0.0154			HSPD1,LGALS1,LMNA	3
Tissue Morphology	Quantity of cells	0.0154		-1.694	ALDH2,DPYSL3,HSPD1,LGALS1,LMNA,MSN	6
Cell-To-Cell Signaling and Interaction,Hematological System Development and Function	Binding of mononuclear leukocytes	0.0157			LCP1,MSN	2
Cell-To-Cell Signaling and Interaction,Hematological System Development and Function	Aggregation of red blood cells	0.0159			LGALS1	1
Connective Tissue Development and Function,Connective Tissue Disorders,Organismal Development,Organismal Injury and Abnormalities,Skeletal and Muscular Disorders,Skeletal and Muscular System Development and Function,Tissue Development	Abnormal morphology of cranial suture	0.0159			LMNA	1
Metabolic Disease,Organismal Injury and Abnormalities	Metabolic alkalosis	0.0159			CA1	1
Cellular Movement,Hematological Disease,Humoral Immune Response,Immunological Disease,Inflammatory Disease,Inflammatory Response,Organismal Injury and Abnormalities,Respiratory Disease	Experimentally induced airway hyperresponsiveness	0.0159			ALB	1
Cardiovascular Disease,Hematological Disease,Organismal Injury and Abnormalities	Venous thromboembolism	0.0159			ALB	1
Neurological Disease,Organismal Injury and Abnormalities	Primary tonic-clonic seizure	0.0159			CA1	1
Neurological Disease,Organismal Injury and Abnormalities	Migraine with typical aura	0.0159			CA1	1
Developmental Disorder	Drug-induced abnormality	0.0159			CA1	1
Neurological Disease,Skeletal and Muscular Disorders	Paralysis	0.016			CA1,HSPD1	2
Cancer,Gastrointestinal Disease,Organismal Injury and Abnormalities	Esophageal squamous cell carcinoma	0.0163			DPYSL3,MSN	2
Nucleic Acid Metabolism,Small Molecule Biochemistry	Synthesis of purine nucleotide	0.0164			ALDH2,HSPD1	2
Cellular Movement	Migration of tumor cell lines	0.0165			DPYSL3,LGALS1,LMNA,MSN	4
Behavior	Abnormal social behavior	0.0166			LGALS1	1
Cardiovascular Disease,Neurological Disease	Disruption of blood-brain barrier	0.0166			CA1	1
Post-Translational Modification,Protein Folding	Refolding of protein	0.0166			HSPD1	1
Cardiovascular Disease,Organismal Injury and Abnormalities,Renal and Urological Disease	Cardiorenal syndrome	0.0166			CA1	1
Neurological Disease,Skeletal and Muscular Disorders	Neuromuscular disease	0.0166			ALB,ALDH2,DPYSL3,LMNA	4
Cancer,Gastrointestinal Disease,Organismal Injury and Abnormalities	Gastrointestinal carcinoma	0.0167			ALB,ALDH2,CA1,CCT2,CS,DPYSL3,HSPD1,LCP1,LGALS1,LMNA,LTA4H,MSN,SNX6,TUBB	14
Cancer,Organismal Injury and Abnormalities	Adenocarcinoma	0.0172			ALB,ALDH2,CA1,CCT2,CS,DPYSL3,HSPD1,LCP1,LGALS1,LMNA,LTA4H,MSN,PSMA1,SNX6,TUBB	15
Cellular Compromise,Hypersensitivity Response,Inflammatory Response	Degranulation of BMMC cells	0.0172			ALB	1
Antigen Presentation,Cell-mediated Immune Response,Cellular Assembly and Organization,Cellular Development,Cellular Growth and Proliferation,Embryonic Development,Hematological System Development and Function,Hematopoiesis,Lymphoid Tissue Structure and Development,Organ Development,Organismal Development,Tissue Development	Formation of immunological synapses	0.0172			MSN	1
Infectious Diseases	Listeriosis	0.0172			SNX6	1
Dermatological Diseases and Conditions,Organismal Injury and Abnormalities	Androgenic alopecia	0.0172			ALB	1
Hereditary Disorder,Neurological Disease,Organismal Injury and Abnormalities,Skeletal and Muscular Disorders	Distal spinal muscular atrophy	0.0179			WARS1	1
Endocrine System Disorders,Gastrointestinal Disease,Immunological Disease,Inflammatory Disease,Inflammatory Response,Organismal Injury and Abnormalities	Autoimmune pancreatitis	0.0179			ALB	1
Cellular Assembly and Organization,Cellular Compromise	Disruption of actin cytoskeleton	0.0179			LGALS1	1
Ophthalmic Disease,Organismal Injury and Abnormalities	Angle-closure glaucoma	0.0179			CA1	1
Developmental Disorder,Hereditary Disorder,Metabolic Disease,Organismal Injury and Abnormalities,Renal and Urological Disease	Dent disease	0.0179			CA1	1
Antigen Presentation,Cell-mediated Immune Response,Cell-To-Cell Signaling and Interaction,Cellular Development,Cellular Function and Maintenance,Cellular Growth and Proliferation,Embryonic Development,Hematological System Development and Function,Hematopoiesis,Lymphoid Tissue Structure and Development,Organ Development,Organismal Development,Tissue Development	Positive selection of thymocytes	0.0179			LGALS1	1
Cell-mediated Immune Response,Lymphoid Tissue Structure and Development	Frequency of regulatory T lymphocytes	0.0179			LGALS1	1
Cellular Compromise	Calcification of cells	0.0179			CA1	1
Ophthalmic Disease,Organismal Injury and Abnormalities	Exfoliative glaucoma	0.0179			CA1	1
Cell-To-Cell Signaling and Interaction,Hematological System Development and Function,Inflammatory Response	Binding of professional phagocytic cells	0.0183			LCP1,MSN	2
Cardiovascular Disease	Occlusion of blood vessel	0.0184			ALB,CA1,HSPD1	3
Cancer,Cell Death and Survival,Organismal Injury and Abnormalities,Tumor Morphology	Apoptosis of cancer cells	0.0184			ALB,LGALS1	2
Cell-To-Cell Signaling and Interaction,Hematological System Development and Function,Inflammatory Response	Aggregation of blood platelets	0.0185			ALB,LGALS1	2
Hematological System Development and Function,Tissue Morphology	Quantity of leukocytes	0.0186			ALDH2,HSPD1,LGALS1,MSN	4
Cellular Movement,Connective Tissue Development and Function,Hepatic System Development and Function	Migration of hepatic stellate cells	0.0186			LGALS1	1
Cardiovascular Disease	Resistant hypertension	0.0186			CA1	1
Lipid Metabolism,Molecular Transport,Small Molecule Biochemistry	Quantity of leukotriene B4	0.0186			LTA4H	1
Cell Morphology,Cellular Assembly and Organization	Size of nucleus	0.0186			LMNA	1
Cancer,Organismal Injury and Abnormalities,Reproductive System Disease	Primary prostate cancer	0.0186			LGALS1	1
Cell Morphology,Cellular Assembly and Organization,Cellular Function and Maintenance	Formation of microvilli	0.0186			MSN	1
Cell Cycle,Gene Expression	Binding of C/EBP binding site	0.0186			ALB	1
Cellular Development,Cellular Growth and Proliferation,Connective Tissue Development and Function,Hair and Skin Development and Function,Organ Development,Tissue Development	Proliferation of dermal fibroblasts	0.0186			LMNA	1
Cardiovascular System Development and Function,Organ Morphology	Dilation of left ventricle	0.0186			LMNA	1
Cell-mediated Immune Response,Cellular Movement,Hematological System Development and Function,Immune Cell Trafficking	Migration of CD4+ T-lymphocytes	0.0186			LCP1	1
Cardiovascular Disease,Hereditary Disorder,Organismal Injury and Abnormalities,Skeletal and Muscular Disorders	Familial left ventricular noncompaction	0.0186			LMNA	1
Cellular Development,Cellular Growth and Proliferation,Embryonic Development,Hematological System Development and Function,Hematopoiesis,Humoral Immune Response,Lymphoid Tissue Structure and Development,Organ Development,Organismal Development,Tissue Development	Differentiation of B lymphocytes	0.0186			LCP1,LGALS1	2
Hematological System Development and Function,Lymphoid Tissue Structure and Development,Tissue Morphology	Quantity of T lymphocytes	0.0187			HSPD1,LGALS1,MSN	3
Cellular Development,Hematological System Development and Function,Lymphoid Tissue Structure and Development	Maturation of leukocytes	0.0188			HSPD1,LCP1	2
Cardiovascular Disease,Organismal Injury and Abnormalities	Vaso-occlusion	0.019			ALB,CA1,HSPD1	3
Cancer,Organismal Injury and Abnormalities	Malignant neoplasm of aerodigestive tract	0.019			ALB,ALDH2,DPYSL3,LCP1,LGALS1,MSN	6
Gastrointestinal Disease,Hepatic System Disease,Organismal Injury and Abnormalities	Liver Damage	0.0191			ALB,ALDH2	2
Cell Death and Survival	Cell death of lymphoma cell lines	0.0191			ALB,LGALS1	2
Cell Morphology,Cellular Compromise	Shrinkage of cells	0.0193			LMNA	1
Cell-To-Cell Signaling and Interaction,Hematological System Development and Function,Immune Cell Trafficking,Inflammatory Response	Activation of PBMCs	0.0193			HSPD1	1
Cell Death and Survival,Gastrointestinal Disease,Hepatic System Disease,Organismal Injury and Abnormalities	Cell death of liver cells	0.0195			ALDH2,HSPD1	2
Cell Cycle,Gene Expression	Binding of DNA	0.0199			ALB,LGALS1,LMNA	3
Cancer,Organismal Injury and Abnormalities,Reproductive System Disease	Genital tract cancer	0.0199			ALB,ALDH2,CCT2,CS,HSPD1,LCP1,LGALS1,LMNA,MSN,PSMA1,TUBB	11
Cardiovascular Disease	Prehypertension	0.02			CA1	1
Cardiovascular System Development and Function,Embryonic Development,Organ Development,Organ Morphology,Organismal Development,Skeletal and Muscular System Development and Function,Tissue Development	Morphogenesis of cardiac muscle tissue	0.02			MYL3	1
Cardiovascular System Development and Function,Embryonic Development,Organ Development,Organ Morphology,Organismal Development,Skeletal and Muscular System Development and Function,Tissue Development	Morphogenesis of cardiac muscle tissue in heart ventricle	0.02			MYL3	1
Cellular Movement	Movement of eye cell lines	0.02			MSN	1
Cell-To-Cell Signaling and Interaction,Drug Metabolism,Small Molecule Biochemistry	Synthesis of dopamine	0.02			ALDH2	1
Cell Morphology	Size of cells	0.0202			DPYSL3,LMNA,MSN	3
Reproductive System Development and Function	Acrosome reaction of sperm	0.0206			LGALS1	1

## Sheet: O2_Center vs Control_CPathways
Ingenuity Canonical Pathways	-log(p-value)	Ratio	z-score	Molecules
Acute Phase Response Signaling	4.65	0.0276	0	ALB,APOA1,HNRNPK,HP,SERPINA1				2.23872e-05
Glycolysis I	4.17	0.0714	NaN	ENO1,GAPDH,PKM				6.76083e-05
Iron homeostasis signaling pathway	3.72	0.0263	NaN	HBA1/HBA2,HBB,HBD,HP				0.000190546
Phagosome Maturation	3.66	0.0253	NaN	CALR,PRDX2,PRDX5,TUBB				0.000218776
Remodeling of Epithelial Adherens Junctions	3.54	0.0441	NaN	ACTB,NME1,TUBB				0.000288403
Clathrin-mediated Endocytosis Signaling	3.3	0.0204	NaN	ACTB,ALB,APOA1,SERPINA1				0.000501187
LXR/RXR Activation	2.74	0.0234	NaN	ALB,APOA1,SERPINA1				0.0018197
Atherosclerosis Signaling	2.74	0.0234	NaN	ALB,APOA1,SERPINA1				0.0018197
IL-12 Signaling and Production in Macrophages	2.67	0.0221	NaN	ALB,APOA1,SERPINA1				0.00213796
FXR/RXR Activation	2.66	0.0219	NaN	ALB,APOA1,SERPINA1				0.00218776
Gluconeogenesis I	2.45	0.0426	NaN	ENO1,GAPDH				0.00354813
Production of Nitric Oxide and Reactive Oxygen Species in Macrophages	2.24	0.0155	NaN	ALB,APOA1,SERPINA1				0.0057544
Maturity Onset Diabetes of Young (MODY) Signaling	2.22	0.0323	NaN	APOA1,GAPDH				0.0060256
Caveolar-mediated Endocytosis Signaling	2.06	0.0267	NaN	ACTB,ALB				0.00870964
TR/RXR Activation	1.9	0.022	NaN	ENO1,HP				0.0125893
UDP-D-xylose and UDP-D-glucuronate Biosynthesis	1.88	0.143	NaN	UGDH				0.0131826
Regulation of Actin-based Motility by Rho	1.85	0.0208	NaN	ACTB,PFN1				0.0141254
NADH Repair	1.83	0.125	NaN	GAPDH				0.0147911
Pentose Phosphate Pathway (Oxidative Branch)	1.73	0.1	NaN	G6PD				0.0186209
Diphthamide Biosynthesis	1.65	0.0833	NaN	EEF2				0.0223872
RhoA Signaling	1.64	0.016	NaN	ACTB,PFN1				0.0229087
14-3-3-mediated Signaling	1.61	0.0155	NaN	TUBB,YWHAZ				0.0245471
p70S6K Signaling	1.57	0.0148	NaN	EEF2,YWHAZ				0.0269153
Inosine-5'-phosphate Biosynthesis II	1.53	0.0625	NaN	ATIC				0.0295121
Coronavirus Pathogenesis Pathway	1.49	0.0133	NaN	EEF1A1,RPSA				0.0323594
Epithelial Adherens Junction Signaling	1.47	0.013	NaN	ACTB,TUBB				0.0338844
Granzyme A Signaling	1.45	0.0526	NaN	NME1				0.0354813
Endoplasmic Reticulum Stress Pathway	1.41	0.0476	NaN	CALR				0.0389045
Pentose Phosphate Pathway	1.39	0.0455	NaN	G6PD				0.040738
Germ Cell-Sertoli Cell Junction Signaling	1.37	0.0115	NaN	ACTB,TUBB				0.042658
PI3K/AKT Signaling	1.35	0.0111	NaN	HSP90AB1,YWHAZ				0.0446684
Lipid Antigen Presentation by CD1	1.32	0.0385	NaN	CALR				0.047863
Methylglyoxal Degradation III	1.32	0.0385	NaN	AKR1B1				0.047863

## Sheet: O2_Center vs Control_Dis&Func
Categories	Diseases or Functions Annotation	p-value	Predicted Activation State	Activation z-score	Molecules	# Molecules
Endocrine System Disorders,Organismal Injury and Abnormalities	Benign thyroid nodule	4.84e-15			ANXA3,ANXA4,APOA1,CALR,HSP90AB1,PDIA4,PRDX2,PRDX5	8
Cellular Compromise,Inflammatory Response	Degranulation of neutrophils	2.95e-13			ANXA2,ANXA3,EEF1A1,EEF2,HBB,HP,HSP90AB1,IDH1,ILF2,PKM,PPIA,PSMD7,SERPINA1,TUBB	14
Cellular Compromise,Inflammatory Response	Degranulation of phagocytes	6.01e-13			ALB,ANXA2,ANXA3,EEF1A1,EEF2,HBB,HP,HSP90AB1,IDH1,ILF2,PKM,PPIA,PSMD7,SERPINA1,TUBB	15
Cell Death and Survival	Necrosis	1.16e-12		-0.095	ACTB,AKR1B1,ALB,ANXA2,APOA1,ATIC,CALR,EEF1A1,EEF2,ENO1,G6PD,GAPDH,HDGF,HNRNPK,HSP90AB1,IDH1,ILF2,MZB1,NME1,PFN1,PKM,PPIA,PRDX2,PSMD7,RBBP4,RPSA,S100A4,SERPINA1,SND1,TUBB,YWHAZ	31
Free Radical Scavenging	Metabolism of reactive oxygen species	1.41e-12		0.383	ACTB,AKR1B1,ALB,ANXA2,APOA1,G6PD,HBA1/HBA2,HBB,HNRNPK,HP,HSP90AB1,IDH1,PPIA,PRDX2,PRDX5,SERPINA1,YWHAZ	17
Cellular Compromise,Inflammatory Response	Degranulation of cells	1.44e-12			ALB,ANXA2,ANXA3,APOA1,EEF1A1,EEF2,HBB,HP,HSP90AB1,IDH1,ILF2,PKM,PPIA,PSMD7,SERPINA1,TUBB	16
Cellular Movement	Cell movement	2.52e-12		0.566	ACTB,AKR1B1,ALB,ANXA2,ANXA3,APOA1,CALR,ENO1,G6PD,GAPDH,HDGF,HNRNPK,HP,HSP90AB1,IDH1,LCP1,LPP,NME1,PFN1,PKM,PPIA,PRDX2,RPSA,S100A4,SERPINA1,SND1,TUBB,UGDH,YWHAZ	29
Immunological Disease	Systemic autoimmune syndrome	3.31e-12			AKR1B1,ALB,ANXA3,APOA1,ATIC,CA1,CALR,EEF1G,EEF2,ENO1,HBA1/HBA2,HP,LCP1,LPP,MZB1,PPIA,PRDX2,PRDX5,RPSA,S100A4,SND1,TUBB	22
Endocrine System Disorders,Gastrointestinal Disease,Immunological Disease,Inflammatory Disease,Inflammatory Response,Organismal Injury and Abnormalities	Autoimmune pancreatitis	7.04e-12			ALB,ANXA4,APOA1,CALR,PKM,PRDX2	6
Free Radical Scavenging	Synthesis of reactive oxygen species	8.07e-12		0.922	ACTB,AKR1B1,ALB,ANXA2,APOA1,G6PD,HBA1/HBA2,HBB,HNRNPK,HP,HSP90AB1,IDH1,PPIA,PRDX2,SERPINA1,YWHAZ	16
Inflammatory Disease	Chronic inflammatory disorder	2.96e-11			ALB,ANXA4,APOA1,ATIC,CA1,CALR,EEF1G,EEF2,ENO1,G6PD,HBA1/HBA2,HP,LCP1,PKM,PPIA,PRDX2,PRDX5,RPSA,S100A4,SND1	20
Endocrine System Disorders,Organismal Injury and Abnormalities	Benign cold thyroid nodule	8.07e-11			APOA1,CALR,HSP90AB1,PRDX2,PRDX5	5
Endocrine System Disorders,Organismal Injury and Abnormalities	Benign thyroid disease	1.01e-10			ALB,ANXA3,ANXA4,APOA1,CALR,HSP90AB1,PDIA4,PRDX2,PRDX5	9
Neurological Disease	Progressive neurological disorder	1.68e-10			ACTB,ALB,ANXA2,APOA1,ATIC,EEF1A1,EEF1G,EEF2,GAPDH,HBA1/HBA2,HP,HSP90AB1,PFN1,PPIA,PRDX2,S100A4,SERPINA1,TUBB,YWHAZ	19
Cellular Movement,Hematological Disease,Immunological Disease,Inflammatory Disease,Inflammatory Response,Organismal Injury and Abnormalities,Respiratory Disease	Allergic pulmonary eosinophilia	2.43e-10			ACTB,ALB,ANXA3,ENO1,GAPDH,TUBB	6
Cancer,Gastrointestinal Disease,Hepatic System Disease,Organismal Injury and Abnormalities	Hepatocellular carcinoma	2.6e-10			ALB,EEF1A1,EEF2,ENO1,HBA1/HBA2,HBB,HNRNPK,HP,HSP90AB1,IDH1,ILF2,NME1,PFN1,PKM,RPSA,S100A4,TUBB	17
Cancer,Gastrointestinal Disease,Hepatic System Disease,Organismal Injury and Abnormalities	Hepatitis B virus-related hepatocellular carcinoma	3.19e-10			EEF2,ENO1,HNRNPK,NME1,RPSA,TUBB	6
Cellular Movement	Migration of cells	5.99e-10		0.442	ACTB,ALB,ANXA2,ANXA3,APOA1,CALR,G6PD,HDGF,HNRNPK,HP,HSP90AB1,IDH1,LCP1,LPP,NME1,PFN1,PKM,PPIA,PRDX2,RPSA,S100A4,SERPINA1,SND1,UGDH,YWHAZ	25
Metabolic Disease,Organismal Injury and Abnormalities	Glucose metabolism disorder	9.89e-10			AKR1B1,ALB,ANXA2,APOA1,CA1,CALR,EEF2,G6PD,HBA1/HBA2,HBB,HBD,HP,LCP1,MZB1,PKM,PPA1,PPIA,PRDX2,PSMD7,S100A4,TUBB	21
Neurological Disease,Organismal Injury and Abnormalities	Progressive encephalopathy	1.05e-09			ACTB,ALB,ANXA2,APOA1,EEF1A1,EEF1G,EEF2,GAPDH,HBA1/HBA2,HP,PFN1,PPIA,PRDX2,S100A4,SERPINA1,TUBB,YWHAZ	17
Connective Tissue Disorders,Organismal Injury and Abnormalities,Skeletal and Muscular Disorders	Non-traumatic arthropathy	1.13e-09			ALB,APOA1,ATIC,CALR,EEF1G,EEF2,ENO1,HBA1/HBA2,HBB,HP,LCP1,PPIA,PRDX2,PRDX5,RPSA,SND1	16
Cell Death and Survival	Apoptosis	2.68e-09		0.448	AKR1B1,ALB,ANXA2,ANXA4,APOA1,CALR,EEF1A1,ENO1,G6PD,GAPDH,HBA1/HBA2,HDGF,HNRNPK,HSP90AB1,IDH1,MZB1,NME1,PFN1,PKM,PPIA,PRDX2,PRDX5,RBBP4,S100A4,SERPINA1,SND1,YWHAZ	27
Neurological Disease,Organismal Injury and Abnormalities,Psychological Disorders	Disorder of basal ganglia	3.2e-09			ACTB,ALB,ANXA2,EEF1A1,G6PD,GAPDH,HP,NME1,PFN1,PKM,PPIA,PRDX2,RPSA,SERPINA1,YWHAZ	15
Cancer,Organismal Injury and Abnormalities	Secondary tumor	3.24e-09		0.915	ACTB,ANXA2,APOA1,ATIC,CALR,EEF1A1,HSP90AB1,IDH1,NME1,PKM,PPIA,PRDX2,S100A4,SERPINA1,SND1,TUBB,YWHAZ	17
Free Radical Scavenging	Production of reactive oxygen species	5.2e-09		0.488	ACTB,AKR1B1,ANXA2,G6PD,HBA1/HBA2,HBB,HNRNPK,HSP90AB1,IDH1,PPIA,PRDX2,YWHAZ	12
Cell Death and Survival	Cell survival	9.14e-09		1.111	ALB,CALR,EEF2,ENO1,HBA1/HBA2,HBB,HDGF,HNRNPK,HSP90AB1,IDH1,NME1,PKM,PPIA,PRDX2,RBBP4,RPSA,S100A4,SND1,TUBB,YWHAZ	20
Connective Tissue Disorders,Immunological Disease,Inflammatory Disease,Inflammatory Response,Organismal Injury and Abnormalities,Skeletal and Muscular Disorders	Rheumatoid arthritis	1.05e-08			ALB,APOA1,ATIC,CALR,EEF1G,EEF2,ENO1,HP,LCP1,PPIA,PRDX2,PRDX5,RPSA,SND1	14
Cancer,Organismal Injury and Abnormalities,Renal and Urological Disease	Urinary tract cancer	1.1e-08			ACTB,ALB,ANXA2,ATIC,CALR,EEF1A1,EEF1B2,G6PD,HBB,HBD,HNRNPK,HSP90AB1,IDH1,LCP1,NME1,PDIA4,PKM,PRDX2,PSMD7,SERPINA1,SND1,TUBB	22
Hereditary Disorder,Neurological Disease,Organismal Injury and Abnormalities	Familial encephalopathy	1.26e-08			ACTB,ALB,CA1,CALR,EEF1B2,EEF2,G6PD,GAPDH,HNRNPK,HP,NME1,PFN1,PKM,PPIA,PRDX2,RPSA,SERPINA1,TUBB,YWHAZ	19
Connective Tissue Disorders,Inflammatory Disease,Inflammatory Response,Organismal Injury and Abnormalities,Skeletal and Muscular Disorders	Inflammation of joint	1.33e-08			ALB,APOA1,ATIC,CALR,EEF1G,EEF2,ENO1,HBA1/HBA2,HBB,HP,LCP1,PPIA,PRDX2,PRDX5,RPSA,SND1	16
Endocrine System Disorders,Gastrointestinal Disease,Metabolic Disease,Organismal Injury and Abnormalities	Diabetes mellitus	1.41e-08			AKR1B1,ALB,ANXA2,APOA1,CA1,CALR,EEF2,HBA1/HBA2,HBB,HP,LCP1,MZB1,PKM,PPA1,PPIA,PSMD7,S100A4,TUBB	18
Cell Death and Survival	Cell viability	2.22e-08		0.933	ALB,CALR,EEF2,ENO1,HBA1/HBA2,HBB,HDGF,HNRNPK,HSP90AB1,IDH1,NME1,PKM,PPIA,PRDX2,RBBP4,RPSA,S100A4,SND1,YWHAZ	19
Inflammatory Response,Organismal Injury and Abnormalities	Inflammation of organ	2.63e-08		0.811	ACTB,ALB,ANXA3,ANXA4,APOA1,CA1,CALR,EEF1A1,ENO1,GAPDH,HBA1/HBA2,HBB,HP,MZB1,PKM,PPIA,PRDX2,S100A4,TUBB	19
Cellular Development,Cellular Growth and Proliferation	Cell proliferation of tumor cell lines	2.93e-08		-0.18	ACTB,ANXA2,CALR,EEF1A1,EEF1B2,G6PD,GAPDH,HDGF,HNRNPK,ILF2,LCP1,NME1,PFN1,PKM,PRDX2,RPSA,S100A4,SND1,TUBB,UGDH,YWHAZ	21
Cancer,Organismal Injury and Abnormalities	Metastatic solid tumor	3.08e-08			ANXA2,APOA1,ATIC,CALR,EEF1A1,HSP90AB1,IDH1,PPIA,PRDX2,S100A4,SND1,TUBB,YWHAZ	13
Cell Death and Survival	Cell death of tumor cell lines	3.37e-08		-1.327	AKR1B1,ALB,ANXA2,CALR,EEF1A1,EEF2,ENO1,G6PD,GAPDH,HNRNPK,HSP90AB1,ILF2,NME1,PKM,PPIA,PRDX2,PSMD7,S100A4,SND1,YWHAZ	20
Inflammatory Response	Inflammation of body cavity	3.98e-08		1.236	ACTB,ALB,ANXA3,ANXA4,APOA1,CALR,ENO1,GAPDH,HBA1/HBA2,HP,MZB1,PKM,PPIA,PRDX2,S100A4,TUBB	16
Neurological Disease,Skeletal and Muscular Disorders	Neuromuscular disease	4.08e-08			ACTB,ALB,ANXA2,CALR,EEF1A1,GAPDH,HP,NME1,PFN1,PKM,PPIA,PRDX2,RPSA,SERPINA1,YWHAZ	15
Cancer,Organismal Injury and Abnormalities	Malignant genitourinary solid tumor	5e-08			ACTB,AKR1B1,ALB,ANXA2,ANXA3,APOA1,ATIC,CALR,EEF1A1,EEF1B2,EEF2,ENO1,G6PD,GAPDH,HBA1/HBA2,HBB,HBD,HNRNPK,HP,HSP90AB1,IDH1,ILF2,LCP1,LPP,NME1,PDIA4,PFN1,PKM,PPIA,PRDX2,PRDX5,PSMD7,RBBP4,S100A4,SERPINA1,SND1,TUBB,UGDH,YWHAZ	39
Cancer,Endocrine System Disorders,Organismal Injury and Abnormalities	Thyroid follicular adenoma	5.18e-08			APOA1,CALR,HSP90AB1,PRDX2	4
Cancer,Organismal Injury and Abnormalities	Extraadrenal retroperitoneal tumor	5.32e-08			ACTB,AKR1B1,ALB,ANXA2,ATIC,EEF1B2,ENO1,G6PD,GAPDH,HBB,HBD,HNRNPK,HP,HSP90AB1,IDH1,LCP1,LPP,NME1,PFN1,PKM,PPIA,PRDX2,PSMD7,SND1,TUBB,YWHAZ	26
Connective Tissue Disorders,Inflammatory Disease,Organismal Injury and Abnormalities,Skeletal and Muscular Disorders	Rheumatic Disease	6.69e-08			ALB,APOA1,ATIC,CALR,EEF1G,EEF2,ENO1,HBA1/HBA2,HBB,HP,LCP1,LPP,PPIA,PRDX2,PRDX5,RPSA,SND1	17
Cancer,Organismal Injury and Abnormalities,Renal and Urological Disease	Renal cancer	8.06e-08			ACTB,ALB,ANXA2,EEF1B2,G6PD,HBB,HBD,HNRNPK,HSP90AB1,IDH1,LCP1,NME1,PKM,PRDX2,PSMD7,TUBB	16
Neurological Disease	Movement Disorders	9.91e-08			ACTB,ALB,ANXA2,CA1,EEF1A1,EEF2,GAPDH,HP,NME1,PFN1,PKM,PPIA,PRDX2,RPSA,SERPINA1,YWHAZ	16
Cancer,Organismal Injury and Abnormalities	Development of benign tumor	1.2e-07			ANXA2,ANXA3,APOA1,CA1,CALR,HP,HSP90AB1,IDH1,PPA1,PRDX2,S100A4	11
Immunological Disease	Allergy	1.41e-07			ACTB,ALB,ANXA3,EEF1A1,ENO1,G6PD,GAPDH,HBB,PPIA,TUBB	10
Inflammatory Response	Inflammation of absolute anatomical region	1.49e-07		0.633	ACTB,ALB,ANXA3,ANXA4,APOA1,CA1,CALR,ENO1,GAPDH,HBA1/HBA2,HP,MZB1,PKM,PPIA,PRDX2,S100A4,TUBB	17
Cellular Movement	Cellular infiltration	1.53e-07	Increased	2.396	ACTB,AKR1B1,ALB,ANXA2,ANXA3,APOA1,ENO1,GAPDH,PPIA,SERPINA1,TUBB	11
Free Radical Scavenging,Small Molecule Biochemistry	Catabolism of hydrogen peroxide	1.86e-07			HBA1/HBA2,HBB,PRDX2,PRDX5	4
Neurological Disease,Organismal Injury and Abnormalities,Psychological Disorders	Dementia	2.29e-07			ACTB,ALB,APOA1,CA1,EEF1G,EEF2,GAPDH,HBA1/HBA2,HP,SERPINA1,TUBB,YWHAZ	12
Endocrine System Disorders,Gastrointestinal Disease,Inflammatory Disease,Inflammatory Response,Organismal Injury and Abnormalities	Inflammation of pancreas	2.32e-07			ALB,ANXA4,APOA1,CALR,PKM,PPIA,PRDX2	7
Cancer,Organismal Injury and Abnormalities,Respiratory Disease	Lung tumor	2.36e-07		1.706	AKR1B1,ANXA2,ANXA3,APOA1,ATIC,EEF1A1,EEF1B2,ENO1,HSP90AB1,IDH1,ILF2,LCP1,LPP,NME1,PKM,PPA1,PPIA,PRDX2,S100A4,SND1,TUBB,YWHAZ	22
Cancer,Organismal Injury and Abnormalities	Malignant neoplasm of retroperitoneum	2.44e-07			ACTB,ALB,ANXA2,EEF1B2,ENO1,G6PD,GAPDH,HBB,HBD,HNRNPK,HP,HSP90AB1,IDH1,LCP1,LPP,NME1,PFN1,PKM,PPIA,PRDX2,PSMD7,SND1,TUBB,YWHAZ	24
Cancer,Organismal Injury and Abnormalities,Reproductive System Disease	Breast or ovarian cancer	2.6e-07			AKR1B1,ALB,ANXA3,APOA1,ATIC,EEF1B2,ENO1,GAPDH,HBA1/HBA2,HBB,HP,HSP90AB1,IDH1,ILF2,NME1,PDIA4,PFN1,PKM,PPIA,PRDX5,PSMD7,S100A4,SERPINA1,TUBB,UGDH,YWHAZ	26
Cancer,Organismal Injury and Abnormalities,Respiratory Disease	Stage I non-small cell lung carcinoma	3.14e-07			ANXA2,ATIC,EEF1A1,HSP90AB1,PPIA	5
Hereditary Disorder,Neurological Disease,Organismal Injury and Abnormalities,Psychological Disorders,Skeletal and Muscular Disorders	Huntington Disease	3.25e-07			ACTB,GAPDH,HP,NME1,PFN1,PKM,PPIA,PRDX2,RPSA,SERPINA1,YWHAZ	11
Gastrointestinal Disease,Hepatic System Disease,Organismal Injury and Abnormalities	Liver lesion	3.83e-07		1.709	ACTB,ALB,ANXA3,APOA1,ATIC,EEF1A1,EEF2,ENO1,HBA1/HBA2,HBB,HDGF,HNRNPK,HP,HSP90AB1,IDH1,ILF2,LCP1,LPP,NME1,PDIA4,PFN1,PKM,PPIA,PRDX2,RBBP4,RPSA,S100A4,SERPINA1,SND1,TUBB,UGDH,YWHAZ	32
Hematological Disease,Immunological Disease	Eosinophilia	3.97e-07			ACTB,ALB,ANXA3,ENO1,GAPDH,PPIA,TUBB	7
Cancer,Gastrointestinal Disease,Organismal Injury and Abnormalities	Digestive organ tumor	5.22e-07		0.762	ACTB,AKR1B1,ALB,ANXA2,ANXA3,ANXA4,APOA1,ATIC,CA1,CALR,EEF1A1,EEF1B2,EEF2,ENO1,G6PD,GAPDH,HBA1/HBA2,HBB,HBD,HDGF,HNRNPK,HP,HSP90AB1,IDH1,ILF2,LCP1,LPP,NME1,PDIA4,PFN1,PKM,PPA1,PPIA,PRDX2,PRDX5,PSMD7,RBBP4,RPSA,S100A4,SERPINA1,SND1,TUBB,UGDH,YWHAZ	44
Cancer,Gastrointestinal Disease,Hepatic System Disease,Organismal Injury and Abnormalities	Liver tumor	5.58e-07		0.762	ACTB,ALB,ANXA3,APOA1,ATIC,EEF1A1,EEF2,ENO1,HBA1/HBA2,HBB,HNRNPK,HP,HSP90AB1,IDH1,ILF2,LCP1,LPP,NME1,PDIA4,PFN1,PKM,PPIA,PRDX2,RBBP4,RPSA,S100A4,SERPINA1,SND1,TUBB,UGDH,YWHAZ	31
Cell Death and Survival,Connective Tissue Disorders,Hematological Disease,Organismal Injury and Abnormalities	Hemolysis	6.44e-07			ALB,G6PD,HBA1/HBA2,HBB,PPIA,PRDX2	6
Neurological Disease	Neurological signs	6.73e-07			ACTB,APOA1,GAPDH,HP,NME1,PFN1,PKM,PPIA,PRDX2,RPSA,SERPINA1,YWHAZ	12
Metabolic Disease,Neurological Disease,Organismal Injury and Abnormalities,Psychological Disorders	Alzheimer disease	6.87e-07			ACTB,ALB,APOA1,EEF1G,EEF2,GAPDH,HBA1/HBA2,HP,SERPINA1,TUBB,YWHAZ	11
Cell Death and Survival	Cytolysis	7.35e-07		0.762	ALB,CALR,G6PD,HBA1/HBA2,HBB,NME1,PPIA,PRDX2	8
Organismal Injury and Abnormalities	Benign lesion	7.49e-07			ALB,ANXA2,ANXA3,APOA1,CA1,CALR,HP,HSP90AB1,IDH1,PPA1,PRDX2,S100A4,SERPINA1,YWHAZ	14
Cancer,Organismal Injury and Abnormalities,Respiratory Disease	Lung cancer	7.6e-07		1.706	ANXA2,ANXA3,APOA1,ATIC,EEF1A1,EEF1B2,ENO1,HSP90AB1,IDH1,ILF2,LCP1,LPP,NME1,PKM,PPA1,PPIA,PRDX2,S100A4,SND1,TUBB,YWHAZ	21
Cancer,Endocrine System Disorders,Organismal Injury and Abnormalities	Follicular thyroid tumor	7.74e-07			APOA1,CALR,HSP90AB1,IDH1,PRDX2	5
Cell Death and Survival	Apoptosis of tumor cell lines	1.19e-06		-0.987	AKR1B1,ALB,ANXA2,CALR,EEF1A1,ENO1,G6PD,GAPDH,HNRNPK,HSP90AB1,NME1,PKM,PPIA,S100A4,SND1,YWHAZ	16
Cancer,Organismal Injury and Abnormalities,Respiratory Disease	Respiratory system tumor	1.2e-06		1.706	AKR1B1,ALB,ANXA2,ANXA3,APOA1,ATIC,EEF1A1,EEF1B2,ENO1,HSP90AB1,IDH1,ILF2,LCP1,LPP,NME1,PKM,PPA1,PPIA,PRDX2,S100A4,SND1,TUBB,YWHAZ	23
Cellular Function and Maintenance	Receptor-mediated endocytosis	1.21e-06			ALB,APOA1,CALR,HBA1/HBA2,HBB,HNRNPK,HP	7
Cellular Function and Maintenance	Endocytosis	1.26e-06		-0.612	ACTB,ALB,APOA1,CALR,HBA1/HBA2,HBB,HNRNPK,HP,IDH1,PFN1,PKM	11
Cardiovascular System Development and Function,Cellular Movement	Cell movement of endothelial cells	1.48e-06		1.054	ANXA2,ANXA3,APOA1,CALR,G6PD,HSP90AB1,PKM,S100A4,YWHAZ	9
Dermatological Diseases and Conditions,Immunological Disease,Inflammatory Disease,Organismal Injury and Abnormalities	Lichen planus	1.58e-06			EEF1A1,ENO1,HBB,LCP1,PFN1	5
Infectious Diseases	Viral Infection	1.7e-06	Increased	2.127	ACTB,ALB,ANXA2,APOA1,EEF1A1,GAPDH,HBA1/HBA2,HNRNPK,HP,HSP90AB1,IDH1,PPIA,PRDX2,RPSA,S100A4,SERPINA1,TUBB	17
Cancer,Organismal Injury and Abnormalities	Breast or colorectal cancer	1.73e-06			AKR1B1,ALB,ANXA2,ANXA3,ANXA4,APOA1,ATIC,CA1,CALR,EEF1A1,EEF1B2,ENO1,G6PD,HBA1/HBA2,HBB,HDGF,HP,HSP90AB1,IDH1,ILF2,NME1,PFN1,PKM,PPA1,PPIA,PRDX5,RBBP4,S100A4,SERPINA1,SND1,TUBB,UGDH,YWHAZ	33
Cancer,Organismal Injury and Abnormalities	Adenoma	1.84e-06			ANXA2,ANXA3,APOA1,CA1,CALR,HP,HSP90AB1,PPA1,PRDX2	9
Cellular Development,Cellular Growth and Proliferation	Cell proliferation of breast cancer cell lines	2.41e-06		-1.413	ACTB,ANXA2,EEF1A1,EEF1B2,HNRNPK,NME1,PFN1,PKM,PRDX2,S100A4	10
Free Radical Scavenging,Small Molecule Biochemistry	Metabolism of hydrogen peroxide	2.48e-06		1.357	ALB,HBA1/HBA2,HBB,HSP90AB1,PRDX2,PRDX5	6
Cardiovascular Disease	Occlusion of blood vessel	2.49e-06			ALB,APOA1,CA1,HBA1/HBA2,HP,PFN1,PKM,PPIA,PRDX2,SERPINA1	10
Cellular Movement	Cell movement of tumor cell lines	2.51e-06		0.008	ANXA2,CALR,HDGF,HNRNPK,LCP1,NME1,PFN1,PKM,PPIA,PRDX2,S100A4,SERPINA1,SND1,UGDH	14
Metabolic Disease,Organismal Injury and Abnormalities	Disorder of iron metabolism	2.77e-06			HBA1/HBA2,HBB,PRDX2,S100A4	4
Cardiovascular Disease,Organismal Injury and Abnormalities	Vaso-occlusion	2.77e-06			ALB,APOA1,CA1,HBA1/HBA2,HP,PFN1,PKM,PPIA,PRDX2,SERPINA1	10
Cancer,Organismal Injury and Abnormalities	Abdominal cancer	3.17e-06		0.447	ACTB,AKR1B1,ALB,ANXA2,ANXA3,ANXA4,APOA1,ATIC,CA1,CALR,EEF1A1,EEF1B2,EEF2,ENO1,G6PD,GAPDH,HBA1/HBA2,HBB,HBD,HDGF,HNRNPK,HP,HSP90AB1,IDH1,ILF2,LCP1,LPP,NME1,PDIA4,PFN1,PKM,PPA1,PPIA,PRDX2,PRDX5,PSMD7,RBBP4,RPSA,S100A4,SERPINA1,SND1,TUBB,UGDH,YWHAZ	44
Cardiovascular Disease,Cell Death and Survival,Connective Tissue Disorders,Developmental Disorder,Hematological Disease,Organismal Injury and Abnormalities	Unstable hemoglobin disease	3.46e-06			HBA1/HBA2,HBB	2
Organ Morphology	Conversion of anterior tibial muscle	3.46e-06			HBA1/HBA2,HBB	2
Connective Tissue Disorders,Hematological Disease,Organismal Injury and Abnormalities	Thalassemia	3.48e-06			HBA1/HBA2,HBB,HBD,PPIA	4
Cancer,Organismal Injury and Abnormalities	Benign solid tumor	3.48e-06			ALB,ANXA2,ANXA3,APOA1,CA1,CALR,HP,HSP90AB1,IDH1,PPA1,PRDX2,S100A4	12
Cancer,Organismal Injury and Abnormalities,Respiratory Disease	Advanced lung cancer	3.97e-06			ANXA2,ATIC,EEF1A1,HSP90AB1,PPIA,PRDX2,SND1	7
Cancer,Organismal Injury and Abnormalities	Incidence of tumor	3.98e-06		0.293	AKR1B1,ALB,ANXA2,ANXA3,ANXA4,APOA1,ATIC,CA1,CALR,EEF1A1,EEF1B2,EEF2,ENO1,G6PD,HBA1/HBA2,HBB,HBD,HDGF,HP,HSP90AB1,IDH1,ILF2,LCP1,LPP,NME1,PDIA4,PKM,PPA1,PPIA,PRDX2,PSMD7,RBBP4,S100A4,SERPINA1,SND1,TUBB,UGDH	37
Cancer,Organismal Injury and Abnormalities	Tumorigenesis of epithelial neoplasm	4.08e-06			AKR1B1,ALB,ANXA2,ANXA3,ANXA4,APOA1,ATIC,CA1,CALR,EEF1A1,EEF1B2,EEF2,ENO1,G6PD,HBB,HBD,HDGF,HP,HSP90AB1,IDH1,ILF2,LCP1,LPP,NME1,PDIA4,PKM,PPA1,PPIA,PRDX2,PSMD7,RBBP4,S100A4,SERPINA1,SND1,TUBB,UGDH	36
Cell Death and Survival	Cell viability of tumor cell lines	4.38e-06		0.26	ALB,CALR,EEF2,ENO1,HBA1/HBA2,HBB,HSP90AB1,IDH1,PKM,PRDX2,RBBP4,RPSA,S100A4	13
Cancer,Organismal Injury and Abnormalities,Respiratory Disease	Lung carcinoma	4.5e-06			ANXA2,ANXA3,APOA1,ATIC,EEF1A1,EEF1B2,ENO1,HSP90AB1,IDH1,ILF2,LCP1,LPP,NME1,PKM,PPA1,PPIA,S100A4,TUBB,YWHAZ	19
Cancer,Organismal Injury and Abnormalities,Reproductive System Disease	Breast or gynecological cancer	4.98e-06			AKR1B1,ALB,ANXA2,ANXA3,APOA1,ATIC,EEF1B2,EEF2,ENO1,GAPDH,HBA1/HBA2,HBB,HP,HSP90AB1,IDH1,ILF2,LPP,NME1,PDIA4,PFN1,PKM,PPIA,PRDX5,PSMD7,S100A4,SERPINA1,SND1,TUBB,UGDH,YWHAZ	30
Protein Synthesis	Translation	5.13e-06		-0.878	CALR,EEF1A1,EEF1B2,EEF1G,EEF2,GAPDH,HNRNPK,RPSA	8
Inflammatory Disease,Inflammatory Response,Organismal Injury and Abnormalities,Respiratory Disease	Inflammation of airway	6.85e-06			ACTB,ALB,ANXA3,APOA1,ENO1,GAPDH,PPIA,TUBB	8
Cancer,Organismal Injury and Abnormalities	Frequency of tumor	6.91e-06		0.277	AKR1B1,ALB,ANXA2,ANXA3,ANXA4,APOA1,ATIC,CA1,CALR,EEF1A1,EEF1B2,EEF2,ENO1,G6PD,HBB,HBD,HDGF,HP,HSP90AB1,IDH1,ILF2,LCP1,LPP,NME1,PDIA4,PKM,PPA1,PPIA,PRDX2,PSMD7,RBBP4,S100A4,SERPINA1,SND1,TUBB,UGDH	36
Cardiovascular Disease,Cell Death and Survival,Connective Tissue Disorders,Developmental Disorder,Hematological Disease,Organismal Injury and Abnormalities	Congenital hemolytic anemia	6.93e-06			G6PD,HBA1/HBA2,HBB	3
Cancer,Organismal Injury and Abnormalities	Breast or pancreatic cancer	7e-06			AKR1B1,ALB,ANXA3,APOA1,ATIC,EEF1B2,ENO1,GAPDH,HBA1/HBA2,HBB,HP,HSP90AB1,IDH1,ILF2,LPP,NME1,PDIA4,PFN1,PKM,PPIA,PRDX5,PSMD7,S100A4,SERPINA1,SND1,TUBB,UGDH,YWHAZ	28
Organismal Injury and Abnormalities	Benign head and neck lesion	7.13e-06			ANXA2,APOA1,CALR,HP,HSP90AB1,PRDX2	6
Embryonic Development,Organismal Development	Development of abdomen	7.45e-06			AKR1B1,ALB,ANXA2,ANXA4,APOA1,HBB,HDGF,HNRNPK,HP,PKM	10
Cardiovascular System Development and Function,Cellular Movement	Migration of endothelial cells	7.63e-06		1.348	ANXA2,ANXA3,APOA1,CALR,G6PD,HSP90AB1,PKM,YWHAZ	8
Protein Synthesis	Metabolism of protein	7.95e-06		-0.597	ALB,APOA1,CALR,EEF1A1,EEF1B2,EEF1G,EEF2,GAPDH,HNRNPK,HSP90AB1,PFN1,RPSA,S100A4,SERPINA1	14
Cell Death and Survival	Cell death of cervical cancer cell lines	8.25e-06		0.027	ANXA2,CALR,EEF1A1,HNRNPK,NME1,PKM,PPIA,PRDX2	8
Cardiovascular Disease,Cell Death and Survival,Connective Tissue Disorders,Hematological Disease,Organismal Injury and Abnormalities	Hemolytic anemia	8.78e-06			G6PD,HBA1/HBA2,HBB,PPIA,PRDX2	5
Molecular Transport,Nucleic Acid Metabolism,Small Molecule Biochemistry	Exchange of nucleotide	9.34e-06			EEF1A1,EEF1B2,NME1	3
Cancer,Organismal Injury and Abnormalities,Reproductive System Disease	Breast cancer	9.64e-06			AKR1B1,ANXA3,APOA1,ENO1,HBA1/HBA2,HBB,HP,HSP90AB1,IDH1,ILF2,NME1,PFN1,PKM,PPIA,PRDX5,S100A4,TUBB,UGDH,YWHAZ	19
Cancer,Gastrointestinal Disease,Hepatic System Disease,Organismal Injury and Abnormalities	Cholangiocarcinoma	9.67e-06			ALB,ANXA2,HSP90AB1,IDH1,PKM	5
Embryonic Development,Organismal Development	Development of body trunk	9.99e-06			AKR1B1,ALB,ANXA2,ANXA4,APOA1,CALR,HBB,HDGF,HNRNPK,HP,NME1,PKM,PRDX2,YWHAZ	14
Cardiovascular Disease,Hematological Disease,Metabolic Disease,Nutritional Disease,Organismal Injury and Abnormalities,Reproductive System Disease	Iron deficiency anemia of pregnancy	1.04e-05			HBA1/HBA2,HBB	2
Nucleic Acid Metabolism,Small Molecule Biochemistry	Metabolite regeneration of NADPH	1.04e-05			G6PD,IDH1	2
Cancer,Endocrine System Disorders,Organismal Injury and Abnormalities	Benign neoplasm of endocrine gland	1.04e-05			ANXA2,APOA1,CALR,HP,HSP90AB1,PRDX2	6
Cancer,Organismal Injury and Abnormalities,Reproductive System Disease	Cervical cancer	1.14e-05			ANXA2,ATIC,ENO1,HBA1/HBA2,HBB,HSP90AB1,PKM,SND1	8
Cellular Movement,Hematological System Development and Function,Immune Cell Trafficking	Cell movement of mononuclear leukocytes	1.14e-05	Decreased	-2.017	ACTB,ANXA2,APOA1,CALR,HP,LCP1,PFN1,PPIA,S100A4	9
Developmental Disorder,Hematological Disease,Hereditary Disorder,Organismal Injury and Abnormalities	Familial polycythemia	1.22e-05			CALR,HBA1/HBA2,HBB	3
Cellular Movement	Migration of tumor cell lines	1.23e-05		0.612	ANXA2,CALR,HDGF,HNRNPK,NME1,PKM,PPIA,PRDX2,S100A4,SERPINA1,SND1,UGDH	12
Carbohydrate Metabolism	Synthesis of monosaccharide	1.24e-05			AKR1B1,APOA1,G6PD,GAPDH,IDH1	5
Cancer,Organismal Injury and Abnormalities	Pelvic cancer	1.34e-05			ACTB,AKR1B1,ALB,ANXA2,ANXA3,APOA1,ATIC,CALR,EEF1A1,EEF1B2,EEF2,ENO1,GAPDH,HBA1/HBA2,HBB,HNRNPK,HP,HSP90AB1,IDH1,LCP1,LPP,NME1,PDIA4,PKM,PPIA,PRDX5,PSMD7,RBBP4,S100A4,SERPINA1,SND1,TUBB,UGDH	33
Cancer,Gastrointestinal Disease,Organismal Injury and Abnormalities	Digestive system cancer	1.37e-05			ACTB,AKR1B1,ALB,ANXA2,ANXA3,ANXA4,ATIC,CA1,CALR,EEF1A1,EEF1B2,EEF2,ENO1,G6PD,GAPDH,HBA1/HBA2,HBB,HBD,HDGF,HNRNPK,HP,HSP90AB1,IDH1,ILF2,LCP1,LPP,NME1,PDIA4,PFN1,PKM,PPA1,PPIA,PRDX5,PSMD7,RBBP4,RPSA,S100A4,SERPINA1,SND1,TUBB,UGDH,YWHAZ	42
Hematological Disease	Polycythemia	1.39e-05			APOA1,CALR,HBA1/HBA2,HBB,IDH1,PRDX2	6
Cancer,Organismal Injury and Abnormalities,Respiratory Disease	Advanced non-small cell lung carcinoma	1.48e-05			ANXA2,ATIC,EEF1A1,HSP90AB1,PPIA	5
Nucleic Acid Metabolism,Small Molecule Biochemistry	Modification of NADPH	1.57e-05			G6PD,IDH1,PRDX5	3
Cancer,Gastrointestinal Disease,Hepatic System Disease,Organismal Injury and Abnormalities	Hepatitis C virus-related hepatocellular carcinoma	1.57e-05			EEF2,NME1,TUBB	3
Dermatological Diseases and Conditions,Organismal Injury and Abnormalities	Psoriasis	1.63e-05			ANXA2,ANXA3,CALR,EEF1A1,GAPDH,HBB,PKM,PPIA,TUBB	9
Cardiovascular Disease,Organismal Injury and Abnormalities	Occlusion of artery	1.68e-05			APOA1,CA1,HBA1/HBA2,HP,PFN1,PKM,PPIA,PRDX2,SERPINA1	9
Cancer,Organismal Injury and Abnormalities,Respiratory Disease	Non-small cell lung carcinoma	1.83e-05			ANXA2,ANXA3,ATIC,EEF1A1,EEF1B2,ENO1,HSP90AB1,IDH1,ILF2,LCP1,LPP,NME1,PKM,PPA1,PPIA,TUBB,YWHAZ	17
Cellular Assembly and Organization,Cellular Function and Maintenance	Organization of filaments	1.89e-05			ANXA2,GAPDH,HSP90AB1,LCP1,RBBP4,TUBB	6
Cell-To-Cell Signaling and Interaction,Cellular Function and Maintenance,Hematological System Development and Function,Inflammatory Response	Phagocytosis of leukocyte cell lines	1.97e-05			APOA1,IDH1,PKM	3
Connective Tissue Disorders,Hematological Disease,Organismal Injury and Abnormalities	Thalassemia intermedia	2.07e-05			HBA1/HBA2,HBB	2
Free Radical Scavenging,Small Molecule Biochemistry	Biosynthesis of hydrogen peroxide	2.25e-05	Increased	2.2	ALB,HBA1/HBA2,HBB,HSP90AB1,PRDX2	5
Endocrine System Disorders,Gastrointestinal Disease,Immunological Disease,Metabolic Disease,Organismal Injury and Abnormalities	Insulin-dependent diabetes mellitus	2.25e-05			ALB,CA1,HBA1/HBA2,LCP1,MZB1,PPIA,S100A4,TUBB	8
Cellular Movement,Hematological System Development and Function,Immune Cell Trafficking	Cell movement of PBMCs	2.38e-05		-1.941	ANXA2,APOA1,LCP1,PPIA	4
Cell Cycle,Gene Expression	Binding of DNA	2.5e-05		-0.286	ALB,CALR,GAPDH,HP,NME1,PKM,PPIA,SND1,YWHAZ	9
Carbohydrate Metabolism	Synthesis of carbohydrate	2.64e-05		1.698	AKR1B1,APOA1,EEF1A1,G6PD,GAPDH,IDH1,PPA1,PRDX2,UGDH	9
Cancer,Gastrointestinal Disease,Hepatic System Disease,Organismal Injury and Abnormalities	Hepatitis B surface antigen-negative hepatitis C virus negative hepatocellular carcinoma	2.69e-05			EEF2,ENO1,NME1	3
Cancer,Organismal Injury and Abnormalities,Renal and Urological Disease	Bladder cancer	2.81e-05			ACTB,ALB,ATIC,CALR,EEF1A1,HSP90AB1,IDH1,LCP1,PDIA4,PKM,SERPINA1,SND1,TUBB	13
Cancer,Organismal Injury and Abnormalities,Renal and Urological Disease	Renal cell carcinoma	2.91e-05			ALB,ANXA2,EEF1B2,G6PD,HBB,HBD,HSP90AB1,IDH1,PKM,PRDX2,PSMD7,TUBB	12
Inflammatory Response,Respiratory Disease	Inflammation of respiratory system component	3.02e-05			ACTB,ALB,ANXA3,APOA1,ENO1,GAPDH,PPIA,S100A4,TUBB	9
Cell Death and Survival	Apoptosis of carcinoma cell lines	3.2e-05		-0.597	ANXA2,CALR,G6PD,GAPDH,PKM,S100A4,YWHAZ	7
Infectious Diseases	Assembly of virus	3.45e-05			ANXA2,HNRNPK	2
Hematological Disease	Methemoglobinemia	3.45e-05			HBA1/HBA2,HBB	2
Cancer,Neurological Disease,Organismal Injury and Abnormalities	WHO grade II astrocytoma	3.45e-05			IDH1,PKM	2
Cellular Movement	Chemotaxis	3.45e-05		-1.72	ANXA2,APOA1,CALR,HP,LCP1,PFN1,PPIA,S100A4,SERPINA1	9
Cancer,Hematological Disease,Immunological Disease,Organismal Injury and Abnormalities	Plasma cell neoplasm	3.89e-05			ANXA2,ANXA4,HSP90AB1,IDH1,LCP1,NME1,PPIA,YWHAZ	8
Cardiovascular Disease,Organismal Injury and Abnormalities	Peripheral vascular disease	3.97e-05			ALB,APOA1,CA1,EEF1B2,HBA1/HBA2,HBB,LCP1,SERPINA1	8
Cellular Movement,Hematological System Development and Function,Immune Cell Trafficking	Cell movement of leukocytes	4.07e-05		-1.595	ACTB,ALB,ANXA2,APOA1,CALR,HP,LCP1,PFN1,PPIA,S100A4,SERPINA1	11
Free Radical Scavenging,Molecular Transport	Quantity of reactive oxygen species	4.38e-05		0.861	AKR1B1,ALB,G6PD,PFN1,PRDX2,PRDX5	6
Inflammatory Disease,Inflammatory Response,Organismal Injury and Abnormalities,Respiratory Disease	Inflammation of lung	4.4e-05			ACTB,ALB,ANXA3,ENO1,GAPDH,S100A4,TUBB	7
Cardiovascular Disease,Organismal Injury and Abnormalities	Atherosclerosis	4.48e-05			APOA1,CA1,HBA1/HBA2,HP,PFN1,PKM,PPIA,PRDX2	8
Cancer,Hematological Disease,Immunological Disease,Organismal Injury and Abnormalities	Mature B-cell lymphoma	4.53e-05			ANXA2,ANXA4,EEF1A1,HSP90AB1,NME1,PPIA,SERPINA1,YWHAZ	8
Cardiovascular Disease,Cell Death and Survival,Connective Tissue Disorders,Hematological Disease,Hereditary Disorder,Organismal Injury and Abnormalities	Familial hemolytic anemia	4.62e-05			G6PD,HBA1/HBA2,HBB	3
Cellular Movement,Hematological System Development and Function,Immune Cell Trafficking,Inflammatory Response	Chemotaxis of PBMCs	4.62e-05			APOA1,LCP1,PPIA	3
Cancer,Organismal Injury and Abnormalities	Anogenital cancer	4.69e-05			AKR1B1,ALB,ANXA2,ANXA3,APOA1,ATIC,EEF1B2,EEF2,ENO1,GAPDH,HBA1/HBA2,HBB,HNRNPK,HP,HSP90AB1,IDH1,ILF2,LCP1,LPP,NME1,PDIA4,PFN1,PKM,PPIA,PRDX5,PSMD7,RBBP4,S100A4,SERPINA1,SND1,TUBB,UGDH,YWHAZ	33
Cellular Movement	Cell movement of blood cells	4.8e-05		-1.234	ACTB,AKR1B1,ALB,ANXA2,APOA1,CALR,HP,LCP1,PFN1,PPIA,S100A4,SERPINA1	12
Lipid Metabolism,Small Molecule Biochemistry	Synthesis of lipid	4.82e-05	Increased	2.074	AKR1B1,ALB,APOA1,EEF1A1,G6PD,HBB,IDH1,MZB1,PKM,PRDX2,SERPINA1	11
Cancer,Organismal Injury and Abnormalities	Advanced extracranial solid tumor	4.83e-05			ANXA2,ATIC,EEF1A1,HSP90AB1,PPIA,PRDX2,S100A4,SND1,TUBB	9
Cancer,Organismal Injury and Abnormalities	Carcinoma	4.93e-05		1.091	ACTB,AKR1B1,ALB,ANXA2,ANXA3,ANXA4,APOA1,ATIC,CA1,CALR,EEF1A1,EEF1B2,EEF2,ENO1,G6PD,GAPDH,HBA1/HBA2,HBB,HBD,HDGF,HNRNPK,HP,HSP90AB1,IDH1,ILF2,LCP1,LPP,NME1,PDIA4,PFN1,PKM,PPA1,PPIA,PRDX2,PRDX5,PSMD7,RBBP4,RPSA,S100A4,SERPINA1,SND1,TUBB,UGDH,YWHAZ	44
Cancer,Neurological Disease,Organismal Injury and Abnormalities	WHO grade III astrocytoma	5.16e-05			IDH1,PKM	2
Cardiovascular System Development and Function,Organismal Development	Angiogenesis	5.33e-05		-0.901	AKR1B1,ANXA2,ANXA3,APOA1,CALR,G6PD,HP,PKM,PPIA,RPSA,S100A4,YWHAZ	12
Molecular Transport	Transport of bicarbonate	5.42e-05			CA1,HBA1/HBA2,HBB	3
Cancer,Organismal Injury and Abnormalities,Respiratory Disease	Stage II non-small cell lung cancer	5.42e-05			ANXA2,ATIC,HSP90AB1	3
Carbohydrate Metabolism	Metabolism of carbohydrate	5.86e-05		1.698	AKR1B1,APOA1,EEF1A1,G6PD,GAPDH,IDH1,PKM,PPA1,PRDX2,UGDH	10
Cellular Assembly and Organization,Cellular Function and Maintenance	Microtubule dynamics	6.03e-05		-1	ACTB,EEF1A1,GAPDH,HDGF,HNRNPK,HSP90AB1,LCP1,NME1,PFN1,PKM,RBBP4,S100A4,TUBB	13
Cancer,Endocrine System Disorders,Organismal Injury and Abnormalities,Reproductive System Disease	Ovarian cancer	6.04e-05			AKR1B1,ALB,APOA1,ATIC,EEF1B2,ENO1,GAPDH,HP,HSP90AB1,IDH1,PDIA4,PKM,PSMD7,SERPINA1,TUBB	15
Cancer,Hereditary Disorder,Organismal Injury and Abnormalities	Autosomal dominant cancer	6.31e-05			CALR,LPP,NME1	3
Cancer,Gastrointestinal Disease,Hepatic System Disease,Organismal Injury and Abnormalities	Hepatobiliary system cancer	6.37e-05			ACTB,ALB,ANXA2,ANXA3,ATIC,EEF1A1,EEF2,ENO1,HBA1/HBA2,HBB,HNRNPK,HP,HSP90AB1,IDH1,ILF2,LPP,NME1,PDIA4,PFN1,PKM,RBBP4,RPSA,S100A4,SERPINA1,SND1,TUBB	26
Cellular Movement,Hematological System Development and Function,Immune Cell Trafficking,Inflammatory Response	Cell movement of peripheral blood monocytes	6.78e-05			ANXA2,APOA1,PPIA	3
Cancer,Organismal Injury and Abnormalities,Reproductive System Disease	Female genital tract cancer	6.84e-05			AKR1B1,ALB,ANXA2,ANXA3,APOA1,ATIC,EEF1B2,EEF2,ENO1,GAPDH,HBA1/HBA2,HBB,HP,HSP90AB1,IDH1,LPP,NME1,PDIA4,PKM,PSMD7,S100A4,SERPINA1,SND1,TUBB	24
Cancer,Organismal Injury and Abnormalities,Respiratory Disease	Sarcomatoid malignant pleural mesothelioma	7.22e-05			ATIC,HSP90AB1	2
Cancer,Organismal Injury and Abnormalities,Respiratory Disease	Stage IIIA lung adenocarcinoma	7.22e-05			ATIC,HSP90AB1	2
Cellular Assembly and Organization,Cellular Function and Maintenance	Organization of cytoskeleton	7.51e-05		-1.126	ACTB,CALR,EEF1A1,GAPDH,HDGF,HNRNPK,HSP90AB1,LCP1,NME1,PFN1,PKM,RBBP4,S100A4,TUBB	14
Cancer,Gastrointestinal Disease,Hepatic System Disease,Organismal Injury and Abnormalities	Liver cancer	7.76e-05			ACTB,ALB,ANXA3,ATIC,EEF1A1,EEF2,ENO1,HBA1/HBA2,HBB,HNRNPK,HP,HSP90AB1,IDH1,ILF2,LPP,NME1,PDIA4,PFN1,PKM,RBBP4,RPSA,S100A4,SERPINA1,SND1,TUBB	25
Connective Tissue Disorders,Hematological Disease,Organismal Injury and Abnormalities	Erythrocytosis	7.8e-05			HBA1/HBA2,HBB,PRDX2	3
Free Radical Scavenging	Generation of reactive oxygen species	7.92e-05		1.574	AKR1B1,ALB,APOA1,HBA1/HBA2,HP,PPIA	6
Cellular Movement,Hematological System Development and Function,Immune Cell Trafficking,Inflammatory Response	Chemotaxis of leukocytes	8.09e-05	Decreased	-2.159	APOA1,HP,LCP1,PFN1,PPIA,S100A4,SERPINA1	7
Cancer,Hematological Disease,Immunological Disease,Organismal Injury and Abnormalities	Mature B cell malignant tumor	8.16e-05			ANXA2,ANXA4,EEF1A1,HSP90AB1,IDH1,LCP1,NME1,PPIA,RPSA,SERPINA1,YWHAZ	11
Cancer,Organismal Injury and Abnormalities,Tumor Morphology	Progression of tumor	8.87e-05			ANXA2,ANXA3,ATIC,HSP90AB1,S100A4,YWHAZ	6
Protein Synthesis	Elongation of protein	9.26e-05			EEF1A1,EEF1B2,EEF1G,EEF2	4
Cancer,Organismal Injury and Abnormalities,Respiratory Disease	Stage IV mixed cell non-small cell lung carcinoma	9.61e-05			ATIC,HSP90AB1	2
Cancer,Organismal Injury and Abnormalities,Respiratory Disease	EGFR L858R mutation positive EGFR T790M mutation positive non-squamous non-small cell lung cancer	9.61e-05			ATIC,HSP90AB1	2
Molecular Transport	Transport of oxygen	9.61e-05			HBA1/HBA2,HBB	2
Cancer,Gastrointestinal Disease,Hepatic System Disease,Organismal Injury and Abnormalities	Klatskin tumor	9.61e-05			HSP90AB1,PKM	2
Cancer,Hematological Disease,Organismal Injury and Abnormalities	Post essential thrombocythemia myelofibrosis	9.61e-05			CALR,IDH1	2
Cancer,Organismal Injury and Abnormalities,Respiratory Disease	Stage IIIB locally advanced lung adenocarcinoma	9.61e-05			ATIC,HSP90AB1	2
Cancer,Organismal Injury and Abnormalities,Respiratory Disease	Stage IIIB EGFR activating mutation positive adenocarcinoma of the lung	9.61e-05			ATIC,HSP90AB1	2
Cancer,Organismal Injury and Abnormalities,Respiratory Disease	Stage III ALK fusion negative EGFR mutation negative non-small cell lung carcinoma	9.61e-05			ATIC,HSP90AB1	2
Cancer,Organismal Injury and Abnormalities,Respiratory Disease	EGFR exon 19 deletion positive EGFR T790M mutation positive non-squamous non-small cell lung cancer	9.61e-05			ATIC,HSP90AB1	2
Cancer,Organismal Injury and Abnormalities,Respiratory Disease	Stage IV EGFR sensitizing mutation positive lung adenocarcinoma	9.61e-05			ATIC,HSP90AB1	2
Gastrointestinal Disease,Immunological Disease,Ophthalmic Disease,Organismal Injury and Abnormalities	SjĂ¶gren syndrome	0.000104			ACTB,APOA1,HP,PPIA	4
Cancer,Gastrointestinal Disease,Organismal Injury and Abnormalities	Hepatobiliary carcinoma	0.000111			ACTB,ALB,ANXA2,ANXA3,ATIC,EEF1A1,EEF2,ENO1,HBA1/HBA2,HBB,HNRNPK,HP,HSP90AB1,IDH1,ILF2,LPP,NME1,PDIA4,PFN1,PKM,RBBP4,RPSA,S100A4,SND1,TUBB	25
Connective Tissue Disorders,Immunological Disease,Inflammatory Disease,Inflammatory Response,Organismal Injury and Abnormalities,Skeletal and Muscular Disorders	Juvenile rheumatoid arthritis	0.000112			ALB,APOA1,EEF2,HP,RPSA	5
Cell Morphology,Cellular Function and Maintenance	Autophagy of tumor cell lines	0.000112			ALB,CALR,EEF2,PKM,SERPINA1	5
Drug Metabolism,Protein Synthesis	Metabolism of glutathione	0.000115			G6PD,HBB,IDH1	3
Cancer,Organismal Injury and Abnormalities	Head and neck adenocarcinoma	0.000116			ATIC,HSP90AB1,IDH1,S100A4,SERPINA1	5
Cancer,Gastrointestinal Disease,Organismal Injury and Abnormalities	Colorectal tumor	0.000117			AKR1B1,ALB,ANXA2,ANXA3,ANXA4,ATIC,CA1,CALR,EEF1A1,EEF1B2,ENO1,G6PD,HDGF,HSP90AB1,IDH1,ILF2,NME1,PKM,PPA1,PPIA,PRDX5,RBBP4,S100A4,SERPINA1,SND1,TUBB,UGDH	27
Nucleic Acid Metabolism,Small Molecule Biochemistry	Synthesis of nucleotide	0.000118		0.436	APOA1,G6PD,MZB1,PKM,PPA1,RPSA,UGDH	7
Cancer,Hematological Disease,Immunological Disease,Organismal Injury and Abnormalities	Plasma cell dyscrasia	0.000123			ANXA2,ANXA4,HSP90AB1,IDH1,NME1,PPIA,YWHAZ	7
Cancer,Organismal Injury and Abnormalities,Respiratory Disease	EGFR exon 19 sensitizing mutation negative non-small cell lung cancer	0.000123			ATIC,HSP90AB1	2
Cancer,Organismal Injury and Abnormalities,Respiratory Disease	Refractory EGFR mutation positive non-squamous non-small cell lung cancer	0.000123			ATIC,HSP90AB1	2
Cancer,Organismal Injury and Abnormalities,Respiratory Disease	EGFR exon 21 sensitizing mutation negative non-small cell lung cancer	0.000123			ATIC,HSP90AB1	2
Cancer,Organismal Injury and Abnormalities,Respiratory Disease	Advanced malignant pleural mesothelioma	0.000123			ATIC,HSP90AB1	2
Cancer,Organismal Injury and Abnormalities,Respiratory Disease	EGFR exon 20 sensitizing mutation negative non-small cell lung cancer	0.000123			ATIC,HSP90AB1	2
Free Radical Scavenging,Small Molecule Biochemistry	Production of hydrogen peroxide	0.000124		1.964	HBA1/HBA2,HBB,HSP90AB1,PRDX2	4
Cancer,Organismal Injury and Abnormalities	Refractory malignant tumor	0.000125			ATIC,EEF1A1,HSP90AB1,IDH1,PPIA	5
Cancer,Gastrointestinal Disease,Hepatic System Disease,Organismal Injury and Abnormalities	Liver carcinoma	0.000132			ACTB,ALB,ANXA3,ATIC,EEF1A1,EEF2,ENO1,HBA1/HBA2,HBB,HNRNPK,HP,HSP90AB1,IDH1,ILF2,LPP,NME1,PDIA4,PFN1,PKM,RBBP4,RPSA,S100A4,SND1,TUBB	24
Digestive System Development and Function,Gastrointestinal Disease,Hepatic System Development and Function,Hepatic System Disease,Infectious Diseases,Inflammatory Disease,Inflammatory Response,Organ Development,Organismal Injury and Abnormalities	Infection by Hepatitis C virus	0.000135			ALB,HBA1/HBA2,PPIA,S100A4	4
Infectious Diseases	Production of virus	0.000135			HNRNPK,HSP90AB1,PPIA,SERPINA1	4
Cellular Movement,Hematological System Development and Function,Immune Cell Trafficking,Inflammatory Response	Chemotaxis of mononuclear leukocytes	0.000139	Decreased	-2.177	APOA1,HP,LCP1,PPIA,S100A4	5
Protein Degradation,Protein Synthesis	Stabilization of protein	0.000147			APOA1,CALR,GAPDH,HSP90AB1,PFN1	5
Cancer,Organismal Injury and Abnormalities	Development of carcinoma	0.000147			AKR1B1,ALB,ANXA2,ANXA3,ANXA4,ATIC,CA1,EEF1A1,EEF1B2,EEF2,ENO1,G6PD,HBB,HBD,HDGF,HSP90AB1,IDH1,ILF2,LCP1,LPP,NME1,PDIA4,PKM,PPA1,PPIA,PRDX2,PSMD7,RBBP4,S100A4,SERPINA1,SND1,TUBB,UGDH	33
Cellular Assembly and Organization	Binding of ribosome	0.000154			EEF1A1,EEF1B2	2
Cancer,Organismal Injury and Abnormalities,Respiratory Disease	Stage 3A resectable non-small cell lung cancer	0.000154			ATIC,HSP90AB1	2
Cancer,Organismal Injury and Abnormalities,Respiratory Disease	Stage IV EGFR sensitizing mutation positive non-squamous non-small cell lung carcinoma	0.000154			ATIC,HSP90AB1	2
Small Molecule Biochemistry	Production of NADPH	0.000154			G6PD,IDH1	2
Endocrine System Disorders,Gastrointestinal Disease,Metabolic Disease,Organismal Injury and Abnormalities	Non-insulin-dependent diabetes mellitus	0.000155			ALB,ANXA2,CA1,CALR,HBA1/HBA2,HP,PSMD7	7
Cancer,Organismal Injury and Abnormalities	Serous adenocarcinoma	0.000159			ALB,ANXA2,ANXA3,EEF1B2,HBB,HSP90AB1,IDH1,LPP,PKM,PSMD7	10
Neurological Disease,Organismal Injury and Abnormalities	Cerebral disorder	0.000159			ACTB,APOA1,EEF1A1,IDH1,PFN1,PPIA,S100A4,SERPINA1,TUBB	9
Cellular Movement	Chemotaxis of myeloid cells	0.000169		-1.686	APOA1,HP,PFN1,PPIA,S100A4,SERPINA1	6
Free Radical Scavenging,Molecular Transport	Quantity of hydrogen peroxide	0.00017			AKR1B1,PRDX2,PRDX5	3
Cancer,Hematological Disease,Organismal Injury and Abnormalities	Polycythemia vera	0.000179			CALR,HBA1/HBA2,IDH1	3
Cancer,Organismal Injury and Abnormalities,Respiratory Disease	Metastatic non-small cell lung carcinoma	0.000181			ATIC,EEF1A1,HSP90AB1,PPIA	4
Cellular Movement,Hematological System Development and Function,Immune Cell Trafficking,Inflammatory Response	Chemotaxis of phagocytes	0.000184		-1.686	APOA1,HP,PFN1,PPIA,S100A4,SERPINA1	6
Cancer,Cardiovascular Disease	Intimal hyperplasia	0.000188			CALR,PPIA	2
Cancer,Organismal Injury and Abnormalities,Respiratory Disease	Unresectable malignant pleural mesothelioma	0.000188			ATIC,HSP90AB1	2
Cancer,Organismal Injury and Abnormalities,Respiratory Disease	EGFR L858R mutation positive EGFR T790M negative non-squamous non-small cell lung cancer	0.000188			ATIC,HSP90AB1	2
Cancer,Organismal Injury and Abnormalities,Respiratory Disease	EGFR L858R activating mutation positive EGFR T790M mutation negative non-small cell lung cancer	0.000188			ATIC,HSP90AB1	2
Molecular Transport	Quantity of metal	0.000189		-0.274	AKR1B1,ANXA2,CALR,HBA1/HBA2,HP,PPIA,PRDX2,S100A4	8
Lipid Metabolism,Small Molecule Biochemistry	Binding of lipid	0.000191			ANXA2,APOA1,HSP90AB1,RPSA	4
Cell-To-Cell Signaling and Interaction,Inflammatory Response	Immune response of tumor cell lines	0.000195		-0.594	CALR,GAPDH,IDH1,PFN1,PKM	5
Cell Death and Survival	Cell death of blood cells	0.000197		0.788	GAPDH,HSP90AB1,MZB1,NME1,PFN1,PPIA,SERPINA1,TUBB,YWHAZ	9
Cancer,Hematological Disease,Organismal Injury and Abnormalities	Hematopoietic neoplasm	0.000199			ACTB,ANXA2,ANXA4,ATIC,CALR,EEF1A1,HBA1/HBA2,HSP90AB1,IDH1,LCP1,LPP,NME1,PKM,PPIA,RBBP4,RPSA,S100A4,SERPINA1,YWHAZ	19
Cancer,Organismal Injury and Abnormalities,Reproductive System Disease	Metastasis of breast cancer cell lines	0.000206		0	NME1,PRDX2,S100A4,SND1	4
Nucleic Acid Metabolism	Metabolism of nucleic acid component or derivative	0.000206		0.436	APOA1,ATIC,G6PD,MZB1,PKM,PPA1,RPSA,UGDH	8
Cancer,Organismal Injury and Abnormalities	Mucoepidermoid carcinoma	0.000207			ATIC,HNRNPK,RBBP4	3
Cancer,Organismal Injury and Abnormalities	Stage IV secondary tumor	0.000221			ANXA2,ATIC,HSP90AB1,TUBB	4
Cardiovascular Disease,Organismal Injury and Abnormalities	Peripheral arterial disease	0.000222			APOA1,EEF1B2,HBA1/HBA2,HBB,LCP1	5
Molecular Transport,Nucleic Acid Metabolism,Small Molecule Biochemistry	Exchange of GDP	0.000226			EEF1A1,EEF1B2	2
Cardiovascular Disease,Organismal Injury and Abnormalities	Degeneration of vasculature	0.000226			AKR1B1,GAPDH	2
Organismal Injury and Abnormalities,Respiratory Disease	Lung injury	0.000236			ALB,ANXA2,GAPDH,HBA1/HBA2,HBB	5
Infectious Diseases	Infectivity of virus	0.000239			ANXA2,PPIA,SERPINA1	3
Lipid Metabolism,Small Molecule Biochemistry,Vitamin and Mineral Metabolism	Metabolism of cholesterol	0.000249			APOA1,ENO1,G6PD,SERPINA1	4
Connective Tissue Development and Function,Hematological System Development and Function,Hematopoiesis,Organismal Development,Tissue Morphology	Quantity of reticulocytes	0.00025			HBA1/HBA2,HBB,PRDX2	3
Cell-To-Cell Signaling and Interaction,Hematological System Development and Function,Inflammatory Response	Binding of professional phagocytic cells	0.000251		1.172	APOA1,LCP1,PKM,PRDX2,SERPINA1	5
Cancer,Organismal Injury and Abnormalities	Cancer of secretory structure	0.000254			AKR1B1,ALB,ANXA2,ANXA3,APOA1,ATIC,CALR,EEF1A1,EEF1B2,EEF2,ENO1,G6PD,GAPDH,HBA1/HBA2,HDGF,HNRNPK,HP,HSP90AB1,IDH1,ILF2,LCP1,LPP,NME1,PDIA4,PFN1,PKM,PPA1,PPIA,PRDX2,PRDX5,PSMD7,RBBP4,RPSA,S100A4,SERPINA1,SND1,TUBB,UGDH,YWHAZ	39
Cancer,Gastrointestinal Disease,Organismal Injury and Abnormalities	Colorectal cancer	0.000256			AKR1B1,ALB,ANXA2,ANXA4,ATIC,CA1,CALR,EEF1A1,EEF1B2,ENO1,G6PD,HDGF,HSP90AB1,IDH1,ILF2,NME1,PKM,PPA1,PPIA,PRDX5,RBBP4,S100A4,SERPINA1,SND1,TUBB,UGDH	26
Cellular Development	Maturation of cells	0.000266			AKR1B1,APOA1,G6PD,LCP1,PFN1,SERPINA1,YWHAZ	7
Cardiovascular Disease,Hematological Disease,Organismal Injury and Abnormalities	Anemia	0.000266			CALR,G6PD,HBA1/HBA2,HBB,IDH1,PPIA,PRDX2	7
Cancer,Organismal Injury and Abnormalities,Respiratory Disease	EGFR exon 19 deletion positive EGFR T790M mutation negative non-squamous non-small cell lung cancer	0.000266			ATIC,HSP90AB1	2
Free Radical Scavenging,Small Molecule Biochemistry	Reduction of hydrogen peroxide	0.000266			PRDX2,PRDX5	2
Cancer,Organismal Injury and Abnormalities,Respiratory Disease	Unresectable lung adenocarcinoma	0.000266			ATIC,HSP90AB1	2
Cancer,Organismal Injury and Abnormalities	Lymphoreticular neoplasm	0.000271			ACTB,ANXA2,ANXA4,ATIC,CALR,EEF1A1,HBA1/HBA2,HSP90AB1,IDH1,LPP,NME1,PPIA,RBBP4,RPSA,S100A4,SERPINA1,YWHAZ	17
Free Radical Scavenging,Molecular Transport	Quantity of superoxide	0.000274			AKR1B1,ALB,PFN1	3
Cancer,Neurological Disease,Organismal Injury and Abnormalities,Tumor Morphology	Progressive central nervous system tumor	0.000286			ATIC,HSP90AB1,YWHAZ	3
Cardiovascular Disease,Hematological Disease,Organismal Injury and Abnormalities	Thrombus	0.000287			ALB,ANXA2,CALR,PPIA,PRDX2	5
Cancer,Organismal Injury and Abnormalities	Recurrent cancer	0.000287			ATIC,HSP90AB1,IDH1,PPIA,TUBB	5
Cellular Movement	Invasion of cells	0.000292		-0.905	ANXA2,CALR,HDGF,HSP90AB1,LCP1,NME1,PFN1,PKM,RPSA,S100A4,SERPINA1	11
Organismal Injury and Abnormalities,Reproductive System Disease	Adenomyosis	0.000299			ANXA2,HBA1/HBA2,PRDX5	3
Lipid Metabolism,Small Molecule Biochemistry,Vitamin and Mineral Metabolism	Metabolism of terpenoid	0.000301		0.762	AKR1B1,APOA1,ENO1,G6PD,MZB1,SERPINA1	6
Cancer,Gastrointestinal Disease,Organismal Injury and Abnormalities	Tongue squamous cell carcinoma	0.00031			HSP90AB1,PKM	2
Cancer,Organismal Injury and Abnormalities,Respiratory Disease	Stage III non-small cell lung cancer	0.000312			ANXA2,ATIC,HSP90AB1	3
Cancer,Organismal Injury and Abnormalities	Papillary adenocarcinoma	0.000314			EEF1B2,HSP90AB1,IDH1,PKM,S100A4,SERPINA1	6
Cardiovascular Disease,Organismal Injury and Abnormalities	Intermediate disease stage peripheral arterial disease	0.000319			EEF1B2,HBA1/HBA2,HBB,LCP1	4
Cancer,Organismal Injury and Abnormalities	Head and neck tumor	0.000324			AKR1B1,ALB,ANXA2,APOA1,ATIC,CA1,CALR,EEF1A1,EEF1B2,EEF2,ENO1,G6PD,GAPDH,HDGF,HNRNPK,HP,HSP90AB1,IDH1,ILF2,LCP1,LPP,NME1,PDIA4,PFN1,PKM,PPA1,PPIA,PRDX2,PRDX5,PSMD7,RBBP4,RPSA,S100A4,SERPINA1,SND1,TUBB,UGDH,YWHAZ	38
Organismal Injury and Abnormalities,Respiratory Disease	Acute lung injury	0.000326			ALB,GAPDH,HBA1/HBA2,HBB	4
Neurological Disease,Organismal Injury and Abnormalities	Brain lesion	0.000328			ANXA2,APOA1,ATIC,CA1,HSP90AB1,IDH1,LCP1,NME1,PKM,PPIA	10
Cancer,Organismal Injury and Abnormalities,Reproductive System Disease	Genital tract cancer	0.000338			AKR1B1,ALB,ANXA2,ANXA3,APOA1,ATIC,EEF1B2,EEF2,ENO1,GAPDH,HBA1/HBA2,HBB,HNRNPK,HP,HSP90AB1,IDH1,LCP1,LPP,NME1,PDIA4,PKM,PRDX5,PSMD7,RBBP4,S100A4,SERPINA1,SND1,TUBB,UGDH	29
Cell-To-Cell Signaling and Interaction	Binding of myeloid cells	0.000347		1.172	APOA1,LCP1,PKM,PRDX2,SERPINA1	5
Cell-To-Cell Signaling and Interaction,Cellular Assembly and Organization	Quantity of actin stress fibers	0.000353			NME1,RBBP4,S100A4	3
Hematological Disease,Infectious Diseases	Malaria caused by Plasmodium falciparum	0.000358			HBA1/HBA2,HBB	2
Cancer,Hematological Disease,Immunological Disease,Neurological Disease,Organismal Injury and Abnormalities,Tumor Morphology	Progressive primary central nervous system lymphoma	0.000358			ATIC,HSP90AB1	2
Behavior	Running	0.000358			HBA1/HBA2,HBB	2
Cancer,Hematological Disease,Immunological Disease,Neurological Disease,Organismal Injury and Abnormalities	Recurrent primary central nervous system lymphoma	0.000358			ATIC,HSP90AB1	2
Cancer,Organismal Injury and Abnormalities	Primary neoplasm	0.000363			ATIC,HSP90AB1,ILF2,PKM,PPIA,S100A4,SERPINA1	7
Infectious Diseases	Replication of RNA virus	0.000375		1.373	EEF1A1,HSP90AB1,PPIA,PRDX2,RPSA,SERPINA1,TUBB	7
Cancer,Organismal Injury and Abnormalities,Reproductive System Disease	Tumorigenesis of reproductive tract	0.000375			AKR1B1,ALB,ANXA2,ANXA3,APOA1,ATIC,EEF1B2,EEF2,ENO1,GAPDH,HBA1/HBA2,HBB,HP,HSP90AB1,IDH1,LPP,PDIA4,PKM,PSMD7,S100A4,SERPINA1,SND1,TUBB	23
Digestive System Development and Function,Gastrointestinal Disease,Hepatic System Development and Function,Hepatic System Disease,Inflammatory Disease,Inflammatory Response,Organ Development,Organismal Injury and Abnormalities	Inflammation of liver	0.000387			ALB,APOA1,HBA1/HBA2,HP,PPIA,S100A4	6
Organismal Injury and Abnormalities	Fibrosis	0.000389		1.131	ALB,APOA1,CALR,HBB,HDGF,HP,IDH1,PPIA	8
Cancer,Hematological Disease,Immunological Disease,Organismal Injury and Abnormalities	B-cell non-Hodgkin lymphoma	0.000391			ANXA2,ANXA4,EEF1A1,HSP90AB1,NME1,PPIA,RPSA,SERPINA1,YWHAZ	9
Cancer,Hematological Disease,Immunological Disease,Organismal Injury and Abnormalities	Lymphoma	0.000399			ANXA2,ANXA4,ATIC,EEF1A1,HSP90AB1,IDH1,NME1,PPIA,RPSA,S100A4,SERPINA1,YWHAZ	12
Cancer,Hematological Disease,Organismal Injury and Abnormalities	Recurrent hematologic cancer	0.000403			ATIC,HSP90AB1,IDH1,PPIA	4
Cancer,Organismal Injury and Abnormalities,Respiratory Disease	Development of lung tumor	0.000405			ANXA3,ATIC,EEF1B2,ENO1,HSP90AB1,IDH1,ILF2,LCP1,LPP,NME1,PKM,PPA1,S100A4	13
Cell-To-Cell Signaling and Interaction,Cellular Function and Maintenance,Inflammatory Response	Phagocytosis by nervous tissue cell lines	0.000408			IDH1,PKM	2
Gastrointestinal Disease,Hepatic System Disease,Organismal Injury and Abnormalities	Chronic liver disease	0.00042			ALB,HBA1/HBA2,PPIA,S100A4	4
Cellular Movement,Hematological System Development and Function,Immune Cell Trafficking,Inflammatory Response	Cell movement of phagocytes	0.000428		-1.775	ALB,ANXA2,APOA1,HP,PFN1,PPIA,S100A4,SERPINA1	8
Cell-To-Cell Signaling and Interaction,Cellular Function and Maintenance,Inflammatory Response	Phagocytosis of tumor cell lines	0.000428			CALR,IDH1,PFN1,PKM	4
Molecular Transport,Small Molecule Biochemistry	Quantity of bilirubin	0.000429			ALB,G6PD,HBB	3
Cellular Movement	Cell movement of myeloid cells	0.000431		-1.593	ALB,ANXA2,APOA1,HP,PFN1,PPIA,S100A4,SERPINA1	8
Hematological Disease	Thrombocytosis	0.000462			CALR,HBA1/HBA2,IDH1	3
Carbohydrate Metabolism	Synthesis of sugar acid	0.000462			AKR1B1,UGDH	2
Cancer,Organismal Injury and Abnormalities,Reproductive System Disease	Genital tumor	0.000492			AKR1B1,ALB,ANXA2,ANXA3,APOA1,ATIC,EEF1B2,EEF2,ENO1,GAPDH,HBA1/HBA2,HBB,HNRNPK,HP,HSP90AB1,IDH1,LCP1,LPP,NME1,PDIA4,PKM,PRDX5,PSMD7,RBBP4,S100A4,SERPINA1,SND1,TUBB,UGDH	29
Cancer,Organismal Injury and Abnormalities,Reproductive System Disease	Uterine tumor	0.000499			AKR1B1,ALB,ANXA2,ANXA3,ATIC,EEF1B2,EEF2,ENO1,HBA1/HBA2,HBB,HSP90AB1,IDH1,LPP,PKM,PSMD7,S100A4,SERPINA1,SND1,TUBB	19
Cancer,Hematological Disease,Organismal Injury and Abnormalities	Hematologic cancer	0.000504			ACTB,ANXA2,ANXA4,ATIC,CALR,EEF1A1,HBA1/HBA2,HSP90AB1,IDH1,LCP1,LPP,NME1,PPIA,RBBP4,RPSA,S100A4,SERPINA1,YWHAZ	18
Cancer,Organismal Injury and Abnormalities,Respiratory Disease	Advanced stage EGFR S768I mutation positive non-small cell lung cancer	0.000519			ATIC,HSP90AB1	2
Cancer,Organismal Injury and Abnormalities,Respiratory Disease	Advanced EGFR L861Q mutation positive lung adenocarcinoma	0.000519			ATIC,HSP90AB1	2
Cancer,Organismal Injury and Abnormalities,Respiratory Disease	Advanced EGFR G719X mutation positive lung adenocarcinoma	0.000519			ATIC,HSP90AB1	2
Cancer,Organismal Injury and Abnormalities,Respiratory Disease	Advanced EGFR S768I mutation positive lung adenocarcinoma	0.000519			ATIC,HSP90AB1	2
Cancer,Organismal Injury and Abnormalities,Respiratory Disease,Tumor Morphology	Progressive EGFR L861Q mutation positive lung adenocarcinoma	0.000519			ATIC,HSP90AB1	2
Cancer,Organismal Injury and Abnormalities,Respiratory Disease	Metastatic EGFR L861Q mutation positive lung adenocarcinoma	0.000519			ATIC,HSP90AB1	2
Cancer,Organismal Injury and Abnormalities,Respiratory Disease	Advanced stage EGFR exon 19 insertion positive non-small cell lung cancer	0.000519			ATIC,HSP90AB1	2
Cellular Growth and Proliferation,Cellular Movement	Colonization by tumor cell lines	0.000519			NME1,S100A4	2
Cancer,Organismal Injury and Abnormalities,Respiratory Disease	Advanced EGFR exon 21 L858R activating mutation positive lung adenocarcinoma	0.000519			ATIC,HSP90AB1	2
Cancer,Organismal Injury and Abnormalities,Respiratory Disease,Tumor Morphology	Progressive EGFR L861Q mutation positive non-small cell lung cancer	0.000519			ATIC,HSP90AB1	2
Cancer,Organismal Injury and Abnormalities,Respiratory Disease	Advanced EGFR exon 19 insertion positive adenocarcinoma of lung	0.000519			ATIC,HSP90AB1	2
Cancer,Organismal Injury and Abnormalities	Advanced EGFR S768I mutation positive large cell carcinoma	0.000519			ATIC,HSP90AB1	2
Carbohydrate Metabolism,Lipid Metabolism,Small Molecule Biochemistry	Binding of lipopolysaccharide	0.000519			APOA1,RPSA	2
Cancer,Organismal Injury and Abnormalities,Tumor Morphology	Metastatic progressive EGFR exon 19 deletion positive large cell carcinoma	0.000519			ATIC,HSP90AB1	2
Connective Tissue Disorders,Developmental Disorder,Hematological Disease,Hereditary Disorder,Organismal Injury and Abnormalities	Familial erythrocytosis	0.000519			HBA1/HBA2,HBB	2
Cancer,Organismal Injury and Abnormalities,Respiratory Disease	Metastatic EGFR exon 19 insertion positive adenocarcinoma of lung	0.000519			ATIC,HSP90AB1	2
Cancer,Organismal Injury and Abnormalities,Respiratory Disease	Advanced stage EGFR G719X mutation positive non-small cell lung cancer	0.000519			ATIC,HSP90AB1	2
Cancer,Organismal Injury and Abnormalities,Respiratory Disease,Tumor Morphology	Metastatic progressive EGFR G719X mutation positive lung adenocarcinoma	0.000519			ATIC,HSP90AB1	2
Cancer,Organismal Injury and Abnormalities,Respiratory Disease	Advanced stage EGFR L861Q mutation positive non-small cell lung cancer	0.000519			ATIC,HSP90AB1	2
Cancer,Organismal Injury and Abnormalities,Respiratory Disease,Tumor Morphology	Metastatic progressive EGFR G719X mutation positive non-small cell lung cancer	0.000519			ATIC,HSP90AB1	2
Cancer,Organismal Injury and Abnormalities,Respiratory Disease,Tumor Morphology	Metastatic progressive EGFR S768I mutation positive lung adenocarcinoma	0.000519			ATIC,HSP90AB1	2
Cancer,Organismal Injury and Abnormalities,Respiratory Disease,Tumor Morphology	Metastatic progressive EGFR exon 19 deletion positive lung adenocarcinoma	0.000519			ATIC,HSP90AB1	2
Cancer,Organismal Injury and Abnormalities,Respiratory Disease,Tumor Morphology	Metastatic progressive EGFR exon 21 L858R activating mutation positive lung adenocarcinoma	0.000519			ATIC,HSP90AB1	2
Cancer,Organismal Injury and Abnormalities,Respiratory Disease,Tumor Morphology	Progressive EGFR exon 19 insertion positive non-small cell lung cancer	0.000519			ATIC,HSP90AB1	2
Cancer,Organismal Injury and Abnormalities,Tumor Morphology	Metastatic progressive EGFR S768I mutation positive large cell carcinoma	0.000519			ATIC,HSP90AB1	2
Cancer,Organismal Injury and Abnormalities,Respiratory Disease	Metastatic EGFR exon 19 insertion positive non-small cell lung cancer	0.000519			ATIC,HSP90AB1	2
Cancer,Organismal Injury and Abnormalities,Respiratory Disease,Tumor Morphology	Metastatic progressive EGFR S768I mutation positive non-small cell lung cancer	0.000519			ATIC,HSP90AB1	2
Cancer,Organismal Injury and Abnormalities,Respiratory Disease,Tumor Morphology	Metastatic progressive EGFR exon 19 deletion positive non-small cell lung cancer	0.000519			ATIC,HSP90AB1	2
Cancer,Organismal Injury and Abnormalities,Respiratory Disease	Metastatic EGFR L861Q mutation positive non-small cell lung cancer	0.000519			ATIC,HSP90AB1	2
Cancer,Organismal Injury and Abnormalities,Respiratory Disease,Tumor Morphology	Advanced progressive EGFR mutation positive non-small cell lung cancer	0.000519			ATIC,HSP90AB1	2
Cancer,Organismal Injury and Abnormalities,Respiratory Disease,Tumor Morphology	Progressive EGFR exon 19 insertion positive adenocarcinoma of lung	0.000519			ATIC,HSP90AB1	2
Molecular Transport	Quantity of metal ion	0.000526		-0.601	AKR1B1,ANXA2,CALR,HBA1/HBA2,PPIA,PRDX2,S100A4	7
Cancer,Organismal Injury and Abnormalities	Primary carcinoma	0.00053			HSP90AB1,ILF2,PKM,PPIA	4
Cancer,Organismal Injury and Abnormalities	Development of adenocarcinoma	0.000531			AKR1B1,ALB,ANXA2,ANXA3,ATIC,EEF1B2,EEF2,ENO1,G6PD,HBB,HBD,HSP90AB1,IDH1,ILF2,LCP1,LPP,NME1,PDIA4,PKM,PPA1,PRDX2,PSMD7,S100A4,TUBB	24
Nutritional Disease	Undernutrition	0.000533			ALB,HBA1/HBA2,HBB	3
Cancer,Hematological Disease,Organismal Injury and Abnormalities	Myeloid or lymphoid neoplasm	0.000538			ACTB,ANXA2,ANXA4,ATIC,CALR,EEF1A1,HBA1/HBA2,HSP90AB1,IDH1,LCP1,LPP,NME1,PPIA,RBBP4,RPSA,S100A4,SERPINA1,YWHAZ	18
Cellular Development,Cellular Growth and Proliferation	Cell proliferation of hepatoma cell lines	0.00054		-0.039	HDGF,ILF2,PKM,PRDX2,SND1	5
Gene Expression	Transactivation of RNA	0.000542		1.297	ANXA4,GAPDH,HNRNPK,NME1,PKM,S100A4,SND1	7
Cancer,Hematological Disease,Organismal Injury and Abnormalities	Neoplasia of blood cells	0.000544			ACTB,ANXA2,ANXA4,ATIC,CALR,EEF1A1,HBA1/HBA2,HSP90AB1,IDH1,LCP1,LPP,NME1,PPIA,RBBP4,RPSA,S100A4,SERPINA1,YWHAZ	18
Endocrine System Disorders,Metabolic Disease,Organismal Injury and Abnormalities	Metabolic syndrome X	0.000551			APOA1,CA1,HBD,PRDX2	4
Carbohydrate Metabolism,Molecular Transport,Small Molecule Biochemistry	Uptake of D-glucose	0.000553		0.159	ALB,APOA1,G6PD,IDH1,PKM	5
Cancer,Organismal Injury and Abnormalities,Reproductive System Disease	Female genital tract serous carcinoma	0.000564			ANXA2,ANXA3,HBB,HSP90AB1,LPP,PKM	6
Cardiovascular Disease,Hematological Disease,Metabolic Disease,Organismal Injury and Abnormalities	Hyperlipidemia	0.000572			APOA1,IDH1,LCP1,PPIA	4
Cancer,Organismal Injury and Abnormalities,Respiratory Disease	Biphasic malignant pleural mesothelioma	0.000579			ATIC,HSP90AB1	2
Cancer,Organismal Injury and Abnormalities,Respiratory Disease	Epithelioid malignant pleural mesothelioma	0.000579			ATIC,HSP90AB1	2
Cancer,Organismal Injury and Abnormalities,Respiratory Disease	Advanced EGFR exon 19 deletion positive non-small cell lung cancer	0.000579			ATIC,HSP90AB1	2
Cancer,Organismal Injury and Abnormalities	Growth of tumor	0.000584		0.825	AKR1B1,ANXA2,APOA1,CALR,EEF1A1,GAPDH,HDGF,NME1,PKM,UGDH	10
Cell Death and Survival	Apoptosis of lung cancer cell lines	0.000589		-0.842	ANXA2,G6PD,PKM,S100A4,YWHAZ	5
Cancer,Organismal Injury and Abnormalities,Respiratory Disease	Stage IV advanced non-small cell lung carcinoma	0.00059			ANXA2,ATIC,HSP90AB1	3
Digestive System Development and Function,Gastrointestinal Disease,Hepatic System Development and Function,Hepatic System Disease,Infectious Diseases,Inflammatory Disease,Inflammatory Response,Organ Development,Organismal Injury and Abnormalities	Chronic hepatitis C	0.00059			HBA1/HBA2,PPIA,S100A4	3
Molecular Transport	Transport of molecule	0.000595		-0.605	ALB,ANXA2,APOA1,CA1,CALR,GAPDH,HBA1/HBA2,HBB,HP,HSP90AB1,PDIA4,PKM,PPIA,YWHAZ	14
Cell-To-Cell Signaling and Interaction,Cellular Function and Maintenance,Inflammatory Response	Phagocytosis of cells	0.000625		-0.881	ANXA3,APOA1,CALR,IDH1,PFN1,PKM	6
Cell-To-Cell Signaling and Interaction,Hematological System Development and Function,Immune Cell Trafficking,Inflammatory Response	Adhesion of phagocytes	0.000626		0.762	APOA1,LCP1,PRDX2,SERPINA1	4
Cell Death and Survival	Cell viability of melanoma cell lines	0.000631			PKM,PRDX2,RBBP4	3
Cancer,Hematological Disease,Immunological Disease,Organismal Injury and Abnormalities	Secondary acute myeloid leukemia	0.000631			CALR,IDH1,PPIA	3
Cancer,Organismal Injury and Abnormalities	Abdominal carcinoma	0.000644			ACTB,AKR1B1,ALB,ANXA2,ANXA3,ANXA4,ATIC,CA1,EEF1A1,EEF1B2,EEF2,ENO1,G6PD,GAPDH,HBA1/HBA2,HBB,HBD,HDGF,HNRNPK,HP,HSP90AB1,IDH1,ILF2,LCP1,LPP,NME1,PDIA4,PFN1,PKM,PPIA,PRDX2,PRDX5,PSMD7,RBBP4,RPSA,S100A4,SERPINA1,SND1,TUBB,UGDH	40
Cancer,Hematological Disease,Organismal Injury and Abnormalities	Refractory hematologic cancer	0.000649			EEF1A1,HSP90AB1,IDH1,PPIA	4
DNA Replication, Recombination, and Repair	DNA damage	0.00065			CALR,G6PD,GAPDH,IDH1,NME1	5
Neurological Disease	Progressive motor neuropathy	0.000684			ACTB,ALB,ANXA2,EEF1A1,PFN1,PPIA,PRDX2,S100A4	8
Cardiovascular System Development and Function,Cellular Development,Cellular Function and Maintenance,Cellular Growth and Proliferation,Organismal Development,Tissue Development	Endothelial cell development	0.000705		-0.447	ANXA2,APOA1,CALR,G6PD,PKM,PPIA	6
Carbohydrate Metabolism,Nucleic Acid Metabolism,Small Molecule Biochemistry	Synthesis of nucleoside diphosphate sugar	0.00071			PPA1,UGDH	2
Free Radical Scavenging	Production of superoxide	0.000734	Increased	2	AKR1B1,G6PD,HBA1/HBA2,HBB	4
Organismal Injury and Abnormalities,Reproductive System Disease	Disorder of pregnancy	0.000755			CA1,G6PD,HBA1/HBA2,HBB,HDGF,HSP90AB1,NME1,PPIA	8
Cell Death and Survival,Renal and Urological System Development and Function	Cell viability of kidney cell lines	0.000763			HNRNPK,PPIA,PRDX2	3
Cellular Movement	Invasion of hepatoma cell lines	0.000763			HDGF,NME1,PKM	3
Cellular Movement,Hematological System Development and Function,Immune Cell Trafficking,Inflammatory Response	Chemotaxis of peripheral blood monocytes	0.00078			APOA1,PPIA	2
Cancer,Organismal Injury and Abnormalities,Respiratory Disease	KRAS mutation negative lung cancer	0.00078			ATIC,HSP90AB1	2
Organismal Survival	Organismal death	0.000783		1.085	ACTB,ANXA2,APOA1,CALR,G6PD,HNRNPK,HP,HSP90AB1,IDH1,ILF2,LCP1,PFN1,PKM,PPIA,RPSA,S100A4,SERPINA1	17
Cellular Movement,Hematological System Development and Function,Immune Cell Trafficking	Migration of mononuclear leukocytes	0.000798		-1.106	ACTB,ANXA2,CALR,LCP1,PFN1,S100A4	6
Cellular Function and Maintenance	Endocytosis by eukaryotic cells	0.000798		-1.117	APOA1,CALR,HP,IDH1,PFN1,PKM	6
Cancer,Organismal Injury and Abnormalities	Primary solid tumor	0.000798			ATIC,HSP90AB1,ILF2,PKM,PPIA,SERPINA1	6
Cancer,Organismal Injury and Abnormalities	Primary tumor	0.000805			ATIC,HSP90AB1,ILF2,PKM,PPIA,SERPINA1	6
Infectious Diseases	Infection by RNA virus	0.000811			ALB,ANXA2,APOA1,HBA1/HBA2,HNRNPK,IDH1,PPIA,S100A4,SERPINA1	9
Cancer,Hematological Disease,Organismal Injury and Abnormalities	Myeloproliferative neoplasm	0.000813			CALR,HBA1/HBA2,IDH1,LPP,PPIA	5
Cancer,Organismal Injury and Abnormalities,Reproductive System Disease	Uterine cancer	0.000834			ALB,ANXA2,ANXA3,ATIC,EEF1B2,EEF2,ENO1,HBA1/HBA2,HBB,HSP90AB1,IDH1,LPP,PKM,PSMD7,S100A4,SERPINA1,SND1,TUBB	18
Cell-mediated Immune Response,Cellular Movement,Hematological System Development and Function,Immune Cell Trafficking	T cell migration	0.000841		-0.832	ACTB,CALR,LCP1,PFN1,S100A4	5
Cellular Function and Maintenance	Engulfment of cells	0.000845		-1.147	ANXA3,APOA1,CALR,HP,IDH1,PFN1,PKM	7
Lipid Metabolism,Small Molecule Biochemistry,Vitamin and Mineral Metabolism	Steroid metabolism	0.000851		0.762	APOA1,ENO1,G6PD,MZB1,SERPINA1	5
Carbohydrate Metabolism	Glycolysis of cells	0.000854			ENO1,GAPDH,PFN1,PKM	4
Cancer,Gastrointestinal Disease,Organismal Injury and Abnormalities	Small intestine cancer	0.00086			EEF1A1,HSP90AB1,IDH1	3
Neurological Disease,Organismal Injury and Abnormalities,Psychological Disorders	Parkinsonism	0.000861			ALB,ANXA2,EEF1A1,G6PD,PRDX2	5
DNA Replication, Recombination, and Repair	Metabolism of DNA	0.000886		-0.555	ANXA3,ENO1,PFN1,PPIA,S100A4,SERPINA1	6
Inflammatory Response	Inflammatory response	0.000905		-1.821	ANXA2,APOA1,HP,LCP1,PFN1,PPIA,PRDX5,S100A4,SERPINA1	9
Cell-To-Cell Signaling and Interaction,Hematological System Development and Function	Binding of leukocytes	0.000917		1.172	APOA1,CALR,LCP1,PKM,PRDX2,SERPINA1	6
Cancer,Endocrine System Disorders,Organismal Injury and Abnormalities	Endocrine gland tumor	0.00092			AKR1B1,ANXA2,APOA1,ATIC,CA1,CALR,EEF1A1,EEF1B2,EEF2,ENO1,G6PD,GAPDH,HDGF,HNRNPK,HP,HSP90AB1,IDH1,ILF2,LCP1,LPP,PDIA4,PFN1,PKM,PPA1,PPIA,PRDX2,PRDX5,PSMD7,RBBP4,RPSA,S100A4,SERPINA1,SND1,TUBB,UGDH,YWHAZ	36
Cellular Assembly and Organization,Cellular Function and Maintenance	Organization of actin stress fibers	0.00093			LCP1,RBBP4	2
Cancer,Organismal Injury and Abnormalities,Respiratory Disease	EGFR T790M mutation negative non-squamous non-small cell lung carcinoma	0.00093			ATIC,HSP90AB1	2
Cancer,Organismal Injury and Abnormalities,Respiratory Disease	TNM stage N0 non-squamous non-small cell lung cancer	0.00093			ATIC,HSP90AB1	2
Cancer,Organismal Injury and Abnormalities,Respiratory Disease	TNM stage T2-T3 non-squamous non-small cell lung cancer	0.00093			ATIC,HSP90AB1	2
Cancer,Organismal Injury and Abnormalities,Respiratory Disease	TNM stage N1 non-squamous non-small cell lung cancer	0.00093			ATIC,HSP90AB1	2
Cell Death and Survival	Anoikis of carcinoma cell lines	0.00093			CALR,YWHAZ	2
Cancer,Organismal Injury and Abnormalities,Respiratory Disease	TNM stage T4 non-squamous non-small cell lung cancer	0.00093			ATIC,HSP90AB1	2
Cancer,Organismal Injury and Abnormalities	Visceral metastasis	0.000933			ANXA2,HSP90AB1,PPIA,PRDX2,S100A4,SND1	6
Cell-To-Cell Signaling and Interaction	Adhesion of myeloid cells	0.000941		0.762	APOA1,LCP1,PRDX2,SERPINA1	4
Cardiovascular System Development and Function,Organismal Development	Vasculogenesis	0.000947		-0.515	AKR1B1,ANXA2,APOA1,CALR,G6PD,PKM,PPIA,S100A4,YWHAZ	9
Tissue Development	Development of epithelial tissue	0.000978		-0.816	ANXA2,APOA1,CALR,G6PD,NME1,PKM,PPIA	7
Immunological Disease	Hypersensitive reaction	0.000989			ALB,CALR,EEF1A1,ENO1,HBB,PPIA	6
Cellular Movement	Invasion of tumor cell lines	0.001		-1.191	CALR,HDGF,HSP90AB1,LCP1,NME1,PKM,RPSA,S100A4,SERPINA1	9
Cancer,Organismal Injury and Abnormalities,Respiratory Disease	TNM stage N2 squamous cell lung cancer	0.00101			ATIC,HSP90AB1	2
Cancer,Organismal Injury and Abnormalities,Respiratory Disease	Stage 3A unresectable non-small cell lung cancer	0.00101			ATIC,HSP90AB1	2
Cancer,Organismal Injury and Abnormalities,Respiratory Disease	Stage IV CD274 positive non-squamous non-small cell lung cancer	0.00101			ATIC,HSP90AB1	2
Cancer,Organismal Injury and Abnormalities,Respiratory Disease	Stage II squamous cell lung cancer	0.00101			ATIC,HSP90AB1	2
Cancer,Gastrointestinal Disease,Organismal Injury and Abnormalities	BRCA1 mutation positive gastric tumor	0.00101			ATIC,HSP90AB1	2
Cancer,Organismal Injury and Abnormalities,Respiratory Disease	TNM stage N2 non-squamous non-small cell lung cancer	0.00101			ATIC,HSP90AB1	2
Molecular Transport,Protein Trafficking	Secretion of protein	0.00102			ANXA2,GAPDH,PDIA4,PPIA	4
Respiratory Disease	Lower respiratory tract disorder	0.00105			CA1,ILF2,LCP1,LPP,PRDX2,SERPINA1	6
Cancer,Neurological Disease,Organismal Injury and Abnormalities	Central nervous system solid tumor	0.00108			ANXA2,ATIC,CA1,HSP90AB1,IDH1,LCP1,NME1,PKM,S100A4,SERPINA1,YWHAZ	11
Cancer,Organismal Injury and Abnormalities,Respiratory Disease	Stage IV ALK fusion negative CD274 positive non-small cell lung cancer	0.00109			ATIC,HSP90AB1	2
Cancer,Organismal Injury and Abnormalities,Respiratory Disease	EGFR mutation negative ALK rearrangement negative PD-L1 expression positive non-small cell lung cancer	0.00109			ATIC,HSP90AB1	2
Cancer,Organismal Injury and Abnormalities,Respiratory Disease	Stage IV ALK fusion negative CD274 negative non-small cell lung cancer	0.00109			ATIC,HSP90AB1	2
Cancer,Organismal Injury and Abnormalities,Respiratory Disease	CD274 negative non-squamous non-small cell lung cancer	0.00109			ATIC,HSP90AB1	2
Cancer,Organismal Injury and Abnormalities,Respiratory Disease	Stage 3 unresectable locally advanced non-small cell lung cancer	0.00109			ATIC,HSP90AB1	2
Cancer,Organismal Injury and Abnormalities,Respiratory Disease	Resectable advanced non-small cell lung cancer	0.00109			ATIC,HSP90AB1	2
Cancer,Neurological Disease,Organismal Injury and Abnormalities	Supratentorial primitive neuroectodermal tumor	0.00109			HSP90AB1,IDH1	2
Cancer,Organismal Injury and Abnormalities	Genitourinary carcinoma	0.00111			ACTB,AKR1B1,ALB,ANXA2,ANXA3,ATIC,EEF1A1,EEF1B2,EEF2,G6PD,HBA1/HBA2,HBB,HBD,HNRNPK,HSP90AB1,IDH1,LCP1,LPP,PDIA4,PKM,PRDX2,PRDX5,PSMD7,RBBP4,S100A4,SERPINA1,SND1,TUBB,UGDH	29
Cancer,Organismal Injury and Abnormalities,Tumor Morphology	Progressive solid tumor	0.00112			ANXA3,ATIC,HSP90AB1,YWHAZ	4
Cell Death and Survival,DNA Replication, Recombination, and Repair	Fragmentation of DNA	0.00115			ENO1,PPIA,S100A4,SERPINA1	4
Organismal Injury and Abnormalities,Respiratory Disease	Obstruction of airway	0.00117			CA1,PPIA,SERPINA1	3
Dermatological Diseases and Conditions,Inflammatory Disease,Organismal Injury and Abnormalities	Acne	0.00117			APOA1,G6PD,SERPINA1	3
Cellular Movement,Hematological System Development and Function,Immune Cell Trafficking	Cell movement of lymphocytes	0.00118		-1.181	ACTB,CALR,LCP1,PFN1,PPIA,S100A4	6
Connective Tissue Disorders,Hematological Disease,Organismal Injury and Abnormalities	Poikilocytosis	0.00118			HBA1/HBA2,PRDX2	2
Cancer,Organismal Injury and Abnormalities,Respiratory Disease	EGFR exon19 deletion positive metastatic non-small cell lung carcinoma	0.00118			ATIC,HSP90AB1	2
Cancer,Organismal Injury and Abnormalities,Respiratory Disease	Stage IV EGFR mutation negative CD274 positive non-small cell lung cancer	0.00118			ATIC,HSP90AB1	2
Cell Morphology,Cellular Assembly and Organization	Size of nucleus	0.00118			EEF2,RBBP4	2
Cancer,Organismal Injury and Abnormalities,Respiratory Disease	Stage II nonsquamous non-small cell lung carcinoma	0.00118			ATIC,HSP90AB1	2
Cellular Movement,Hematological System Development and Function,Immune Cell Trafficking,Inflammatory Response	Cell movement of monocytes	0.00119		-1.96	ANXA2,APOA1,HP,PPIA	4
Cardiovascular Disease,Organismal Injury and Abnormalities	Supra-aortic artery disease	0.0012			ANXA2,PPIA,SERPINA1	3
Lipid Metabolism,Small Molecule Biochemistry,Vitamin and Mineral Metabolism	Synthesis of cholesterol	0.0012			APOA1,G6PD,SERPINA1	3
Cancer,Organismal Injury and Abnormalities	Transitional-cell carcinoma	0.00122			ACTB,ATIC,HSP90AB1,IDH1,PKM	5
Cancer,Organismal Injury and Abnormalities	Carcinoma of unknown primary	0.00123			CALR,HSP90AB1,IDH1	3
Hematological System Development and Function	Coagulation	0.00124			ANXA2,HBB,HBD,HP,YWHAZ	5
Cancer,Organismal Injury and Abnormalities,Respiratory Disease	Lung adenocarcinoma	0.00125			ANXA3,ATIC,EEF1B2,ENO1,HSP90AB1,IDH1,ILF2,LCP1,LPP,NME1,PKM,PPA1	12
Molecular Transport,Nucleic Acid Metabolism,Small Molecule Biochemistry	Quantity of NADPH	0.00127			G6PD,IDH1	2
Cancer,Organismal Injury and Abnormalities,Respiratory Disease	EGFR mutation negative ALK rearrangement negative squamous non-small cell lung cancer	0.00127			ATIC,HSP90AB1	2
Cancer,Organismal Injury and Abnormalities,Respiratory Disease	Metastatic ALK fusion negative non-small cell lung cancer	0.00127			ATIC,HSP90AB1	2
Cancer,Organismal Injury and Abnormalities,Respiratory Disease,Tumor Morphology	Stage IV progressive ALK mutation positive non-small cell lung cancer	0.00127			ATIC,HSP90AB1	2
Cancer,Organismal Injury and Abnormalities,Respiratory Disease,Tumor Morphology	Progressive recurrent non-small cell lung cancer	0.00127			ATIC,HSP90AB1	2
Cardiovascular System Development and Function,Cellular Development,Tissue Development	Differentiation of vascular endothelial cells	0.00127			CALR,PKM	2
Cancer,Organismal Injury and Abnormalities,Respiratory Disease	Stage IV large cell lung carcinoma	0.00127			ATIC,HSP90AB1	2
Cancer,Hematological Disease,Immunological Disease,Organismal Injury and Abnormalities	Non-Hodgkin lymphoma	0.00127			ANXA2,ANXA4,EEF1A1,HSP90AB1,IDH1,NME1,PPIA,RPSA,SERPINA1,YWHAZ	10
Cancer,Hematological Disease,Immunological Disease,Organismal Injury and Abnormalities	Tumorigenesis of lymphocytes	0.00129			ANXA2,ANXA4,ATIC,EEF1A1,HSP90AB1,IDH1,LCP1,NME1,PPIA,RPSA,S100A4,SERPINA1,YWHAZ	13
Cancer,Hematological Disease,Immunological Disease,Organismal Injury and Abnormalities	WaldenstrĂ¶m macroglobulinemia	0.0013			ANXA2,ANXA4,NME1,PPIA	4
Cancer,Organismal Injury and Abnormalities	Spindle cell neoplasm	0.00133			ATIC,HSP90AB1,IDH1	3
Cancer,Hematological Disease,Immunological Disease,Organismal Injury and Abnormalities	Recurrent lymphocytic cancer	0.00136			ATIC,HSP90AB1,PPIA	3
Cellular Movement,Hair and Skin Development and Function	Chemotaxis of epithelial cell lines	0.00136			APOA1,PPIA	2
Cancer,Organismal Injury and Abnormalities	Adenoid cystic carcinoma	0.00136			HSP90AB1,IDH1	2
Lipid Metabolism,Molecular Transport,Small Molecule Biochemistry	Concentration of lipid	0.00137		1.349	AKR1B1,ALB,APOA1,EEF1A1,G6PD,HP,IDH1,PKM,SERPINA1	9
Organismal Injury and Abnormalities	Bleeding	0.00139			ALB,ANXA2,G6PD,IDH1,PPIA,SERPINA1	6
Cancer,Organismal Injury and Abnormalities	Stage III cancer	0.00139			ANXA2,ATIC,HSP90AB1,NME1	4
Cellular Development,Cellular Growth and Proliferation	Colony formation of breast cancer cell lines	0.00139			HDGF,PKM,SERPINA1	3
Organismal Injury and Abnormalities,Respiratory Disease	Bronchopathy	0.00143			ILF2,LCP1,LPP,PPIA	4
Cancer,Organismal Injury and Abnormalities,Respiratory Disease,Tumor Morphology	Stage 4 progressive ALK rearrangement positive non-small cell lung cancer	0.00145			ATIC,HSP90AB1	2
Infectious Diseases	Infectivity of HIV-1	0.00145			PPIA,SERPINA1	2
Cancer,Organismal Injury and Abnormalities	Metastatic BRCA1 mutation positive solid tumor	0.00145			ATIC,HSP90AB1	2
Cancer,Organismal Injury and Abnormalities,Respiratory Disease	Unresectable metastatic non-small cell lung cancer	0.00145			ATIC,HSP90AB1	2
Cancer,Organismal Injury and Abnormalities,Respiratory Disease	CD274 positive non-squamous non-small cell carcinoma	0.00145			ATIC,HSP90AB1	2
Cancer,Organismal Injury and Abnormalities,Reproductive System Disease	Recurrent cervical cancer	0.00145			ATIC,HSP90AB1	2
Cancer,Organismal Injury and Abnormalities,Reproductive System Disease	Stage IV HER2 negative hormone receptor negative breast cancer	0.00145			HSP90AB1,TUBB	2
Cancer,Organismal Injury and Abnormalities,Respiratory Disease	Unresectable EGFR mutation positive non-squamous non-small cell lung cancer	0.00145			ATIC,HSP90AB1	2
Cell Cycle	Ploidy of epithelial cell lines	0.00145			EEF2,NME1	2
Gastrointestinal Disease,Hepatic System Disease,Organismal Injury and Abnormalities	Cirrhosis of liver	0.00149			ALB,APOA1,HNRNPK,SERPINA1	4
Cancer,Gastrointestinal Disease,Organismal Injury and Abnormalities	Metastatic gastrointestinal carcinoma	0.0015			ATIC,HSP90AB1,PPIA	3
Cancer,Organismal Injury and Abnormalities,Respiratory Disease	Stage IIIA non-squamous non-small cell lung cancer	0.00155			ATIC,HSP90AB1	2
Cancer,Organismal Injury and Abnormalities	Metastatic BRAF mutation negative solid tumor	0.00155			ATIC,HSP90AB1	2
Hematological Disease,Metabolic Disease,Nutritional Disease,Organismal Injury and Abnormalities,Renal and Urological Disease	Hyperuricemia	0.00155			ALB,CA1	2
Cancer,Organismal Injury and Abnormalities,Respiratory Disease	Stage I lung adenocarcinoma	0.00155			ATIC,HSP90AB1	2
Cellular Function and Maintenance	Internalization of cells	0.00156		-0.75	APOA1,CALR,IDH1,PFN1,PKM	5
Cancer,Organismal Injury and Abnormalities,Reproductive System Disease	Uterine serous papillary cancer	0.0016			ANXA2,ANXA3,HBB,LPP	4
Cell-To-Cell Signaling and Interaction,Hematological System Development and Function,Immune Cell Trafficking,Inflammatory Response	Adhesion of neutrophils	0.00165			APOA1,LCP1,SERPINA1	3
Cancer,Organismal Injury and Abnormalities,Respiratory Disease	Stage I metastatic non-small cell lung carcinoma	0.00165			EEF1A1,PPIA	2
Cancer,Organismal Injury and Abnormalities,Respiratory Disease	Stage IV recurrent non-small cell lung cancer	0.00165			ATIC,HSP90AB1	2
Cancer,Organismal Injury and Abnormalities,Reproductive System Disease	Stage IV estrogen receptor negative invasive breast cancer	0.00165			HSP90AB1,TUBB	2
Cancer,Organismal Injury and Abnormalities,Respiratory Disease	Stage IIIB locally advanced nonsquamous non-small cell lung cancer	0.00165			ATIC,HSP90AB1	2
Hematological Disease,Metabolic Disease,Nutritional Disease,Organismal Injury and Abnormalities	Iron overload	0.00165			PRDX2,S100A4	2
Cancer,Endocrine System Disorders,Organismal Injury and Abnormalities,Reproductive System Disease	Ovarian serous cystadenocarcinoma	0.00165			HSP90AB1,PKM	2
Cancer,Organismal Injury and Abnormalities,Respiratory Disease	ALK rearrangement negative CD274 positive non-small-cell lung carcinoma	0.00165			ATIC,HSP90AB1	2
Cancer,Hematological Disease,Immunological Disease,Organismal Injury and Abnormalities	Recurrent leukemia	0.00172			HSP90AB1,IDH1,PPIA	3
Molecular Transport	Secretion of molecule	0.00173			ANXA2,APOA1,GAPDH,PDIA4,PKM,PPIA,YWHAZ	7
Cancer,Organismal Injury and Abnormalities,Respiratory Disease	Stage IV ALK translocation negative non-squamous non-small cell lung cancer	0.00176			ATIC,HSP90AB1	2
Cancer,Gastrointestinal Disease,Organismal Injury and Abnormalities	Adenocarcinoma of the small bowel	0.00176			HSP90AB1,IDH1	2
Cellular Movement,Embryonic Development	Chemotaxis of embryonic cell lines	0.00176			APOA1,PPIA	2
Connective Tissue Disorders,Hematological Disease,Hereditary Disorder,Organismal Injury and Abnormalities	Beta-thalassemia major	0.00176			HBB,PPIA	2
Free Radical Scavenging,Molecular Transport	Accumulation of reactive oxygen species	0.00176			G6PD,HP,PRDX5	3
Cancer,Organismal Injury and Abnormalities	Adenocarcinoma	0.00182			ACTB,AKR1B1,ALB,ANXA2,ANXA3,ANXA4,ATIC,CA1,EEF1A1,EEF1B2,EEF2,ENO1,G6PD,GAPDH,HBA1/HBA2,HBB,HBD,HDGF,HNRNPK,HSP90AB1,IDH1,ILF2,LCP1,LPP,NME1,PDIA4,PKM,PPA1,PPIA,PRDX2,PRDX5,PSMD7,RBBP4,S100A4,SERPINA1,SND1,TUBB,UGDH	38
Cancer,Organismal Injury and Abnormalities,Reproductive System Disease	Stage III-IV breast cancer	0.00184			HSP90AB1,NME1,TUBB	3
Cell-To-Cell Signaling and Interaction,Hematological System Development and Function	Binding of mononuclear leukocytes	0.00185			APOA1,CALR,LCP1,PRDX2	4
Cancer,Organismal Injury and Abnormalities,Respiratory Disease	Recurrent advanced non-small cell lung cancer	0.00187			ATIC,HSP90AB1	2
Cancer,Gastrointestinal Disease,Hepatic System Disease,Organismal Injury and Abnormalities	Extrahepatic cholangiocarcinoma	0.00187			HSP90AB1,IDH1	2
Cancer,Organismal Injury and Abnormalities,Respiratory Disease	ALK mutation negative EGFR mutation negative nonsquamous non-small cell lung carcinoma	0.00187			ATIC,HSP90AB1	2
Cancer,Organismal Injury and Abnormalities,Respiratory Disease	Metastatic advanced non-squamous non-small cell lung cancer	0.00187			ATIC,HSP90AB1	2
Cancer,Organismal Injury and Abnormalities,Reproductive System Disease	Metastatic cervical neoplasm	0.00187			ATIC,HSP90AB1	2
Cell-To-Cell Signaling and Interaction,Cellular Assembly and Organization,Cellular Development,Cellular Function and Maintenance,Cellular Growth and Proliferation,Nervous System Development and Function,Tissue Development	Maturation of synapse	0.00187			PFN1,YWHAZ	2
Cancer,Organismal Injury and Abnormalities,Respiratory Disease	EGFR exon 19 deletion negative non-squamous non-small cell lung carcinoma	0.00187			ATIC,HSP90AB1	2
Cell-To-Cell Signaling and Interaction,Respiratory System Development and Function	Activation of distal lung epithelial cells	0.00188			SERPINA1	1
Connective Tissue Disorders,Hematological Disease,Organismal Injury and Abnormalities	Alpha thalassaemia trait	0.00188			HBA1/HBA2	1
Cancer,Neurological Disease,Organismal Injury and Abnormalities	Astrocytoma in occipital lobe	0.00188			IDH1	1
Cell Cycle	Aneuploidy of kidney cell lines	0.00188			EEF2	1
Hematological Disease,Hereditary Disorder,Metabolic Disease,Organismal Injury and Abnormalities	Analbuminemia Baghdad	0.00188			ALB	1
Cancer,Hematological Disease,Immunological Disease,Organismal Injury and Abnormalities	Acute myeloid leukemia type M5 associated with myelodysplastic syndrome	0.00188			IDH1	1
Connective Tissue Disorders,Hematological Disease,Organismal Injury and Abnormalities	Alpha + thalassemia	0.00188			HBA1/HBA2	1
Connective Tissue Disorders,Developmental Disorder,Hereditary Disorder,Ophthalmic Disease,Organismal Injury and Abnormalities,Skeletal and Muscular Disorders	Atypical Baraitser-Winter syndrome type 1	0.00188			ACTB	1
Connective Tissue Disorders,Developmental Disorder,Hereditary Disorder,Neurological Disease,Organismal Injury and Abnormalities,Skeletal and Muscular Disorders	Au-Kline syndrome	0.00188			HNRNPK	1
Developmental Disorder,Hematological Disease,Hereditary Disorder,Metabolic Disease,Organismal Injury and Abnormalities	Anhaptoglobinemia	0.00188			HP	1
Cardiovascular Disease,Cell Death and Survival,Connective Tissue Disorders,Developmental Disorder,Hematological Disease,Organismal Injury and Abnormalities	Alpha Heinz body anemias	0.00188			HBA1/HBA2	1
Hereditary Disorder,Neurological Disease,Organismal Injury and Abnormalities,Psychological Disorders	Amyotrophic lateral sclerosis type 18	0.00188			PFN1	1
Developmental Disorder,Hereditary Disorder,Organismal Injury and Abnormalities	ATIC deficiency	0.00188			ATIC	1
Developmental Disorder,Gastrointestinal Disease,Hepatic System Disease,Hereditary Disorder,Inflammatory Disease,Metabolic Disease,Organismal Injury and Abnormalities,Respiratory Disease	Alpha-1 antitrypsin deficiency related emphysema-cirrhosis	0.00188			SERPINA1	1
Cancer,Hematological Disease,Organismal Injury and Abnormalities	Alpha-globin type erythremia	0.00188			HBA1/HBA2	1
Hematological Disease	Alpha-globin type methemoglobinemia	0.00188			HBA1/HBA2	1

## Sheet: O3_Margin vs Control_CPathways
Ingenuity Canonical Pathways	-log(p-value)	Ratio	z-score	Molecules
Acute Phase Response Signaling	4.65	0.0276	-0.447	ALB,FGB,HNRNPK,HP,SERPINA1				2.23872e-05
Glycolysis I	4.17	0.0714	NaN	ENO1,GAPDH,PKM				6.76083e-05
Iron homeostasis signaling pathway	3.72	0.0263	NaN	HBA1/HBA2,HBB,HBD,HP				0.000190546
Aldosterone Signaling in Epithelial Cells	3.55	0.0238	NaN	AHCY,HSP90AB1,HSPA1A/HSPA1B,HSPD1				0.000281838
Glucocorticoid Receptor Signaling	3.35	0.0146	NaN	ACTB,HSP90AB1,HSPA1A/HSPA1B,KRT19,KRT34				0.000446684
Protein Ubiquitination Pathway	2.74	0.0144	NaN	HSP90AB1,HSPA1A/HSPA1B,HSPD1,PSMD7				0.0018197
Coagulation System	2.7	0.0571	NaN	FGB,SERPINA1				0.00199526
Purine Nucleotides De Novo Biosynthesis II	2.57	0.0488	NaN	ATIC,IMPDH2				0.00269153
Gluconeogenesis I	2.45	0.0426	NaN	ENO1,GAPDH				0.00354813
Clathrin-mediated Endocytosis Signaling	2.22	0.0153	NaN	ACTB,ALB,SERPINA1				0.0060256
Remodeling of Epithelial Adherens Junctions	2.14	0.0294	NaN	ACTB,NME1				0.00724436
HIF1Î± Signaling	2.14	0.0142	NaN	HSPA1A/HSPA1B,PKM,VIM				0.00724436
Caveolar-mediated Endocytosis Signaling	2.06	0.0267	NaN	ACTB,ALB				0.00870964
Xenobiotic Metabolism AHR Signaling Pathway	1.94	0.0233	NaN	ALDH1A1,HSP90AB1				0.0114815
TR/RXR Activation	1.9	0.022	NaN	ENO1,HP				0.0125893
Death Receptor Signaling	1.9	0.022	NaN	ACTB,LMNA				0.0125893
UDP-D-xylose and UDP-D-glucuronate Biosynthesis	1.88	0.143	NaN	UGDH				0.0131826
NADH Repair	1.83	0.125	NaN	GAPDH				0.0147911
Thioredoxin Pathway	1.77	0.111	NaN	TXNRD1				0.0169824
Role of PKR in Interferon Induction and Antiviral Response	1.68	0.0169	NaN	HSP90AB1,HSPA1A/HSPA1B				0.020893
Diphthamide Biosynthesis	1.65	0.0833	NaN	EEF2				0.0223872
LXR/RXR Activation	1.62	0.0156	NaN	ALB,SERPINA1				0.0239883
Atherosclerosis Signaling	1.62	0.0156	NaN	ALB,SERPINA1				0.0239883
IL-12 Signaling and Production in Macrophages	1.57	0.0147	NaN	ALB,SERPINA1				0.0269153
FXR/RXR Activation	1.56	0.0146	NaN	ALB,SERPINA1				0.0275423
Inosine-5'-phosphate Biosynthesis II	1.53	0.0625	NaN	ATIC				0.0295121
Aryl Hydrocarbon Receptor Signaling	1.49	0.0134	NaN	ALDH1A1,HSP90AB1				0.0323594
Coronavirus Pathogenesis Pathway	1.49	0.0133	NaN	EEF1A1,RPSA				0.0323594
Extrinsic Prothrombin Activation Pathway	1.48	0.0556	NaN	FGB				0.0331131
Granzyme A Signaling	1.45	0.0526	NaN	NME1				0.0354813
HOTAIR Regulatory Pathway	1.43	0.0123	NaN	RBBP4,VIM				0.0371535
Urate Biosynthesis/Inosine 5'-phosphate Degradation	1.39	0.0455	NaN	IMPDH2				0.040738
eNOS Signaling	1.38	0.0116	NaN	HSP90AB1,HSPA1A/HSPA1B				0.0416869
Fatty Acid Î±-oxidation	1.37	0.0435	NaN	ALDH1A1				0.042658
NRF2-mediated Oxidative Stress Response	1.31	0.0106	NaN	ACTB,TXNRD1				0.0489779
Xenobiotic Metabolism CAR Signaling Pathway	1.31	0.0106	NaN	ALDH1A1,HSP90AB1				0.0489779

## Sheet: O3_Margin vs Control_Dis&Func
Categories	Diseases or Functions Annotation	p-value	Predicted Activation State	Activation z-score	Molecules	# Molecules
Cancer,Gastrointestinal Disease,Hepatic System Disease,Organismal Injury and Abnormalities	Hepatitis B virus-related hepatocellular carcinoma	2.44e-14			EEF2,ENO1,FGB,HNRNPK,HSPD1,NME1,RPSA,VIM	8
Cancer,Gastrointestinal Disease,Hepatic System Disease,Organismal Injury and Abnormalities	Hepatocellular carcinoma	1.78e-13			ALB,EEF1A1,EEF2,ENO1,FGB,HBA1/HBA2,HBB,HNRNPK,HP,HSP90AB1,HSPD1,IDH1,IMPDH2,KRT19,NME1,PKM,RPSA,S100A4,TXNRD1,VIM	20
Cellular Compromise,Inflammatory Response	Degranulation of neutrophils	2.95e-13			ANXA3,EEF1A1,EEF2,HBB,HP,HSP90AB1,HSPA1A/HSPA1B,IDH1,IMPDH2,PKM,PPIA,PSMD7,SERPINA1,SERPINB1	14
Cellular Compromise,Inflammatory Response	Degranulation of phagocytes	6.01e-13			ALB,ANXA3,EEF1A1,EEF2,HBB,HP,HSP90AB1,HSPA1A/HSPA1B,IDH1,IMPDH2,PKM,PPIA,PSMD7,SERPINA1,SERPINB1	15
Cellular Compromise,Inflammatory Response	Degranulation of cells	1.44e-12			ALB,ANXA3,EEF1A1,EEF2,FGB,HBB,HP,HSP90AB1,HSPA1A/HSPA1B,IDH1,IMPDH2,PKM,PPIA,PSMD7,SERPINA1,SERPINB1	16
Cancer,Gastrointestinal Disease,Hepatic System Disease,Organismal Injury and Abnormalities	Hepatitis B surface antigen-negative hepatitis C virus negative hepatocellular carcinoma	2.24e-11			EEF2,ENO1,FGB,HSPD1,NME1,VIM	6
Endocrine System Disorders,Organismal Injury and Abnormalities	Benign thyroid nodule	9.8e-11			ALDH1A1,ANXA3,EEF1D,HSP90AB1,PDIA4,PRDX5	6
Immunological Disease	Systemic autoimmune syndrome	2.76e-10			ALB,ANXA3,ATIC,CA1,EEF2,ENO1,FGB,HBA1/HBA2,HP,HSPA1A/HSPA1B,HSPD1,IMPDH2,MZB1,PPIA,PRDX5,RPSA,S100A4,SND1,TAGLN,VIM	20
Cell Death and Survival	Necrosis	5.12e-10		-0.742	ACTB,ALB,ALDH1A1,ATIC,CS,EEF1A1,EEF1D,EEF2,ENO1,GAPDH,HNRNPK,HSP90AB1,HSPA1A/HSPA1B,HSPD1,IDH1,LMNA,MZB1,NME1,PKM,PPIA,PSMD7,RBBP4,RPSA,S100A4,SERPINA1,SND1,TXNRD1,VIM	28
Cellular Movement	Cell movement	1.05e-09		-0.912	ACTB,AHCY,ALB,ANXA3,ENO1,FGB,GAPDH,HNRNPK,HP,HSP90AB1,HSPA1A/HSPA1B,HSPD1,IDH1,KRT19,LMNA,NME1,PKM,PPIA,RPSA,S100A4,SERPINA1,SERPINB1,SND1,TXNRD1,UGDH,VIM	26
Neurological Disease	Progressive neurological disorder	1.46e-09			ACTB,ALB,ALDH1A1,ATIC,EEF1A1,EEF2,GAPDH,HBA1/HBA2,HP,HSP90AB1,HSPA1A/HSPA1B,HSPD1,IMPDH2,PPIA,S100A4,SERPINA1,TAGLN,VIM	18
Inflammatory Disease	Chronic inflammatory disorder	2.3e-09			ALB,ATIC,CA1,EEF2,ENO1,FGB,HBA1/HBA2,HP,HSPA1A/HSPA1B,HSPD1,IMPDH2,PKM,PPIA,PRDX5,RPSA,S100A4,SND1,VIM	18
Cancer,Organismal Injury and Abnormalities	Multiple cancers	2.98e-09			ALB,ALDH1A1,ANXA3,ATIC,CS,EEF1B2,EEF1D,ENO1,GAPDH,HBA1/HBA2,HBB,HP,HSP90AB1,HSPD1,IDH1,IMPDH2,KRT19,LMNA,NME1,PDIA4,PKM,PPIA,PRDX5,PSMD7,S100A4,SERPINA1,TAGLN,UGDH,VIM	29
Cellular Movement	Migration of cells	3.95e-09		-0.98	ACTB,AHCY,ALB,ANXA3,FGB,HNRNPK,HP,HSP90AB1,HSPA1A/HSPA1B,HSPD1,IDH1,KRT19,LMNA,NME1,PKM,PPIA,RPSA,S100A4,SERPINA1,SERPINB1,SND1,TXNRD1,UGDH,VIM	24
Cell Death and Survival	Cell survival	9.14e-09		0.897	ALB,EEF2,ENO1,HBA1/HBA2,HBB,HNRNPK,HSP90AB1,HSPA1A/HSPA1B,HSPD1,IDH1,KRT19,LMNA,NME1,PKM,PPIA,RBBP4,RPSA,S100A4,SND1,VIM	20
Cancer,Organismal Injury and Abnormalities,Reproductive System Disease	Breast or ovarian cancer	9.47e-09			ALB,ALDH1A1,ANXA3,ATIC,CS,EEF1B2,EEF1D,ENO1,GAPDH,HBA1/HBA2,HBB,HP,HSP90AB1,HSPD1,IDH1,KRT19,LMNA,NME1,PDIA4,PKM,PPIA,PRDX5,PSMD7,S100A4,SERPINA1,TAGLN,UGDH,VIM	28
Connective Tissue Disorders,Organismal Injury and Abnormalities,Skeletal and Muscular Disorders	Non-traumatic arthropathy	1.04e-08			ALB,ATIC,EEF2,ENO1,FGB,HBA1/HBA2,HBB,HP,HSPA1A/HSPA1B,HSPD1,PPIA,PRDX5,RPSA,SND1,VIM	15
Cancer,Organismal Injury and Abnormalities	Breast or colorectal cancer	1.29e-08			AHCY,ALB,ALDH1A1,ANXA3,ATIC,CA1,CS,EEF1A1,EEF1B2,EEF1D,ENO1,FGB,HBA1/HBA2,HBB,HP,HSP90AB1,HSPD1,IDH1,IMPDH2,KRT19,KRT34,LMNA,NME1,PKM,PPA1,PPIA,PRDX5,RBBP4,S100A4,SERPINA1,SERPINB1,SND1,TAGLN,TXNRD1,UGDH,VIM	36
Cell Death and Survival	Apoptosis	1.58e-08		0.046	ALB,ALDH1A1,CS,EEF1A1,EEF1D,ENO1,GAPDH,HBA1/HBA2,HNRNPK,HSP90AB1,HSPA1A/HSPA1B,HSPD1,IDH1,LMNA,MZB1,NME1,PKM,PPIA,PRDX5,RBBP4,S100A4,SERPINA1,SERPINB1,SND1,TXNRD1,VIM	26
Cellular Movement,Hematological Disease,Immunological Disease,Inflammatory Disease,Inflammatory Response,Organismal Injury and Abnormalities,Respiratory Disease	Allergic pulmonary eosinophilia	2.17e-08			ACTB,ALB,ANXA3,ENO1,GAPDH	5
Cell Death and Survival	Cell viability	2.22e-08		0.71	ALB,EEF2,ENO1,HBA1/HBA2,HBB,HNRNPK,HSP90AB1,HSPA1A/HSPA1B,HSPD1,IDH1,KRT19,LMNA,NME1,PKM,PPIA,RBBP4,RPSA,S100A4,SND1	19
Cancer,Organismal Injury and Abnormalities	Pelvic cancer	2.55e-08			ACTB,ALB,ALDH1A1,ANXA3,ATIC,CS,EEF1A1,EEF1B2,EEF1D,EEF2,ENO1,GAPDH,HBA1/HBA2,HBB,HNRNPK,HP,HSP90AB1,HSPA1A/HSPA1B,HSPD1,IDH1,KRT19,KRT34,LMNA,NME1,PDIA4,PKM,PPIA,PRDX5,PSMD7,RBBP4,S100A4,SERPINA1,SERPINB1,SND1,TAGLN,UGDH,VIM	37
Free Radical Scavenging	Metabolism of reactive oxygen species	2.62e-08		-0.588	ACTB,ALB,HBA1/HBA2,HBB,HNRNPK,HP,HSP90AB1,IDH1,PPIA,PRDX5,SERPINA1,TAGLN,TXNRD1	13
Neurological Disease,Skeletal and Muscular Disorders	Neuromuscular disease	4.08e-08			ACTB,AHCY,ALB,EEF1A1,GAPDH,HP,HSPA1A/HSPA1B,IMPDH2,LMNA,NME1,PKM,PPIA,RPSA,SERPINA1,VIM	15
Cancer,Gastrointestinal Disease,Hepatic System Disease,Organismal Injury and Abnormalities	Hepatobiliary system cancer	5.05e-08	Increased	2	ACTB,ALB,ALDH1A1,ANXA3,ATIC,CS,EEF1A1,EEF2,ENO1,FGB,HBA1/HBA2,HBB,HNRNPK,HP,HSP90AB1,HSPD1,IDH1,IMPDH2,KRT19,KRT34,LMNA,NME1,PDIA4,PKM,RBBP4,RPSA,S100A4,SERPINA1,SND1,TXNRD1,VIM	31
Connective Tissue Disorders,Hematological Disease,Organismal Injury and Abnormalities	Thalassemia	6.09e-08			HBA1/HBA2,HBB,HBD,IMPDH2,PPIA	5
Cancer,Gastrointestinal Disease,Hepatic System Disease,Organismal Injury and Abnormalities	Liver cancer	6.57e-08	Increased	2	ACTB,ALB,ALDH1A1,ANXA3,ATIC,EEF1A1,EEF2,ENO1,FGB,HBA1/HBA2,HBB,HNRNPK,HP,HSP90AB1,HSPD1,IDH1,IMPDH2,KRT19,KRT34,LMNA,NME1,PDIA4,PKM,RBBP4,RPSA,S100A4,SERPINA1,SND1,TXNRD1,VIM	30
Endocrine System Disorders,Organismal Injury and Abnormalities	Benign thyroid disease	8.09e-08			ALB,ALDH1A1,ANXA3,EEF1D,HSP90AB1,PDIA4,PRDX5	7
Connective Tissue Disorders,Immunological Disease,Inflammatory Disease,Inflammatory Response,Organismal Injury and Abnormalities,Skeletal and Muscular Disorders	Rheumatoid arthritis	9.47e-08			ALB,ATIC,EEF2,ENO1,FGB,HP,HSPA1A/HSPA1B,HSPD1,PPIA,PRDX5,RPSA,SND1,VIM	13
Neurological Disease	Movement Disorders	9.91e-08			ACTB,AHCY,ALB,CA1,EEF1A1,EEF2,GAPDH,HP,HSPA1A/HSPA1B,LMNA,NME1,PKM,PPIA,RPSA,SERPINA1,VIM	16
Cancer,Organismal Injury and Abnormalities,Reproductive System Disease	Cervical cancer	9.97e-08			ATIC,ENO1,HBA1/HBA2,HBB,HSP90AB1,KRT19,PKM,SND1,TAGLN,VIM	10
Connective Tissue Disorders,Inflammatory Disease,Inflammatory Response,Organismal Injury and Abnormalities,Skeletal and Muscular Disorders	Inflammation of joint	1.02e-07			ALB,ATIC,EEF2,ENO1,FGB,HBA1/HBA2,HBB,HP,HSPA1A/HSPA1B,HSPD1,PPIA,PRDX5,RPSA,SND1,VIM	15
Cancer,Gastrointestinal Disease,Hepatic System Disease,Organismal Injury and Abnormalities	Liver tumor	1.16e-07	Increased	2	ACTB,ALB,ALDH1A1,ANXA3,ATIC,EEF1A1,EEF2,ENO1,FGB,HBA1/HBA2,HBB,HNRNPK,HP,HSP90AB1,HSPD1,IDH1,IMPDH2,KRT19,KRT34,LMNA,NME1,PDIA4,PKM,PPIA,RBBP4,RPSA,S100A4,SERPINA1,SND1,TXNRD1,UGDH,VIM	32
Free Radical Scavenging	Synthesis of reactive oxygen species	1.29e-07		-0.256	ACTB,ALB,HBA1/HBA2,HBB,HNRNPK,HP,HSP90AB1,IDH1,PPIA,SERPINA1,TAGLN,TXNRD1	12
Cancer,Gastrointestinal Disease,Hepatic System Disease,Organismal Injury and Abnormalities	Hepatitis C virus-related hepatocellular carcinoma	1.59e-07			EEF2,HSPD1,NME1,VIM	4
Inflammatory Response,Organismal Injury and Abnormalities	Inflammation of organ	1.64e-07		1.236	ACTB,AHCY,ALB,ANXA3,CA1,EEF1A1,ENO1,GAPDH,HBA1/HBA2,HBB,HP,IMPDH2,MZB1,PKM,PPIA,S100A4,SERPINB1,VIM	18
Free Radical Scavenging,Small Molecule Biochemistry	Catabolism of hydrogen peroxide	1.86e-07			HBA1/HBA2,HBB,PRDX5,TXNRD1	4
Neurological Disease,Organismal Injury and Abnormalities,Psychological Disorders	Dementia	2.29e-07			ACTB,ALB,CA1,EEF2,GAPDH,HBA1/HBA2,HP,HSPA1A/HSPA1B,HSPD1,SERPINA1,TAGLN,VIM	12
Cancer,Gastrointestinal Disease,Organismal Injury and Abnormalities	Digestive system cancer	2.31e-07	Increased	2	ACTB,AHCY,ALB,ALDH1A1,ANXA3,ATIC,CA1,CS,EEF1A1,EEF1B2,EEF1D,EEF2,ENO1,FGB,GAPDH,HBA1/HBA2,HBB,HBD,HNRNPK,HP,HSP90AB1,HSPD1,IDH1,IMPDH2,KRT19,KRT34,LMNA,NME1,PDIA4,PKM,PPA1,PPIA,PRDX5,PSMD7,RBBP4,RPSA,S100A4,SERPINA1,SERPINB1,SND1,TAGLN,TXNRD1,UGDH,VIM	44
Protein Synthesis	Metabolism of protein	2.33e-07		0.07	ALB,EEF1A1,EEF1B2,EEF1D,EEF2,GAPDH,HNRNPK,HSP90AB1,HSPA1A/HSPA1B,HSPD1,LMNA,RPSA,S100A4,SERPINA1,SERPINB1,VIM	16
Neurological Disease,Organismal Injury and Abnormalities,Psychological Disorders	Disorder of basal ganglia	2.41e-07			ACTB,AHCY,ALB,EEF1A1,GAPDH,HP,HSPA1A/HSPA1B,NME1,PKM,PPIA,RPSA,SERPINA1,VIM	13
Cancer,Gastrointestinal Disease,Hepatic System Disease,Organismal Injury and Abnormalities	Biliary tract adenocarcinoma	2.46e-07			ALB,CS,HSP90AB1,IDH1,KRT19,PKM,VIM	7
Cancer,Organismal Injury and Abnormalities,Reproductive System Disease	Female genital tract cancer	2.67e-07			ALB,ALDH1A1,ANXA3,ATIC,CS,EEF1B2,EEF1D,EEF2,ENO1,GAPDH,HBA1/HBA2,HBB,HP,HSP90AB1,HSPD1,IDH1,KRT19,KRT34,LMNA,NME1,PDIA4,PKM,PSMD7,S100A4,SERPINA1,SND1,TAGLN,VIM	28
Cancer,Organismal Injury and Abnormalities	Abdominal cancer	2.75e-07		1.342	ACTB,AHCY,ALB,ALDH1A1,ANXA3,ATIC,CA1,CS,EEF1A1,EEF1B2,EEF1D,EEF2,ENO1,FGB,GAPDH,HBA1/HBA2,HBB,HBD,HNRNPK,HP,HSP90AB1,HSPA1A/HSPA1B,HSPD1,IDH1,IMPDH2,KRT19,KRT34,LMNA,NME1,PDIA4,PKM,PPA1,PPIA,PRDX5,PSMD7,RBBP4,RPSA,S100A4,SERPINA1,SERPINB1,SND1,TAGLN,TXNRD1,UGDH,VIM	45
Cancer,Organismal Injury and Abnormalities	Malignant genitourinary solid tumor	2.97e-07			ACTB,ALB,ALDH1A1,ANXA3,ATIC,CS,EEF1A1,EEF1B2,EEF1D,EEF2,ENO1,GAPDH,HBA1/HBA2,HBB,HBD,HNRNPK,HP,HSP90AB1,HSPA1A/HSPA1B,HSPD1,IDH1,KRT19,KRT34,LMNA,NME1,PDIA4,PKM,PPIA,PRDX5,PSMD7,RBBP4,S100A4,SERPINA1,SERPINB1,SND1,TAGLN,UGDH,VIM	38
Cancer,Organismal Injury and Abnormalities,Renal and Urological Disease	Urinary tract cancer	3.61e-07			ACTB,ALB,ATIC,EEF1A1,EEF1B2,EEF1D,HBB,HBD,HNRNPK,HSP90AB1,HSPA1A/HSPA1B,IDH1,KRT19,NME1,PDIA4,PKM,PSMD7,SERPINA1,SND1,VIM	20
Cell Cycle,Gene Expression	Binding of DNA	3.75e-07		1.294	ALB,GAPDH,HP,HSPA1A/HSPA1B,LMNA,NME1,PKM,PPIA,SND1,TAGLN,TXNRD1	11
Cancer,Organismal Injury and Abnormalities	Breast or pancreatic cancer	3.89e-07			ALB,ALDH1A1,ANXA3,ATIC,CS,EEF1B2,EEF1D,ENO1,GAPDH,HBA1/HBA2,HBB,HP,HSP90AB1,HSPD1,IDH1,IMPDH2,KRT19,LMNA,NME1,PDIA4,PKM,PPIA,PRDX5,PSMD7,S100A4,SERPINA1,SND1,TAGLN,UGDH,VIM	30
Cancer,Gastrointestinal Disease,Hepatic System Disease,Organismal Injury and Abnormalities	Cholangiocarcinoma	3.97e-07			ALB,HSP90AB1,IDH1,KRT19,PKM,VIM	6
Connective Tissue Disorders,Inflammatory Disease,Organismal Injury and Abnormalities,Skeletal and Muscular Disorders	Rheumatic Disease	4.28e-07			ALB,ATIC,EEF2,ENO1,FGB,HBA1/HBA2,HBB,HP,HSPA1A/HSPA1B,HSPD1,IMPDH2,PPIA,PRDX5,RPSA,SND1,VIM	16
Cancer,Organismal Injury and Abnormalities	Head and neck adenocarcinoma	4.78e-07			ATIC,HSP90AB1,IDH1,KRT19,S100A4,SERPINA1,VIM	7
Nucleic Acid Metabolism	Metabolism of nucleic acid component or derivative	4.99e-07		1.746	AHCY,ATIC,CS,HSPA1A/HSPA1B,HSPD1,IMPDH2,MZB1,PKM,PPA1,RPSA,UGDH	11
Hereditary Disorder,Neurological Disease,Organismal Injury and Abnormalities	Familial encephalopathy	5e-07			ACTB,AHCY,ALB,CA1,EEF1B2,EEF1D,EEF2,GAPDH,HNRNPK,HP,HSPA1A/HSPA1B,HSPD1,NME1,PKM,PPIA,RPSA,SERPINA1	17
Neurological Disease,Organismal Injury and Abnormalities	Progressive encephalopathy	5.1e-07			ACTB,ALB,EEF1A1,EEF2,GAPDH,HBA1/HBA2,HP,HSPA1A/HSPA1B,HSPD1,PPIA,S100A4,SERPINA1,TAGLN,VIM	14
Cancer,Gastrointestinal Disease,Organismal Injury and Abnormalities	Hepatobiliary carcinoma	5.15e-07			ACTB,ALB,ANXA3,ATIC,CS,EEF1A1,EEF2,ENO1,FGB,HBA1/HBA2,HBB,HNRNPK,HP,HSP90AB1,HSPD1,IDH1,IMPDH2,KRT19,KRT34,LMNA,NME1,PDIA4,PKM,RBBP4,RPSA,S100A4,SND1,TXNRD1,VIM	29
Cancer,Organismal Injury and Abnormalities	Refractory malignant tumor	5.31e-07			ATIC,EEF1A1,HSP90AB1,IDH1,IMPDH2,PPIA,TXNRD1	7
Cancer,Endocrine System Disorders,Organismal Injury and Abnormalities,Reproductive System Disease	Ovarian cancer	5.46e-07			ALB,ALDH1A1,ATIC,CS,EEF1B2,EEF1D,ENO1,GAPDH,HP,HSP90AB1,IDH1,KRT19,LMNA,PDIA4,PKM,PSMD7,SERPINA1,VIM	18
Endocrine System Disorders,Gastrointestinal Disease,Metabolic Disease,Organismal Injury and Abnormalities	Diabetes mellitus	5.98e-07			ALB,ALDH1A1,CA1,EEF2,HBA1/HBA2,HBB,HP,HSPA1A/HSPA1B,IMPDH2,LMNA,MZB1,PKM,PPA1,PPIA,PSMD7,S100A4	16
Cancer,Gastrointestinal Disease,Hepatic System Disease,Organismal Injury and Abnormalities	Liver carcinoma	6.29e-07			ACTB,ALB,ANXA3,ATIC,EEF1A1,EEF2,ENO1,FGB,HBA1/HBA2,HBB,HNRNPK,HP,HSP90AB1,HSPD1,IDH1,IMPDH2,KRT19,KRT34,LMNA,NME1,PDIA4,PKM,RBBP4,RPSA,S100A4,SND1,TXNRD1,VIM	28
Metabolic Disease,Neurological Disease,Organismal Injury and Abnormalities,Psychological Disorders	Alzheimer disease	6.87e-07			ACTB,ALB,EEF2,GAPDH,HBA1/HBA2,HP,HSPA1A/HSPA1B,HSPD1,SERPINA1,TAGLN,VIM	11
Cell Death and Survival	Cytolysis	7.35e-07		1	ALB,HBA1/HBA2,HBB,IMPDH2,KRT19,NME1,PPIA,VIM	8
Cell Death and Survival	Cell death of tumor cell lines	1.09e-06		-1.42	ALB,CS,EEF1A1,EEF2,ENO1,GAPDH,HNRNPK,HSP90AB1,HSPA1A/HSPA1B,HSPD1,LMNA,NME1,PKM,PPIA,PSMD7,S100A4,SND1,TXNRD1	18
Cancer,Organismal Injury and Abnormalities,Reproductive System Disease	Breast or gynecological cancer	1.19e-06			ALB,ALDH1A1,ANXA3,ATIC,CS,EEF1B2,EEF1D,EEF2,ENO1,GAPDH,HBA1/HBA2,HBB,HP,HSP90AB1,HSPD1,IDH1,KRT19,KRT34,LMNA,NME1,PDIA4,PKM,PPIA,PRDX5,PSMD7,S100A4,SERPINA1,SND1,TAGLN,UGDH,VIM	31
Cancer,Organismal Injury and Abnormalities	Secondary tumor	1.24e-06		0.287	ACTB,ATIC,EEF1A1,HSP90AB1,HSPA1A/HSPA1B,IDH1,IMPDH2,NME1,PKM,PPIA,S100A4,SERPINA1,SND1,VIM	14
Cancer,Hematological Disease,Organismal Injury and Abnormalities	Recurrent hematologic cancer	1.26e-06			ATIC,HSP90AB1,IDH1,IMPDH2,PPIA,TXNRD1	6
Metabolic Disease,Organismal Injury and Abnormalities	Glucose metabolism disorder	1.54e-06			ALB,ALDH1A1,CA1,EEF2,HBA1/HBA2,HBB,HBD,HP,HSPA1A/HSPA1B,IMPDH2,LMNA,MZB1,PKM,PPA1,PPIA,PSMD7,S100A4	17
Immunological Disease	Allergy	1.54e-06			ACTB,AHCY,ALB,ANXA3,EEF1A1,ENO1,GAPDH,HBB,PPIA	9
Cancer,Organismal Injury and Abnormalities	Recurrent cancer	1.75e-06			ALDH1A1,ATIC,HSP90AB1,IDH1,IMPDH2,PPIA,TXNRD1	7
Cancer,Organismal Injury and Abnormalities	Invasive tumor	1.78e-06		0.287	ACTB,ATIC,EEF1A1,HSP90AB1,HSPA1A/HSPA1B,IDH1,IMPDH2,NME1,PKM,PPIA,S100A4,SERPINA1,SND1,TAGLN,VIM	15
Cancer,Organismal Injury and Abnormalities,Reproductive System Disease	Genital tract cancer	2.1e-06			ALB,ALDH1A1,ANXA3,ATIC,CS,EEF1B2,EEF1D,EEF2,ENO1,GAPDH,HBA1/HBA2,HBB,HNRNPK,HP,HSP90AB1,HSPD1,IDH1,KRT19,KRT34,LMNA,NME1,PDIA4,PKM,PRDX5,PSMD7,RBBP4,S100A4,SERPINA1,SERPINB1,SND1,TAGLN,UGDH,VIM	33
Cancer,Organismal Injury and Abnormalities,Reproductive System Disease	Tumorigenesis of reproductive tract	2.43e-06			ALB,ALDH1A1,ANXA3,ATIC,CS,EEF1B2,EEF1D,EEF2,ENO1,GAPDH,HBA1/HBA2,HBB,HP,HSP90AB1,HSPD1,IDH1,KRT19,KRT34,LMNA,PDIA4,PKM,PSMD7,S100A4,SERPINA1,SND1,TAGLN,VIM	27
Free Radical Scavenging,Small Molecule Biochemistry	Metabolism of hydrogen peroxide	2.48e-06		1.109	ALB,HBA1/HBA2,HBB,HSP90AB1,PRDX5,TXNRD1	6
Cancer,Hematological Disease,Immunological Disease,Organismal Injury and Abnormalities	Intermediate-risk acute myeloid leukemia	2.56e-06			IDH1,IMPDH2,PPIA,TXNRD1	4
Cancer,Hematological Disease,Organismal Injury and Abnormalities	Refractory hematologic cancer	2.62e-06			EEF1A1,HSP90AB1,IDH1,IMPDH2,PPIA,TXNRD1	6
Hereditary Disorder,Neurological Disease,Organismal Injury and Abnormalities,Psychological Disorders,Skeletal and Muscular Disorders	Huntington Disease	2.86e-06			ACTB,AHCY,GAPDH,HP,HSPA1A/HSPA1B,NME1,PKM,PPIA,RPSA,SERPINA1	10
Cancer,Organismal Injury and Abnormalities,Reproductive System Disease	Genital tumor	3.44e-06			ALB,ALDH1A1,ANXA3,ATIC,CS,EEF1B2,EEF1D,EEF2,ENO1,GAPDH,HBA1/HBA2,HBB,HNRNPK,HP,HSP90AB1,HSPD1,IDH1,KRT19,KRT34,LMNA,NME1,PDIA4,PKM,PRDX5,PSMD7,RBBP4,S100A4,SERPINA1,SERPINB1,SND1,TAGLN,UGDH,VIM	33
Cardiovascular Disease,Cell Death and Survival,Connective Tissue Disorders,Developmental Disorder,Hematological Disease,Organismal Injury and Abnormalities	Unstable hemoglobin disease	3.46e-06			HBA1/HBA2,HBB	2
Organ Morphology	Conversion of anterior tibial muscle	3.46e-06			HBA1/HBA2,HBB	2
Cancer,Organismal Injury and Abnormalities	Papillary adenocarcinoma	3.52e-06			EEF1B2,HSP90AB1,IDH1,KRT19,PKM,S100A4,SERPINA1,VIM	8
Cancer,Hematological Disease,Immunological Disease,Organismal Injury and Abnormalities	Recurrent leukemia	3.87e-06			HSP90AB1,IDH1,IMPDH2,PPIA,TXNRD1	5
Cancer,Organismal Injury and Abnormalities	Incidence of tumor	3.98e-06			ALB,ALDH1A1,ANXA3,ATIC,CA1,CS,EEF1A1,EEF1B2,EEF1D,EEF2,ENO1,FGB,HBA1/HBA2,HBB,HBD,HP,HSP90AB1,HSPD1,IDH1,IMPDH2,KRT19,KRT34,NME1,PDIA4,PKM,PPA1,PPIA,PSMD7,RBBP4,S100A4,SERPINA1,SERPINB1,SND1,TAGLN,TXNRD1,UGDH,VIM	37
Cell Death and Survival	Cell viability of tumor cell lines	4.38e-06		0.651	ALB,EEF2,ENO1,HBA1/HBA2,HBB,HSP90AB1,HSPA1A/HSPA1B,IDH1,KRT19,PKM,RBBP4,RPSA,S100A4	13
Inflammatory Disease,Inflammatory Response,Organismal Injury and Abnormalities,Respiratory Disease	Inflammation of lung	4.45e-06			ACTB,ALB,ANXA3,ENO1,GAPDH,IMPDH2,S100A4,SERPINB1	8
Inflammatory Response	Inflammation of absolute anatomical region	4.95e-06		1.106	ACTB,ALB,ANXA3,CA1,ENO1,GAPDH,HBA1/HBA2,HP,IMPDH2,MZB1,PKM,PPIA,S100A4,SERPINB1,VIM	15
Protein Synthesis	Translation	5.13e-06		0.069	EEF1A1,EEF1B2,EEF1D,EEF2,GAPDH,HNRNPK,HSPA1A/HSPA1B,RPSA	8
Cancer,Organismal Injury and Abnormalities	Carcinoma	5.32e-06			ACTB,AHCY,ALB,ALDH1A1,ANXA3,ATIC,CA1,CS,EEF1A1,EEF1B2,EEF1D,EEF2,ENO1,FGB,GAPDH,HBA1/HBA2,HBB,HBD,HNRNPK,HP,HSP90AB1,HSPA1A/HSPA1B,HSPD1,IDH1,IMPDH2,KRT19,KRT34,LMNA,NME1,PDIA4,PKM,PPA1,PPIA,PRDX5,PSMD7,RBBP4,RPSA,S100A4,SERPINA1,SERPINB1,SND1,TAGLN,TXNRD1,UGDH,VIM	45
Cancer,Organismal Injury and Abnormalities	Abdominal carcinoma	5.4e-06			ACTB,AHCY,ALB,ALDH1A1,ANXA3,ATIC,CA1,CS,EEF1A1,EEF1B2,EEF1D,EEF2,ENO1,FGB,GAPDH,HBA1/HBA2,HBB,HBD,HNRNPK,HP,HSP90AB1,HSPA1A/HSPA1B,HSPD1,IDH1,IMPDH2,KRT19,KRT34,LMNA,NME1,PDIA4,PKM,PPIA,PRDX5,PSMD7,RBBP4,RPSA,S100A4,SERPINA1,SERPINB1,SND1,TXNRD1,UGDH,VIM	43
Free Radical Scavenging	Production of reactive oxygen species	5.91e-06		-0.218	ACTB,HBA1/HBA2,HBB,HNRNPK,HSP90AB1,IDH1,PPIA,TAGLN,TXNRD1	9
Digestive System Development and Function,Gastrointestinal Disease,Hepatic System Development and Function,Hepatic System Disease,Infectious Diseases,Inflammatory Disease,Inflammatory Response,Organ Development,Organismal Injury and Abnormalities	Infection by Hepatitis C virus	6.26e-06			ALB,HBA1/HBA2,IMPDH2,PPIA,S100A4	5
Cell Death and Survival	Apoptosis of tumor cell lines	6.42e-06		-0.939	ALB,CS,EEF1A1,ENO1,GAPDH,HNRNPK,HSP90AB1,HSPA1A/HSPA1B,HSPD1,NME1,PKM,PPIA,S100A4,SND1,TXNRD1	15
Cancer,Hematological Disease,Immunological Disease,Organismal Injury and Abnormalities	Refractory leukemia	6.71e-06			EEF1A1,IDH1,IMPDH2,PPIA,TXNRD1	5
Cancer,Organismal Injury and Abnormalities	Frequency of tumor	6.91e-06			ALB,ALDH1A1,ANXA3,ATIC,CA1,CS,EEF1A1,EEF1B2,EEF1D,EEF2,ENO1,FGB,HBB,HBD,HP,HSP90AB1,HSPD1,IDH1,IMPDH2,KRT19,KRT34,NME1,PDIA4,PKM,PPA1,PPIA,PSMD7,RBBP4,S100A4,SERPINA1,SERPINB1,SND1,TAGLN,TXNRD1,UGDH,VIM	36
Hematological Disease,Immunological Disease	Eosinophilia	6.97e-06			ACTB,ALB,ANXA3,ENO1,GAPDH,PPIA	6
Cancer,Hematological Disease,Immunological Disease,Organismal Injury and Abnormalities	Type M3 acute myeloid leukemia	7.24e-06			IDH1,IMPDH2,PPIA,TXNRD1	4
Connective Tissue Disorders,Immunological Disease,Inflammatory Disease,Inflammatory Response,Organismal Injury and Abnormalities,Skeletal and Muscular Disorders	Juvenile rheumatoid arthritis	7.81e-06			ALB,EEF2,FGB,HP,HSPA1A/HSPA1B,RPSA	6
Cell Death and Survival	Cell death of cervical cancer cell lines	8.25e-06		-0.794	EEF1A1,HNRNPK,HSPA1A/HSPA1B,LMNA,NME1,PKM,PPIA,TXNRD1	8
Infectious Diseases	Viral Infection	8.5e-06	Increased	2.268	ACTB,ALB,EEF1A1,GAPDH,HBA1/HBA2,HNRNPK,HP,HSP90AB1,HSPD1,IDH1,IMPDH2,LMNA,PPIA,RPSA,S100A4,SERPINA1	16
Molecular Transport,Nucleic Acid Metabolism,Small Molecule Biochemistry	Exchange of nucleotide	9.34e-06			EEF1A1,EEF1B2,NME1	3
Cancer,Gastrointestinal Disease,Organismal Injury and Abnormalities	Colorectal tumor	9.58e-06			AHCY,ALB,ALDH1A1,ANXA3,ATIC,CA1,CS,EEF1A1,EEF1B2,ENO1,FGB,HSP90AB1,HSPD1,IDH1,IMPDH2,KRT34,NME1,PKM,PPA1,PPIA,PRDX5,RBBP4,S100A4,SERPINA1,SERPINB1,SND1,TXNRD1,UGDH,VIM	29
Cancer,Organismal Injury and Abnormalities,Reproductive System Disease	Breast cancer	9.64e-06			ALDH1A1,ANXA3,EEF1D,ENO1,HBA1/HBA2,HBB,HP,HSP90AB1,HSPD1,IDH1,KRT19,LMNA,NME1,PKM,PPIA,PRDX5,S100A4,TAGLN,UGDH	19
Organismal Injury and Abnormalities	Fibrosis	9.64e-06			ALB,HBB,HP,IDH1,IMPDH2,KRT19,LMNA,PPIA,SERPINB1,VIM	10
Inflammatory Response	Inflammation of body cavity	1.03e-05		0.392	ACTB,ALB,ANXA3,ENO1,GAPDH,HBA1/HBA2,HP,IMPDH2,MZB1,PKM,PPIA,S100A4,SERPINB1	13
Cardiovascular Disease,Hematological Disease,Metabolic Disease,Nutritional Disease,Organismal Injury and Abnormalities,Reproductive System Disease	Iron deficiency anemia of pregnancy	1.04e-05			HBA1/HBA2,HBB	2
Cellular Movement	Cellular infiltration	1.23e-05		1.446	ACTB,ALB,ANXA3,ENO1,FGB,GAPDH,HSPD1,PPIA,SERPINA1	9
Cellular Movement	Migration of tumor cell lines	1.23e-05		-0.398	HNRNPK,HSPA1A/HSPA1B,KRT19,LMNA,NME1,PKM,PPIA,S100A4,SERPINA1,SND1,UGDH,VIM	12
Cancer,Organismal Injury and Abnormalities	Anogenital cancer	1.26e-05			ALB,ALDH1A1,ANXA3,ATIC,CS,EEF1B2,EEF1D,EEF2,ENO1,GAPDH,HBA1/HBA2,HBB,HNRNPK,HP,HSP90AB1,HSPD1,IDH1,KRT19,KRT34,LMNA,NME1,PDIA4,PKM,PPIA,PRDX5,PSMD7,RBBP4,S100A4,SERPINA1,SERPINB1,SND1,TAGLN,UGDH,VIM	34
Cancer,Organismal Injury and Abnormalities,Respiratory Disease	Stage I non-small cell lung carcinoma	1.27e-05			ATIC,EEF1A1,HSP90AB1,PPIA	4
Cell Death and Survival,Connective Tissue Disorders,Hematological Disease,Organismal Injury and Abnormalities	Hemolysis	1.44e-05			ALB,HBA1/HBA2,HBB,IMPDH2,PPIA	5
Cancer,Hematological Disease,Organismal Injury and Abnormalities	Hematopoietic neoplasm	1.51e-05			ACTB,ALDH1A1,ATIC,EEF1A1,EEF1D,HBA1/HBA2,HSP90AB1,HSPA1A/HSPA1B,HSPD1,IDH1,IMPDH2,LMNA,NME1,PKM,PPIA,RBBP4,RPSA,S100A4,SERPINA1,TXNRD1,VIM	21
Nucleic Acid Metabolism,Small Molecule Biochemistry	Modification of NADPH	1.57e-05			IDH1,PRDX5,TXNRD1	3
Cellular Assembly and Organization	Quantity of filaments	1.57e-05		1.067	LMNA,NME1,RBBP4,S100A4,VIM	5
Cancer,Organismal Injury and Abnormalities	Tumorigenesis of epithelial neoplasm	1.7e-05			ALB,ALDH1A1,ANXA3,ATIC,CA1,CS,EEF1A1,EEF1B2,EEF1D,EEF2,ENO1,FGB,HBB,HBD,HP,HSP90AB1,HSPD1,IDH1,IMPDH2,KRT19,KRT34,NME1,PDIA4,PKM,PPA1,PPIA,PSMD7,RBBP4,S100A4,SERPINA1,SERPINB1,SND1,TXNRD1,UGDH,VIM	35
Cell Morphology,Cellular Assembly and Organization	Size of nucleus	1.76e-05			EEF2,LMNA,RBBP4	3
Cellular Development,Cellular Growth and Proliferation	Cell proliferation of breast cancer cell lines	1.92e-05		-0.095	ACTB,AHCY,EEF1A1,EEF1B2,HNRNPK,KRT19,NME1,PKM,S100A4	9
Cardiovascular Disease	Occlusion of blood vessel	1.98e-05			ALB,CA1,HBA1/HBA2,HP,HSPD1,IMPDH2,PKM,PPIA,SERPINA1	9
Cancer,Hematological Disease,Immunological Disease,Organismal Injury and Abnormalities	Acute myeloid leukemia with recurrent genetic abnormalities	1.98e-05			IDH1,IMPDH2,PPIA,TXNRD1	4
Connective Tissue Disorders,Hematological Disease,Organismal Injury and Abnormalities	Thalassemia intermedia	2.07e-05			HBA1/HBA2,HBB	2
Cancer,Organismal Injury and Abnormalities	Extraadrenal retroperitoneal tumor	2.11e-05			ACTB,ALB,ALDH1A1,ATIC,EEF1B2,ENO1,GAPDH,HBB,HBD,HNRNPK,HP,HSP90AB1,IDH1,IMPDH2,KRT19,LMNA,NME1,PKM,PPIA,PSMD7,SND1,VIM	22
Cancer,Organismal Injury and Abnormalities,Reproductive System Disease	Uterine cancer	2.14e-05			ALB,ALDH1A1,ANXA3,ATIC,EEF1B2,EEF2,ENO1,HBA1/HBA2,HBB,HSP90AB1,HSPD1,IDH1,KRT19,KRT34,PKM,PSMD7,S100A4,SERPINA1,SND1,TAGLN,VIM	21
Digestive System Development and Function,Gastrointestinal Disease,Hepatic System Development and Function,Hepatic System Disease,Infectious Diseases,Inflammatory Disease,Inflammatory Response,Organ Development,Organismal Injury and Abnormalities	Chronic hepatitis C	2.17e-05			HBA1/HBA2,IMPDH2,PPIA,S100A4	4
Cardiovascular Disease,Organismal Injury and Abnormalities	Vaso-occlusion	2.17e-05			ALB,CA1,HBA1/HBA2,HP,HSPD1,IMPDH2,PKM,PPIA,SERPINA1	9
Cancer,Organismal Injury and Abnormalities,Respiratory Disease	Lung tumor	2.22e-05		1.154	ANXA3,ATIC,EEF1A1,EEF1B2,ENO1,FGB,HSP90AB1,HSPA1A/HSPA1B,HSPD1,IDH1,IMPDH2,KRT19,NME1,PKM,PPA1,PPIA,S100A4,SND1,VIM	19
Endocrine System Disorders,Gastrointestinal Disease,Immunological Disease,Metabolic Disease,Organismal Injury and Abnormalities	Insulin-dependent diabetes mellitus	2.25e-05			ALB,CA1,HBA1/HBA2,HSPA1A/HSPA1B,IMPDH2,MZB1,PPIA,S100A4	8
Cancer,Gastrointestinal Disease,Organismal Injury and Abnormalities	Colorectal cancer	2.36e-05			AHCY,ALB,ALDH1A1,ATIC,CA1,CS,EEF1A1,EEF1B2,ENO1,FGB,HSP90AB1,HSPD1,IDH1,IMPDH2,KRT34,NME1,PKM,PPA1,PPIA,PRDX5,RBBP4,S100A4,SERPINA1,SERPINB1,SND1,TXNRD1,UGDH,VIM	28
Gastrointestinal Disease,Hepatic System Disease,Organismal Injury and Abnormalities	Chronic liver disease	2.63e-05			ALB,HBA1/HBA2,IMPDH2,PPIA,S100A4	5
Protein Synthesis	Synthesis of protein	2.76e-05		0.078	EEF1A1,EEF1B2,EEF1D,EEF2,GAPDH,HNRNPK,HSPA1A/HSPA1B,RPSA,VIM	9
Cancer,Organismal Injury and Abnormalities,Renal and Urological Disease	Bladder cancer	2.81e-05			ACTB,ALB,ATIC,EEF1A1,EEF1D,HSP90AB1,HSPA1A/HSPA1B,IDH1,KRT19,PDIA4,PKM,SERPINA1,SND1	13
Cancer,Organismal Injury and Abnormalities	Serous adenocarcinoma	2.93e-05			ALB,ALDH1A1,ANXA3,CS,EEF1B2,HBB,HSP90AB1,IDH1,KRT34,PKM,PSMD7	11
Inflammatory Response,Respiratory Disease	Inflammation of respiratory system component	3.02e-05			ACTB,ALB,ANXA3,ENO1,GAPDH,IMPDH2,PPIA,S100A4,SERPINB1	9
Cardiovascular Disease,Developmental Disorder,Hematological Disease,Organismal Injury and Abnormalities	Congenital anemia	3.2e-05			HBA1/HBA2,HBB,IMPDH2,TXNRD1	4
Connective Tissue Disorders,Hematological Disease,Hereditary Disorder,Organismal Injury and Abnormalities	Beta-thalassemia major	3.26e-05			HBB,IMPDH2,PPIA	3
Cancer,Hematological Disease,Immunological Disease,Organismal Injury and Abnormalities	Acute myeloid leukemia in remission	3.26e-05			IMPDH2,PPIA,TXNRD1	3
Cancer,Organismal Injury and Abnormalities	Adenocarcinoma	3.34e-05			ACTB,AHCY,ALB,ALDH1A1,ANXA3,ATIC,CA1,CS,EEF1A1,EEF1B2,EEF1D,EEF2,ENO1,FGB,GAPDH,HBA1/HBA2,HBB,HBD,HNRNPK,HSP90AB1,HSPD1,IDH1,IMPDH2,KRT19,KRT34,LMNA,NME1,PDIA4,PKM,PPA1,PPIA,PRDX5,PSMD7,RBBP4,S100A4,SERPINA1,SERPINB1,SND1,TXNRD1,UGDH,VIM	41
Hematological Disease	Methemoglobinemia	3.45e-05			HBA1/HBA2,HBB	2
Cancer,Neurological Disease,Organismal Injury and Abnormalities	WHO grade II astrocytoma	3.45e-05			IDH1,PKM	2
Cancer,Organismal Injury and Abnormalities	Extracranial solid tumor	3.61e-05		1.49	ACTB,AHCY,ALB,ALDH1A1,ANXA3,ATIC,CA1,CS,EEF1A1,EEF1B2,EEF1D,EEF2,ENO1,FGB,GAPDH,HBA1/HBA2,HBB,HBD,HNRNPK,HP,HSP90AB1,HSPA1A/HSPA1B,HSPD1,IDH1,IMPDH2,KRT19,KRT34,LMNA,NME1,PDIA4,PKM,PPA1,PPIA,PRDX5,PSMD7,RBBP4,RPSA,S100A4,SERPINA1,SERPINB1,SND1,TAGLN,TXNRD1,UGDH,VIM	45
Cardiovascular Disease,Organismal Injury and Abnormalities	Peripheral vascular disease	3.97e-05			ALB,CA1,EEF1B2,HBA1/HBA2,HBB,HSPA1A/HSPA1B,SERPINA1,VIM	8
Cellular Development,Cellular Growth and Proliferation	Colony formation of tumor cell lines	4.03e-05		0.728	ALDH1A1,ENO1,HSPA1A/HSPA1B,KRT19,LMNA,PKM,SERPINA1	7
Cellular Movement	Invasion of tumor cell lines	4.15e-05		-0.783	HSP90AB1,HSPA1A/HSPA1B,KRT19,LMNA,NME1,PKM,RPSA,S100A4,SERPINA1,TAGLN,VIM	11
Cancer,Hematological Disease,Organismal Injury and Abnormalities	Hematologic cancer	4.32e-05			ACTB,ALDH1A1,ATIC,EEF1A1,EEF1D,HBA1/HBA2,HSP90AB1,HSPA1A/HSPA1B,HSPD1,IDH1,IMPDH2,LMNA,NME1,PPIA,RBBP4,RPSA,S100A4,SERPINA1,TXNRD1,VIM	20
Cancer,Endocrine System Disorders,Organismal Injury and Abnormalities	Papillary thyroid carcinoma	4.57e-05			IDH1,KRT19,S100A4,SERPINA1,VIM	5
Cancer,Organismal Injury and Abnormalities,Respiratory Disease	Advanced lung cancer	4.9e-05			ATIC,EEF1A1,HSP90AB1,HSPA1A/HSPA1B,PPIA,SND1	6
Cancer,Neurological Disease,Organismal Injury and Abnormalities	WHO grade III astrocytoma	5.16e-05			IDH1,PKM	2
Molecular Transport	Transport of bicarbonate	5.42e-05			CA1,HBA1/HBA2,HBB	3
Organismal Injury and Abnormalities,Renal and Urological Disease	Renal lesion	5.73e-05			ACTB,ALB,EEF1B2,HBB,HBD,HNRNPK,HSP90AB1,IDH1,IMPDH2,NME1,PKM,PSMD7,VIM	13
Cancer,Organismal Injury and Abnormalities,Reproductive System Disease	Development of genital tumor	6.02e-05			ALB,ALDH1A1,ANXA3,ATIC,CS,EEF1B2,EEF1D,EEF2,ENO1,HBA1/HBA2,HBB,HSP90AB1,HSPD1,IDH1,KRT19,KRT34,PDIA4,PKM,PSMD7,S100A4,SERPINA1,SND1,TAGLN,VIM	24
Cancer,Gastrointestinal Disease,Organismal Injury and Abnormalities	Malignant neoplasm of large intestine	6.03e-05			ACTB,AHCY,ALB,ALDH1A1,ANXA3,ATIC,CA1,CS,EEF1A1,EEF1B2,EEF1D,EEF2,ENO1,FGB,GAPDH,HBD,HNRNPK,HSP90AB1,HSPD1,IDH1,IMPDH2,KRT34,LMNA,NME1,PDIA4,PKM,PPA1,PPIA,PRDX5,PSMD7,RBBP4,S100A4,SERPINA1,SERPINB1,SND1,TXNRD1,UGDH,VIM	38
Cancer,Organismal Injury and Abnormalities,Respiratory Disease	Lung cancer	6.04e-05		1.154	ANXA3,ATIC,EEF1A1,EEF1B2,ENO1,FGB,HSP90AB1,HSPA1A/HSPA1B,HSPD1,IDH1,IMPDH2,NME1,PKM,PPA1,PPIA,S100A4,SND1,VIM	18
Cancer,Gastrointestinal Disease,Organismal Injury and Abnormalities	Gastrointestinal tract cancer	6.28e-05			ACTB,AHCY,ALB,ALDH1A1,ANXA3,ATIC,CA1,CS,EEF1A1,EEF1B2,EEF1D,EEF2,ENO1,FGB,GAPDH,HBD,HNRNPK,HSP90AB1,HSPD1,IDH1,IMPDH2,KRT34,LMNA,NME1,PDIA4,PKM,PPA1,PPIA,PRDX5,PSMD7,RBBP4,S100A4,SERPINA1,SERPINB1,SND1,TAGLN,TXNRD1,UGDH,VIM	39
Cancer,Organismal Injury and Abnormalities	Development of malignant tumor	6.29e-05			ALB,ALDH1A1,ANXA3,ATIC,CA1,CS,EEF1A1,EEF1B2,EEF1D,EEF2,ENO1,FGB,HBB,HBD,HSP90AB1,HSPD1,IDH1,IMPDH2,KRT34,NME1,PDIA4,PKM,PPA1,PPIA,PSMD7,RBBP4,S100A4,SERPINA1,SERPINB1,SND1,TAGLN,TXNRD1,UGDH,VIM	34
Cellular Development,Cellular Growth and Proliferation	Colony formation of leukemia cell lines	6.31e-05			ALDH1A1,ENO1,PKM	3
Cellular Movement	Invasion of cells	6.31e-05		-0.784	AHCY,HSP90AB1,HSPA1A/HSPA1B,KRT19,LMNA,NME1,PKM,RPSA,S100A4,SERPINA1,TAGLN,VIM	12
Nucleic Acid Metabolism,Small Molecule Biochemistry	Metabolism of nucleotide	6.42e-05		1.455	HSPA1A/HSPA1B,HSPD1,IMPDH2,MZB1,PKM,PPA1,RPSA,UGDH	8
Cancer,Hematological Disease,Immunological Disease,Organismal Injury and Abnormalities	Relapsed acute leukemia	6.49e-05			IDH1,IMPDH2,PPIA,TXNRD1	4
Cellular Function and Maintenance	Endocytosis	6.53e-05		-0.469	ACTB,ALB,HBA1/HBA2,HBB,HNRNPK,HP,IDH1,PKM,VIM	9
Cancer,Hematological Disease,Immunological Disease,Organismal Injury and Abnormalities	High-risk karyotype acute myeloid leukemia	6.78e-05			IMPDH2,PPIA,TXNRD1	3
Cancer,Organismal Injury and Abnormalities,Respiratory Disease	Sarcomatoid malignant pleural mesothelioma	7.22e-05			ATIC,HSP90AB1	2
Cancer,Organismal Injury and Abnormalities,Respiratory Disease	Stage IIIA lung adenocarcinoma	7.22e-05			ATIC,HSP90AB1	2
Cancer,Organismal Injury and Abnormalities	Malignant neoplasm of retroperitoneum	7.52e-05			ACTB,ALB,EEF1B2,ENO1,GAPDH,HBB,HBD,HNRNPK,HP,HSP90AB1,IDH1,IMPDH2,KRT19,LMNA,NME1,PKM,PPIA,PSMD7,SND1,VIM	20
Cancer,Organismal Injury and Abnormalities	Development of benign tumor	7.67e-05			ANXA3,CA1,HP,HSP90AB1,IDH1,KRT19,PPA1,S100A4	8
Cancer,Organismal Injury and Abnormalities,Respiratory Disease	Respiratory system tumor	7.77e-05		1.154	ALB,ANXA3,ATIC,EEF1A1,EEF1B2,ENO1,FGB,HSP90AB1,HSPA1A/HSPA1B,HSPD1,IDH1,IMPDH2,KRT19,NME1,PKM,PPA1,PPIA,S100A4,SND1,VIM	20
Cancer,Hematological Disease,Immunological Disease,Organismal Injury and Abnormalities	Refractory Hodgkin lymphoma	8.35e-05			HSP90AB1,IMPDH2,PPIA	3
Cancer,Hematological Disease,Immunological Disease,Organismal Injury and Abnormalities	Acute myeloid leukemia associated with myelodysplastic syndrome	8.35e-05			IDH1,IMPDH2,PPIA	3
Cancer,Organismal Injury and Abnormalities,Renal and Urological Disease	Renal cancer	8.85e-05			ACTB,ALB,EEF1B2,HBB,HBD,HNRNPK,HSP90AB1,IDH1,NME1,PKM,PSMD7,VIM	12
Protein Synthesis	Elongation of protein	9.26e-05			EEF1A1,EEF1B2,EEF1D,EEF2	4
Cancer,Hematological Disease,Organismal Injury and Abnormalities	High-risk malignant hematological system tumor	9.54e-05			HSP90AB1,IMPDH2,PPIA,TXNRD1	4
Cancer,Organismal Injury and Abnormalities,Respiratory Disease	Stage IV mixed cell non-small cell lung carcinoma	9.61e-05			ATIC,HSP90AB1	2
Cancer,Organismal Injury and Abnormalities,Respiratory Disease	EGFR L858R mutation positive EGFR T790M mutation positive non-squamous non-small cell lung cancer	9.61e-05			ATIC,HSP90AB1	2
Molecular Transport	Transport of oxygen	9.61e-05			HBA1/HBA2,HBB	2
Cancer,Gastrointestinal Disease,Hepatic System Disease,Organismal Injury and Abnormalities	Klatskin tumor	9.61e-05			HSP90AB1,PKM	2
Cancer,Organismal Injury and Abnormalities,Respiratory Disease	Stage IIIB locally advanced lung adenocarcinoma	9.61e-05			ATIC,HSP90AB1	2
Cancer,Organismal Injury and Abnormalities,Respiratory Disease	Stage IIIB EGFR activating mutation positive adenocarcinoma of the lung	9.61e-05			ATIC,HSP90AB1	2
Cancer,Organismal Injury and Abnormalities,Respiratory Disease	Stage III ALK fusion negative EGFR mutation negative non-small cell lung carcinoma	9.61e-05			ATIC,HSP90AB1	2
Cancer,Organismal Injury and Abnormalities,Reproductive System Disease	Endocervical adenocarcinoma	9.61e-05			PKM,VIM	2
Cancer,Organismal Injury and Abnormalities,Respiratory Disease	EGFR exon 19 deletion positive EGFR T790M mutation positive non-squamous non-small cell lung cancer	9.61e-05			ATIC,HSP90AB1	2
Cancer,Organismal Injury and Abnormalities,Respiratory Disease	Stage IV EGFR sensitizing mutation positive lung adenocarcinoma	9.61e-05			ATIC,HSP90AB1	2
Cancer,Organismal Injury and Abnormalities	Metastatic solid tumor	0.000102			ATIC,EEF1A1,HSP90AB1,HSPA1A/HSPA1B,IDH1,IMPDH2,PPIA,S100A4,SND1	9
Cell Morphology,Cellular Assembly and Organization	Morphology of nucleus	0.00011			EEF2,GAPDH,LMNA,RBBP4,VIM	5
Cancer,Organismal Injury and Abnormalities,Reproductive System Disease	Cervical adenocarcinoma	0.000115			HSP90AB1,PKM,VIM	3
Dermatological Diseases and Conditions,Organismal Injury and Abnormalities	Psoriasis	0.000116			ANXA3,EEF1A1,GAPDH,HBB,PKM,PPIA,SERPINB1,TAGLN	8
Nucleic Acid Metabolism,Small Molecule Biochemistry	Synthesis of nucleotide	0.000118		1.455	HSPD1,IMPDH2,MZB1,PKM,PPA1,RPSA,UGDH	7
Cardiovascular Disease,Organismal Injury and Abnormalities	Occlusion of artery	0.000119			CA1,HBA1/HBA2,HP,HSPD1,IMPDH2,PKM,PPIA,SERPINA1	8
Post-Translational Modification,Protein Folding	Folding of protein	0.000121			HSP90AB1,HSPA1A/HSPA1B,HSPD1,PPIA	4
Cancer,Organismal Injury and Abnormalities	Benign solid tumor	0.000122			ALB,ALDH1A1,ANXA3,CA1,HP,HSP90AB1,IDH1,KRT19,PPA1,S100A4	10
Cancer,Organismal Injury and Abnormalities,Respiratory Disease	EGFR exon 19 sensitizing mutation negative non-small cell lung cancer	0.000123			ATIC,HSP90AB1	2
Cancer,Organismal Injury and Abnormalities,Respiratory Disease	Refractory EGFR mutation positive non-squamous non-small cell lung cancer	0.000123			ATIC,HSP90AB1	2
Cancer,Organismal Injury and Abnormalities,Respiratory Disease	EGFR exon 21 sensitizing mutation negative non-small cell lung cancer	0.000123			ATIC,HSP90AB1	2
Cancer,Organismal Injury and Abnormalities,Respiratory Disease	Advanced malignant pleural mesothelioma	0.000123			ATIC,HSP90AB1	2
Cancer,Organismal Injury and Abnormalities,Respiratory Disease	EGFR exon 20 sensitizing mutation negative non-small cell lung cancer	0.000123			ATIC,HSP90AB1	2
Metabolic Disease,Organismal Injury and Abnormalities	Disorder of iron metabolism	0.000129			HBA1/HBA2,HBB,S100A4	3
Cancer,Endocrine System Disorders,Organismal Injury and Abnormalities,Reproductive System Disease	Serous adenocarcinoma in ovary	0.000134			ALB,ALDH1A1,CS,EEF1B2,HSP90AB1,IDH1,PKM,PSMD7	8
Organismal Injury and Abnormalities	Benign lesion	0.000135			ALB,ALDH1A1,ANXA3,CA1,HP,HSP90AB1,IDH1,KRT19,PPA1,S100A4,SERPINA1	11
Infectious Diseases	Production of virus	0.000135			HNRNPK,HSP90AB1,PPIA,SERPINA1	4
Cellular Development,Cellular Growth and Proliferation	Colony formation of cells	0.00014		0.74	ALDH1A1,ENO1,HSPA1A/HSPA1B,IDH1,KRT19,LMNA,PKM,SERPINA1	8
Immunological Disease	Hypersensitive reaction	0.000141			AHCY,ALB,EEF1A1,ENO1,HBB,HSPA1A/HSPA1B,PPIA	7
Cancer,Organismal Injury and Abnormalities	Transitional-cell carcinoma	0.000143			ACTB,ATIC,HSP90AB1,IDH1,PKM,VIM	6
Protein Degradation,Protein Synthesis	Stabilization of protein	0.000147			GAPDH,HSP90AB1,HSPA1A/HSPA1B,HSPD1,LMNA	5
Cancer,Organismal Injury and Abnormalities	Development of carcinoma	0.000147			ALB,ALDH1A1,ANXA3,ATIC,CA1,CS,EEF1A1,EEF1B2,EEF1D,EEF2,ENO1,FGB,HBB,HBD,HSP90AB1,HSPD1,IDH1,IMPDH2,KRT34,NME1,PDIA4,PKM,PPA1,PPIA,PSMD7,RBBP4,S100A4,SERPINA1,SERPINB1,SND1,TXNRD1,UGDH,VIM	33
Cellular Assembly and Organization	Binding of ribosome	0.000154			EEF1A1,EEF1B2	2
Cancer,Organismal Injury and Abnormalities,Respiratory Disease	Stage 3A resectable non-small cell lung cancer	0.000154			ATIC,HSP90AB1	2
Cancer,Organismal Injury and Abnormalities,Respiratory Disease	Stage IV EGFR sensitizing mutation positive non-squamous non-small cell lung carcinoma	0.000154			ATIC,HSP90AB1	2
Cancer,Hematological Disease,Organismal Injury and Abnormalities	Myeloid or lymphoid neoplasm	0.000165			ACTB,ALDH1A1,ATIC,EEF1A1,EEF1D,HBA1/HBA2,HSP90AB1,HSPA1A/HSPA1B,HSPD1,IDH1,IMPDH2,NME1,PPIA,RBBP4,RPSA,S100A4,SERPINA1,TXNRD1,VIM	19
Cancer,Hematological Disease,Organismal Injury and Abnormalities	Neoplasia of blood cells	0.000168			ACTB,ALDH1A1,ATIC,EEF1A1,EEF1D,HBA1/HBA2,HSP90AB1,HSPA1A/HSPA1B,HSPD1,IDH1,IMPDH2,NME1,PPIA,RBBP4,RPSA,S100A4,SERPINA1,TXNRD1,VIM	19
Cancer,Hematological Disease,Organismal Injury and Abnormalities	Childhood malignant hematological system tumor	0.000172			HSP90AB1,IMPDH2,PPIA,TXNRD1	4
Cardiovascular Disease,Cell Death and Survival,Connective Tissue Disorders,Hematological Disease,Organismal Injury and Abnormalities	Hemolytic anemia	0.000177			HBA1/HBA2,HBB,IMPDH2,PPIA	4
Cancer,Organismal Injury and Abnormalities,Respiratory Disease	Metastatic non-small cell lung carcinoma	0.000181			ATIC,EEF1A1,HSP90AB1,PPIA	4
Cancer,Organismal Injury and Abnormalities,Respiratory Disease	Unresectable malignant pleural mesothelioma	0.000188			ATIC,HSP90AB1	2
Cancer,Organismal Injury and Abnormalities,Respiratory Disease	EGFR L858R mutation positive EGFR T790M negative non-squamous non-small cell lung cancer	0.000188			ATIC,HSP90AB1	2
Cancer,Organismal Injury and Abnormalities,Respiratory Disease	EGFR L858R activating mutation positive EGFR T790M mutation negative non-small cell lung cancer	0.000188			ATIC,HSP90AB1	2
Amino Acid Metabolism,Small Molecule Biochemistry	Metabolism of amino acids	0.000189			AHCY,CS,IDH1,PKM,TXNRD1	5
Immunological Disease	Graft-vs-host disease	0.000201			HSPA1A/HSPA1B,IMPDH2,PPIA,SERPINA1	4
Cancer,Organismal Injury and Abnormalities	Mucoepidermoid carcinoma	0.000207			ATIC,HNRNPK,RBBP4	3
Cancer,Organismal Injury and Abnormalities	Refractory malignant solid tumor	0.000216			ATIC,HSP90AB1,IMPDH2,PPIA	4
Cellular Function and Maintenance	Receptor-mediated endocytosis	0.000222			ALB,HBA1/HBA2,HBB,HNRNPK,HP	5
Molecular Transport,Nucleic Acid Metabolism,Small Molecule Biochemistry	Exchange of GDP	0.000226			EEF1A1,EEF1B2	2
Small Molecule Biochemistry	Metabolism of tricarboxylic acids	0.000226			CS,IDH1	2
Cancer,Neurological Disease,Organismal Injury and Abnormalities	Recurrent central nervous system tumor	0.000228			ALDH1A1,ATIC,HSP90AB1	3
Cancer,Organismal Injury and Abnormalities	Cancer of secretory structure	0.000254			AHCY,ALB,ALDH1A1,ANXA3,ATIC,EEF1A1,EEF1B2,EEF2,ENO1,FGB,GAPDH,HBA1/HBA2,HNRNPK,HP,HSP90AB1,HSPA1A/HSPA1B,HSPD1,IDH1,IMPDH2,KRT19,KRT34,LMNA,NME1,PDIA4,PKM,PPA1,PPIA,PRDX5,PSMD7,RBBP4,RPSA,S100A4,SERPINA1,SERPINB1,SND1,TAGLN,TXNRD1,UGDH,VIM	39
Carbohydrate Metabolism	Gluconeogenesis	0.000255			ALDH1A1,ENO1,GAPDH,IDH1	4
Cancer,Organismal Injury and Abnormalities,Respiratory Disease	EGFR exon 19 deletion positive EGFR T790M mutation negative non-squamous non-small cell lung cancer	0.000266			ATIC,HSP90AB1	2
Cardiovascular Disease,Hematological Disease,Hereditary Disorder,Metabolic Disease,Organismal Injury and Abnormalities	Lipoprotein lipase deficiency	0.000266			IMPDH2,PPIA	2
Cancer,Organismal Injury and Abnormalities,Respiratory Disease	Unresectable lung adenocarcinoma	0.000266			ATIC,HSP90AB1	2
Cancer,Organismal Injury and Abnormalities	Lymphoreticular neoplasm	0.000271			ACTB,ATIC,EEF1A1,EEF1D,HBA1/HBA2,HSP90AB1,HSPA1A/HSPA1B,HSPD1,IDH1,IMPDH2,NME1,PPIA,RBBP4,RPSA,S100A4,SERPINA1,TXNRD1	17
Cancer,Organismal Injury and Abnormalities,Respiratory Disease	Lung carcinoma	0.000283			ANXA3,ATIC,EEF1A1,EEF1B2,ENO1,FGB,HSP90AB1,HSPD1,IDH1,IMPDH2,NME1,PKM,PPA1,PPIA,S100A4,VIM	16
Cellular Movement	Invasion of breast cancer cell lines	0.000285		-1.095	HSP90AB1,KRT19,NME1,S100A4,SERPINA1,VIM	6
Cancer,Organismal Injury and Abnormalities,Respiratory Disease	Non-small cell lung carcinoma	0.000285			ANXA3,ATIC,EEF1A1,EEF1B2,ENO1,FGB,HSP90AB1,HSPD1,IDH1,IMPDH2,NME1,PKM,PPA1,PPIA,VIM	15
Cancer,Neurological Disease,Organismal Injury and Abnormalities,Tumor Morphology	Progressive central nervous system tumor	0.000286			ALDH1A1,ATIC,HSP90AB1	3
Cancer,Organismal Injury and Abnormalities,Renal and Urological Disease	Bladder carcinoma	0.000287			ACTB,ALB,EEF1A1,EEF1D,HSP90AB1,HSPA1A/HSPA1B,IDH1,KRT19,PDIA4,PKM,SND1	11
Cellular Development,Cellular Growth and Proliferation	Cell proliferation of tumor cell lines	0.000304		0.485	ACTB,AHCY,ALDH1A1,EEF1A1,EEF1B2,GAPDH,HNRNPK,KRT19,LMNA,NME1,PKM,RPSA,S100A4,SND1,UGDH	15
Cancer,Gastrointestinal Disease,Organismal Injury and Abnormalities	Tongue squamous cell carcinoma	0.00031			HSP90AB1,PKM	2
Cancer,Gastrointestinal Disease,Hepatic System Disease,Organismal Injury and Abnormalities	Liver cholangiocarcinoma	0.000312			HSP90AB1,IDH1,KRT19	3
Cardiovascular Disease,Organismal Injury and Abnormalities	Atherosclerosis	0.00032			CA1,HBA1/HBA2,HP,HSPD1,IMPDH2,PKM,PPIA	7
Cancer,Organismal Injury and Abnormalities	Head and neck tumor	0.000324			AHCY,ALB,ALDH1A1,ATIC,CA1,EEF1A1,EEF1B2,EEF2,ENO1,FGB,GAPDH,HNRNPK,HP,HSP90AB1,HSPA1A/HSPA1B,HSPD1,IDH1,IMPDH2,KRT19,KRT34,LMNA,NME1,PDIA4,PKM,PPA1,PPIA,PRDX5,PSMD7,RBBP4,RPSA,S100A4,SERPINA1,SERPINB1,SND1,TAGLN,TXNRD1,UGDH,VIM	38
Organismal Injury and Abnormalities,Respiratory Disease	Acute lung injury	0.000326			ALB,GAPDH,HBA1/HBA2,HBB	4
Cell-To-Cell Signaling and Interaction,Cellular Assembly and Organization	Quantity of actin stress fibers	0.000353			NME1,RBBP4,S100A4	3
Cancer,Hematological Disease,Immunological Disease,Organismal Injury and Abnormalities	Acute lymphoid leukemia in remission	0.000358			IMPDH2,PPIA	2
Cancer,Hematological Disease,Immunological Disease,Organismal Injury and Abnormalities	Natural killer cell lymphoblastic leukemia/lymphoma	0.000358			IMPDH2,PPIA	2
Hematological Disease,Infectious Diseases	Malaria caused by Plasmodium falciparum	0.000358			HBA1/HBA2,HBB	2
Cancer,Hematological Disease,Immunological Disease,Neurological Disease,Organismal Injury and Abnormalities,Tumor Morphology	Progressive primary central nervous system lymphoma	0.000358			ATIC,HSP90AB1	2
Behavior	Running	0.000358			HBA1/HBA2,HBB	2
Cancer,Hematological Disease,Immunological Disease,Neurological Disease,Organismal Injury and Abnormalities	Recurrent primary central nervous system lymphoma	0.000358			ATIC,HSP90AB1	2
Cancer,Organismal Injury and Abnormalities	Primary neoplasm	0.000363			ATIC,HSP90AB1,PKM,PPIA,S100A4,SERPINA1,TXNRD1	7
Free Radical Scavenging,Small Molecule Biochemistry	Biosynthesis of hydrogen peroxide	0.000371	Increased	2	ALB,HBA1/HBA2,HBB,HSP90AB1	4
Dermatological Diseases and Conditions,Immunological Disease,Inflammatory Disease,Inflammatory Response,Organismal Injury and Abnormalities	Atopic dermatitis	0.000372			AHCY,EEF1A1,ENO1,HBB,PPIA	5
Organismal Injury and Abnormalities,Respiratory Disease	Damage of lung	0.000372			ALB,GAPDH,HBA1/HBA2,HBB,SERPINB1	5
Digestive System Development and Function,Gastrointestinal Disease,Hepatic System Development and Function,Hepatic System Disease,Inflammatory Disease,Inflammatory Response,Organ Development,Organismal Injury and Abnormalities	Inflammation of liver	0.000387			ALB,HBA1/HBA2,HP,IMPDH2,PPIA,S100A4	6
Cell Death and Survival,Skeletal and Muscular Disorders	Cell death of muscle cells	0.000391		1.549	EEF1A1,EEF1D,GAPDH,HSPD1,LMNA,RPSA	6
Cancer,Organismal Injury and Abnormalities	Genitourinary carcinoma	0.000393			ACTB,ALB,ALDH1A1,ANXA3,ATIC,CS,EEF1A1,EEF1B2,EEF1D,EEF2,HBA1/HBA2,HBB,HBD,HNRNPK,HSP90AB1,HSPA1A/HSPA1B,HSPD1,IDH1,KRT19,KRT34,PDIA4,PKM,PRDX5,PSMD7,RBBP4,S100A4,SERPINA1,SND1,UGDH,VIM	30
Cancer,Organismal Injury and Abnormalities,Respiratory Disease	Development of lung tumor	0.000405			ANXA3,ATIC,EEF1B2,ENO1,FGB,HSP90AB1,HSPD1,IDH1,IMPDH2,NME1,PKM,PPA1,S100A4	13
Tissue Morphology	Quantity of cells	0.000406		-0.014	EEF1D,ENO1,HBA1/HBA2,HBB,HSPD1,IMPDH2,KRT19,LMNA,MZB1,PPIA,RBBP4,SERPINA1,SERPINB1,TXNRD1,VIM	15
Neurological Disease,Organismal Injury and Abnormalities	Epilepsy	0.000408			CA1,HBA1/HBA2,HBB,HBD,HSP90AB1,HSPA1A/HSPA1B	6
Cell-To-Cell Signaling and Interaction,Cellular Function and Maintenance,Inflammatory Response	Phagocytosis by nervous tissue cell lines	0.000408			IDH1,PKM	2
Hematological Disease	Acquired hemophilia	0.000408			FGB,PPIA	2
Endocrine System Disorders,Organismal Injury and Abnormalities	Benign cold thyroid nodule	0.000408			HSP90AB1,PRDX5	2
Cancer,Organismal Injury and Abnormalities	Embryonal tumor	0.000422			ALDH1A1,HSP90AB1,IDH1,IMPDH2,NME1,PKM,S100A4,SERPINA1	8
Cancer,Hematological Disease,Immunological Disease,Organismal Injury and Abnormalities	Refractory acute myeloid leukemia	0.000445			EEF1A1,IDH1,TXNRD1	3
Cancer,Hematological Disease,Organismal Injury and Abnormalities	Myelodysplastic syndrome or leukemia	0.000476			ACTB,ALDH1A1,EEF1A1,EEF1D,HBA1/HBA2,HSP90AB1,HSPA1A/HSPA1B,HSPD1,IDH1,IMPDH2,LMNA,PPIA,RBBP4,TXNRD1	14
Protein Degradation,Protein Synthesis	Catabolism of protein	0.000477			GAPDH,HSP90AB1,HSPA1A/HSPA1B,HSPD1,LMNA,S100A4,SERPINA1,SERPINB1	8
Inflammatory Disease,Inflammatory Response,Organismal Injury and Abnormalities,Respiratory Disease	Inflammation of airway	0.000508			ACTB,ALB,ANXA3,ENO1,GAPDH,PPIA	6
Cell Death and Survival,Organismal Injury and Abnormalities,Renal and Urological Disease	Cell death of kidney cells	0.000508		-1.342	ALB,EEF1A1,GAPDH,HSPA1A/HSPA1B,MZB1,PKM	6
Cancer,Organismal Injury and Abnormalities,Respiratory Disease	Advanced stage EGFR S768I mutation positive non-small cell lung cancer	0.000519			ATIC,HSP90AB1	2
Cancer,Organismal Injury and Abnormalities,Respiratory Disease	Advanced EGFR L861Q mutation positive lung adenocarcinoma	0.000519			ATIC,HSP90AB1	2
Cancer,Organismal Injury and Abnormalities,Respiratory Disease	Advanced EGFR G719X mutation positive lung adenocarcinoma	0.000519			ATIC,HSP90AB1	2
Cancer,Organismal Injury and Abnormalities,Respiratory Disease	Advanced EGFR S768I mutation positive lung adenocarcinoma	0.000519			ATIC,HSP90AB1	2
Cancer,Organismal Injury and Abnormalities,Respiratory Disease,Tumor Morphology	Progressive EGFR L861Q mutation positive lung adenocarcinoma	0.000519			ATIC,HSP90AB1	2
Cancer,Organismal Injury and Abnormalities,Respiratory Disease	Metastatic EGFR L861Q mutation positive lung adenocarcinoma	0.000519			ATIC,HSP90AB1	2
Cancer,Organismal Injury and Abnormalities,Respiratory Disease	Advanced stage EGFR exon 19 insertion positive non-small cell lung cancer	0.000519			ATIC,HSP90AB1	2
Cellular Growth and Proliferation,Cellular Movement	Colonization by tumor cell lines	0.000519			NME1,S100A4	2
Cancer,Organismal Injury and Abnormalities,Respiratory Disease	Advanced EGFR exon 21 L858R activating mutation positive lung adenocarcinoma	0.000519			ATIC,HSP90AB1	2
Cancer,Organismal Injury and Abnormalities,Respiratory Disease,Tumor Morphology	Progressive EGFR L861Q mutation positive non-small cell lung cancer	0.000519			ATIC,HSP90AB1	2
Cancer,Organismal Injury and Abnormalities,Respiratory Disease	Advanced EGFR exon 19 insertion positive adenocarcinoma of lung	0.000519			ATIC,HSP90AB1	2
Cancer,Organismal Injury and Abnormalities	Advanced EGFR S768I mutation positive large cell carcinoma	0.000519			ATIC,HSP90AB1	2
Cancer,Organismal Injury and Abnormalities,Tumor Morphology	Metastatic progressive EGFR exon 19 deletion positive large cell carcinoma	0.000519			ATIC,HSP90AB1	2
Connective Tissue Disorders,Developmental Disorder,Hematological Disease,Hereditary Disorder,Organismal Injury and Abnormalities	Familial erythrocytosis	0.000519			HBA1/HBA2,HBB	2
Cancer,Organismal Injury and Abnormalities,Respiratory Disease	Metastatic EGFR exon 19 insertion positive adenocarcinoma of lung	0.000519			ATIC,HSP90AB1	2
Cancer,Organismal Injury and Abnormalities,Respiratory Disease	Advanced stage EGFR G719X mutation positive non-small cell lung cancer	0.000519			ATIC,HSP90AB1	2
Cancer,Organismal Injury and Abnormalities,Respiratory Disease,Tumor Morphology	Metastatic progressive EGFR G719X mutation positive lung adenocarcinoma	0.000519			ATIC,HSP90AB1	2
Cancer,Organismal Injury and Abnormalities,Respiratory Disease	Advanced stage EGFR L861Q mutation positive non-small cell lung cancer	0.000519			ATIC,HSP90AB1	2
Cancer,Organismal Injury and Abnormalities,Respiratory Disease,Tumor Morphology	Metastatic progressive EGFR G719X mutation positive non-small cell lung cancer	0.000519			ATIC,HSP90AB1	2
Cancer,Organismal Injury and Abnormalities,Respiratory Disease,Tumor Morphology	Metastatic progressive EGFR S768I mutation positive lung adenocarcinoma	0.000519			ATIC,HSP90AB1	2
Cancer,Organismal Injury and Abnormalities,Respiratory Disease,Tumor Morphology	Metastatic progressive EGFR exon 19 deletion positive lung adenocarcinoma	0.000519			ATIC,HSP90AB1	2
Cancer,Organismal Injury and Abnormalities,Respiratory Disease,Tumor Morphology	Metastatic progressive EGFR exon 21 L858R activating mutation positive lung adenocarcinoma	0.000519			ATIC,HSP90AB1	2
Cancer,Organismal Injury and Abnormalities,Respiratory Disease,Tumor Morphology	Progressive EGFR exon 19 insertion positive non-small cell lung cancer	0.000519			ATIC,HSP90AB1	2
Cancer,Organismal Injury and Abnormalities,Tumor Morphology	Metastatic progressive EGFR S768I mutation positive large cell carcinoma	0.000519			ATIC,HSP90AB1	2
Cancer,Organismal Injury and Abnormalities,Respiratory Disease	Metastatic EGFR exon 19 insertion positive non-small cell lung cancer	0.000519			ATIC,HSP90AB1	2
Cancer,Organismal Injury and Abnormalities,Respiratory Disease,Tumor Morphology	Metastatic progressive EGFR S768I mutation positive non-small cell lung cancer	0.000519			ATIC,HSP90AB1	2
Cancer,Organismal Injury and Abnormalities,Respiratory Disease,Tumor Morphology	Metastatic progressive EGFR exon 19 deletion positive non-small cell lung cancer	0.000519			ATIC,HSP90AB1	2
Cancer,Organismal Injury and Abnormalities,Respiratory Disease	Metastatic EGFR L861Q mutation positive non-small cell lung cancer	0.000519			ATIC,HSP90AB1	2
Cancer,Organismal Injury and Abnormalities,Respiratory Disease,Tumor Morphology	Advanced progressive EGFR mutation positive non-small cell lung cancer	0.000519			ATIC,HSP90AB1	2
Cancer,Organismal Injury and Abnormalities,Respiratory Disease,Tumor Morphology	Progressive EGFR exon 19 insertion positive adenocarcinoma of lung	0.000519			ATIC,HSP90AB1	2
Nutritional Disease	Undernutrition	0.000533			ALB,HBA1/HBA2,HBB	3
Cancer,Organismal Injury and Abnormalities,Reproductive System Disease	Female genital tract serous carcinoma	0.000564			ALDH1A1,ANXA3,HBB,HSP90AB1,KRT34,PKM	6
Cancer,Organismal Injury and Abnormalities,Respiratory Disease	Biphasic malignant pleural mesothelioma	0.000579			ATIC,HSP90AB1	2
Cancer,Organismal Injury and Abnormalities,Respiratory Disease	Epithelioid malignant pleural mesothelioma	0.000579			ATIC,HSP90AB1	2
Cancer,Organismal Injury and Abnormalities,Respiratory Disease	Advanced EGFR exon 19 deletion positive non-small cell lung cancer	0.000579			ATIC,HSP90AB1	2
Inflammatory Response,Organismal Injury and Abnormalities	Acute allograft rejection	0.000579			IMPDH2,PPIA	2
Organismal Injury and Abnormalities,Renal and Urological Disease	Chronic kidney disease	0.000611			CA1,EEF1B2,HBA1/HBA2,IMPDH2,PPIA	5
Cellular Movement,Hematological System Development and Function,Immune Cell Trafficking,Inflammatory Response	Chemotaxis of leukocytes	0.00062		-1.673	HP,HSPD1,PPIA,S100A4,SERPINA1,SERPINB1	6
Cancer,Organismal Injury and Abnormalities	Relapsed solid tumor	0.000626			ALDH1A1,ATIC,HSP90AB1,IMPDH2	4
Cell Death and Survival	Cell viability of melanoma cell lines	0.000631			HSPA1A/HSPA1B,PKM,RBBP4	3
Cancer,Hematological Disease,Immunological Disease,Organismal Injury and Abnormalities	Recurrent acute leukemia	0.000631			IDH1,PPIA,TXNRD1	3
Immunological Disease	Acute graft-vs-host disease	0.000631			HSPA1A/HSPA1B,IMPDH2,PPIA	3
Cancer,Organismal Injury and Abnormalities	Neoplasia of cells	0.000641		0.317	ACTB,ALB,ALDH1A1,ATIC,CA1,EEF1A1,EEF1D,HBA1/HBA2,HBB,HSP90AB1,HSPA1A/HSPA1B,HSPD1,IDH1,IMPDH2,LMNA,NME1,PKM,PPIA,RBBP4,RPSA,S100A4,SERPINA1,SND1,TAGLN,TXNRD1,VIM	26
Organismal Injury and Abnormalities	Formation of scar tissue	0.000643			FGB,VIM	2
Cancer,Hematological Disease,Immunological Disease,Organismal Injury and Abnormalities	De novo intermediate-risk acute myeloid leukemia	0.000643			IMPDH2,PPIA	2
DNA Replication, Recombination, and Repair	DNA damage	0.00065			GAPDH,IDH1,LMNA,NME1,TXNRD1	5
Cancer,Endocrine System Disorders,Organismal Injury and Abnormalities	Follicular thyroid tumor	0.000673			HSP90AB1,IDH1,KRT19	3
Carbohydrate Metabolism,Nucleic Acid Metabolism,Small Molecule Biochemistry	Synthesis of nucleoside diphosphate sugar	0.00071			PPA1,UGDH	2
Cancer,Hematological Disease,Immunological Disease,Organismal Injury and Abnormalities	Refractory chronic lymphocytic leukemia	0.00071			IMPDH2,PPIA	2
Organismal Injury and Abnormalities,Renal and Urological Disease	Proximal tubular toxicity	0.00074			ALB,FGB,TXNRD1	3
Free Radical Scavenging	Generation of reactive oxygen species	0.00075		0.372	ALB,HBA1/HBA2,HP,PPIA,TXNRD1	5
Cancer,Organismal Injury and Abnormalities,Respiratory Disease	KRAS mutation negative lung cancer	0.00078			ATIC,HSP90AB1	2
DNA Replication, Recombination, and Repair,Energy Production,Nucleic Acid Metabolism,Small Molecule Biochemistry	Oxidation of NADPH	0.00078			PRDX5,TXNRD1	2
Organismal Injury and Abnormalities	Hamartoma	0.00078			IDH1,KRT19	2
Cancer,Hematological Disease,Immunological Disease,Organismal Injury and Abnormalities	Plasma cell myeloma	0.000785			HSP90AB1,IDH1,IMPDH2,PPIA,VIM	5
Cancer,Organismal Injury and Abnormalities	Head and neck cancer	0.000789			AHCY,ALB,ALDH1A1,ATIC,CA1,EEF1A1,EEF1B2,EEF2,ENO1,FGB,GAPDH,HNRNPK,HSP90AB1,HSPA1A/HSPA1B,HSPD1,IDH1,IMPDH2,KRT19,KRT34,LMNA,NME1,PDIA4,PKM,PPA1,PPIA,PRDX5,PSMD7,RBBP4,RPSA,S100A4,SERPINA1,SERPINB1,SND1,TAGLN,TXNRD1,UGDH,VIM	37
Cancer,Organismal Injury and Abnormalities	Primary tumor	0.000805			ATIC,HSP90AB1,PKM,PPIA,SERPINA1,TXNRD1	6
Cancer,Organismal Injury and Abnormalities,Tumor Morphology	Progression of tumor	0.000822			ALDH1A1,ANXA3,ATIC,HSP90AB1,S100A4	5
Organismal Injury and Abnormalities,Renal and Urological Disease	Renal impairment	0.000851			ALB,CA1,HBA1/HBA2,IMPDH2,PPIA	5
Cancer,Gastrointestinal Disease,Organismal Injury and Abnormalities	Small intestine cancer	0.00086			EEF1A1,HSP90AB1,IDH1	3
Cancer,Hematological Disease,Immunological Disease,Organismal Injury and Abnormalities	Plasma cell dyscrasia	0.000878			HSP90AB1,IDH1,IMPDH2,NME1,PPIA,VIM	6
Energy Production,Molecular Transport,Nucleic Acid Metabolism,Small Molecule Biochemistry	Concentration of ATP	0.000882			ENO1,GAPDH,LMNA,PKM	4
Cancer,Organismal Injury and Abnormalities,Tumor Morphology	Progressive malignant solid tumor	0.000882			ALDH1A1,ANXA3,ATIC,HSP90AB1	4
Cancer,Hematological Disease,Organismal Injury and Abnormalities	Malignant lymphocytic neoplasm of childhood	0.000885			HSP90AB1,IMPDH2,PPIA	3
Cancer,Organismal Injury and Abnormalities	Recurrent malignant solid tumor	0.000896			ALDH1A1,ATIC,HSP90AB1,IMPDH2	4
Organismal Survival	Morbidity or mortality	0.000907		0.118	ACTB,ALDH1A1,HNRNPK,HP,HSP90AB1,IDH1,IMPDH2,KRT19,LMNA,PKM,PPIA,RPSA,S100A4,SERPINA1,SERPINB1,TXNRD1,VIM	17
Cellular Movement,Immune Cell Trafficking	Leukocyte migration	0.000911		-0.845	ACTB,ALB,FGB,HP,HSPA1A/HSPA1B,HSPD1,PPIA,S100A4,SERPINA1,SERPINB1	10
Cancer,Endocrine System Disorders,Organismal Injury and Abnormalities	Endocrine gland tumor	0.00092			AHCY,ALDH1A1,ATIC,CA1,EEF1A1,EEF1B2,EEF2,ENO1,FGB,GAPDH,HNRNPK,HP,HSP90AB1,HSPA1A/HSPA1B,HSPD1,IDH1,IMPDH2,KRT19,KRT34,LMNA,PDIA4,PKM,PPA1,PPIA,PRDX5,PSMD7,RBBP4,RPSA,S100A4,SERPINA1,SERPINB1,SND1,TAGLN,TXNRD1,UGDH,VIM	36
Cancer,Organismal Injury and Abnormalities,Respiratory Disease	EGFR T790M mutation negative non-squamous non-small cell lung carcinoma	0.00093			ATIC,HSP90AB1	2
Cancer,Organismal Injury and Abnormalities,Respiratory Disease	TNM stage N0 non-squamous non-small cell lung cancer	0.00093			ATIC,HSP90AB1	2
Cancer,Organismal Injury and Abnormalities,Respiratory Disease	TNM stage T2-T3 non-squamous non-small cell lung cancer	0.00093			ATIC,HSP90AB1	2
Cancer,Organismal Injury and Abnormalities,Renal and Urological Disease	Invasive bladder carcinoma	0.00093			HSP90AB1,HSPA1A/HSPA1B	2
Post-Translational Modification,Protein Folding	Refolding of protein	0.00093			HSPA1A/HSPA1B,HSPD1	2
Cancer,Organismal Injury and Abnormalities,Respiratory Disease	TNM stage N1 non-squamous non-small cell lung cancer	0.00093			ATIC,HSP90AB1	2
Cancer,Organismal Injury and Abnormalities,Respiratory Disease	TNM stage T4 non-squamous non-small cell lung cancer	0.00093			ATIC,HSP90AB1	2
Cardiovascular Disease,Hematological Disease,Organismal Injury and Abnormalities	Aplastic anemia	0.000938			IMPDH2,PPIA,TXNRD1	3
Cancer,Neurological Disease,Organismal Injury and Abnormalities	Glioblastoma	0.000973			ALDH1A1,HSP90AB1,IDH1,PKM,S100A4,SERPINA1	6
Cancer,Organismal Injury and Abnormalities	Abdominal adenocarcinoma	0.000973			ACTB,AHCY,ALB,ALDH1A1,ANXA3,ATIC,CA1,CS,EEF1A1,EEF1B2,EEF1D,EEF2,FGB,GAPDH,HBA1/HBA2,HBB,HBD,HNRNPK,HSP90AB1,HSPD1,IDH1,IMPDH2,KRT19,KRT34,LMNA,PDIA4,PKM,PPIA,PRDX5,PSMD7,RBBP4,S100A4,SERPINA1,SERPINB1,SND1,TXNRD1,UGDH,VIM	38
Cellular Movement,Hematological System Development and Function,Immune Cell Trafficking	Cell movement of leukocytes	0.000987		-1.252	ACTB,ALB,FGB,HP,HSPD1,PPIA,S100A4,SERPINA1,SERPINB1	9
Cancer,Organismal Injury and Abnormalities	Adenoma	0.000989			ANXA3,CA1,HP,HSP90AB1,KRT19,PPA1	6
Hematological Disease,Immunological Disease	Neutropenia	0.000992			IMPDH2,PPIA,SERPINB1	3
Cancer,Organismal Injury and Abnormalities,Respiratory Disease	TNM stage N2 squamous cell lung cancer	0.00101			ATIC,HSP90AB1	2
Cancer,Organismal Injury and Abnormalities,Respiratory Disease	Stage 3A unresectable non-small cell lung cancer	0.00101			ATIC,HSP90AB1	2
Cancer,Organismal Injury and Abnormalities,Respiratory Disease	Stage IV CD274 positive non-squamous non-small cell lung cancer	0.00101			ATIC,HSP90AB1	2
Cancer,Gastrointestinal Disease,Hepatic System Disease,Organismal Injury and Abnormalities	Recurrent hepatocellular carcinoma	0.00101			HSP90AB1,IMPDH2	2
Cancer,Organismal Injury and Abnormalities,Respiratory Disease	Stage II squamous cell lung cancer	0.00101			ATIC,HSP90AB1	2
Cancer,Gastrointestinal Disease,Organismal Injury and Abnormalities	BRCA1 mutation positive gastric tumor	0.00101			ATIC,HSP90AB1	2
Cancer,Organismal Injury and Abnormalities,Respiratory Disease	TNM stage N2 non-squamous non-small cell lung cancer	0.00101			ATIC,HSP90AB1	2
Molecular Transport,Protein Trafficking	Secretion of protein	0.00102			FGB,GAPDH,PDIA4,PPIA	4
Connective Tissue Disorders,Immunological Disease,Inflammatory Disease,Inflammatory Response,Organismal Injury and Abnormalities,Skeletal and Muscular Disorders	Polyarticular juvenile rheumatoid arthritis	0.00102			EEF2,HSPA1A/HSPA1B,RPSA	3
Dermatological Diseases and Conditions,Immunological Disease,Inflammatory Disease,Organismal Injury and Abnormalities	Lichen planus	0.00102			EEF1A1,ENO1,HBB	3
Cell Death and Survival,Skeletal and Muscular Disorders	Cell death of muscle cell lines	0.00102			EEF1A1,GAPDH,LMNA	3
Cancer,Hematological Disease,Immunological Disease,Organismal Injury and Abnormalities	Leukemia	0.00102			ACTB,ALDH1A1,EEF1A1,EEF1D,HBA1/HBA2,HSP90AB1,HSPD1,IDH1,IMPDH2,LMNA,PPIA,RBBP4,TXNRD1	13
Cellular Development,Cellular Growth and Proliferation,Renal and Urological System Development and Function	Cell proliferation of kidney cell lines	0.00103			HSP90AB1,HSPD1,LMNA,TXNRD1	4
Cellular Assembly and Organization,Cellular Function and Maintenance	Microtubule dynamics	0.00105		0.032	ACTB,EEF1A1,GAPDH,HNRNPK,HSP90AB1,NME1,PKM,RBBP4,S100A4,TXNRD1,VIM	11
Endocrine System Disorders,Gastrointestinal Disease,Metabolic Disease,Organismal Injury and Abnormalities	Non-insulin-dependent diabetes mellitus	0.00107			ALB,CA1,HBA1/HBA2,HP,IMPDH2,PSMD7	6
Cancer,Hematological Disease,Immunological Disease,Organismal Injury and Abnormalities	Childhood acute leukemia	0.00108			IMPDH2,PPIA,TXNRD1	3
Cancer,Neurological Disease,Organismal Injury and Abnormalities	Central nervous system solid tumor	0.00108			ALDH1A1,ATIC,CA1,HSP90AB1,IDH1,IMPDH2,NME1,PKM,S100A4,SERPINA1,TAGLN	11
Cancer,Organismal Injury and Abnormalities,Respiratory Disease	Stage IV ALK fusion negative CD274 positive non-small cell lung cancer	0.00109			ATIC,HSP90AB1	2
Endocrine System Disorders,Gastrointestinal Disease,Immunological Disease,Inflammatory Disease,Inflammatory Response,Organismal Injury and Abnormalities	Autoimmune pancreatitis	0.00109			ALB,PKM	2
Cancer,Organismal Injury and Abnormalities,Respiratory Disease	EGFR mutation negative ALK rearrangement negative PD-L1 expression positive non-small cell lung cancer	0.00109			ATIC,HSP90AB1	2
Cancer,Organismal Injury and Abnormalities,Respiratory Disease	Stage IV ALK fusion negative CD274 negative non-small cell lung cancer	0.00109			ATIC,HSP90AB1	2
Cancer,Organismal Injury and Abnormalities,Respiratory Disease	CD274 negative non-squamous non-small cell lung cancer	0.00109			ATIC,HSP90AB1	2
Cancer,Organismal Injury and Abnormalities,Respiratory Disease	Stage 3 unresectable locally advanced non-small cell lung cancer	0.00109			ATIC,HSP90AB1	2
Cancer,Organismal Injury and Abnormalities,Respiratory Disease	Resectable advanced non-small cell lung cancer	0.00109			ATIC,HSP90AB1	2
Carbohydrate Metabolism	Gluconeogenesis of hepatocytes	0.00109			ALDH1A1,IDH1	2
Cancer,Neurological Disease,Organismal Injury and Abnormalities	Supratentorial primitive neuroectodermal tumor	0.00109			HSP90AB1,IDH1	2
Cancer,Hematological Disease,Immunological Disease,Organismal Injury and Abnormalities	Newly diagnosed leukemia	0.00111			IDH1,IMPDH2,TXNRD1	3
Nutritional Disease	Obesity	0.00111			CA1,FGB,HBA1/HBA2,HSPA1A/HSPA1B,IDH1,LMNA,TXNRD1	7
Lipid Metabolism,Small Molecule Biochemistry	Synthesis of lipid	0.00112		1.749	ALB,ALDH1A1,EEF1A1,HBB,IDH1,MZB1,PKM,SERPINA1,VIM	9
Cell Death and Survival,DNA Replication, Recombination, and Repair	Fragmentation of DNA	0.00115			ENO1,PPIA,S100A4,SERPINA1	4
Organismal Injury and Abnormalities,Respiratory Disease	Obstruction of airway	0.00117			CA1,PPIA,SERPINA1	3
Small Molecule Biochemistry	Interconversion of nucleoside	0.00118			NME1,TXNRD1	2
Cancer,Organismal Injury and Abnormalities,Respiratory Disease	EGFR exon19 deletion positive metastatic non-small cell lung carcinoma	0.00118			ATIC,HSP90AB1	2
Cancer,Organismal Injury and Abnormalities,Respiratory Disease	Stage IV EGFR mutation negative CD274 positive non-small cell lung cancer	0.00118			ATIC,HSP90AB1	2
Cellular Development,Cellular Growth and Proliferation,Connective Tissue Development and Function,Hair and Skin Development and Function,Organ Development,Tissue Development	Proliferation of dermal fibroblasts	0.00118			LMNA,VIM	2
Cancer,Organismal Injury and Abnormalities,Respiratory Disease	Stage II nonsquamous non-small cell lung carcinoma	0.00118			ATIC,HSP90AB1	2
RNA Post-Transcriptional Modification	Interconversion of nitrogenous base	0.00118			NME1,TXNRD1	2
Inflammatory Disease,Ophthalmic Disease,Organismal Injury and Abnormalities	Uveitis	0.0012			CA1,HSPD1,IMPDH2	3
Cancer,Organismal Injury and Abnormalities,Respiratory Disease	Lung adenocarcinoma	0.00125			ANXA3,ATIC,EEF1B2,ENO1,FGB,HSP90AB1,HSPD1,IDH1,IMPDH2,NME1,PKM,PPA1	12
Cancer,Gastrointestinal Disease,Hepatic System Disease,Organismal Injury and Abnormalities	Extrahepatic biliary tract adenocarcinoma	0.00126			CS,HSP90AB1,IDH1	3
Cell-To-Cell Signaling and Interaction,Cellular Function and Maintenance,Hematological System Development and Function,Inflammatory Response	Phagocytosis of leukocyte cell lines	0.00127			IDH1,PKM	2
Cancer,Organismal Injury and Abnormalities,Respiratory Disease	EGFR mutation negative ALK rearrangement negative squamous non-small cell lung cancer	0.00127			ATIC,HSP90AB1	2
Cancer,Organismal Injury and Abnormalities,Respiratory Disease	Metastatic ALK fusion negative non-small cell lung cancer	0.00127			ATIC,HSP90AB1	2
Cancer,Organismal Injury and Abnormalities,Respiratory Disease,Tumor Morphology	Stage IV progressive ALK mutation positive non-small cell lung cancer	0.00127			ATIC,HSP90AB1	2
Cancer,Organismal Injury and Abnormalities,Respiratory Disease,Tumor Morphology	Progressive recurrent non-small cell lung cancer	0.00127			ATIC,HSP90AB1	2
Nucleic Acid Metabolism,Small Molecule Biochemistry	Interconversion of nucleotide	0.00127			NME1,TXNRD1	2
Cancer,Organismal Injury and Abnormalities,Respiratory Disease	Stage IV large cell lung carcinoma	0.00127			ATIC,HSP90AB1	2
Cell Morphology,Cellular Function and Maintenance	Autophagy of tumor cell lines	0.00131			ALB,EEF2,PKM,SERPINA1	4
Cancer,Organismal Injury and Abnormalities	Spindle cell neoplasm	0.00133			ATIC,HSP90AB1,IDH1	3
Cancer,Hematological Disease,Immunological Disease,Organismal Injury and Abnormalities	Recurrent lymphocytic cancer	0.00136			ATIC,HSP90AB1,PPIA	3
Cancer,Organismal Injury and Abnormalities	Adenoid cystic carcinoma	0.00136			HSP90AB1,IDH1	2
Neurological Disease,Organismal Injury and Abnormalities	Epileptic seizure	0.00137			HBA1/HBA2,HBB,HBD,HSPA1A/HSPA1B	4
Organismal Injury and Abnormalities	Bleeding	0.00139			ALB,ALDH1A1,FGB,IDH1,PPIA,SERPINA1	6
Cellular Movement	Chemotaxis of myeloid cells	0.00139		-1.103	HP,PPIA,S100A4,SERPINA1,SERPINB1	5
Cancer,Organismal Injury and Abnormalities	Stage III cancer	0.00139			ATIC,HSP90AB1,KRT19,NME1	4
Cancer,Organismal Injury and Abnormalities,Reproductive System Disease	Stage II-III breast cancer	0.00139			HSP90AB1,KRT19,NME1	3
Cellular Development,Cellular Growth and Proliferation	Colony formation of breast cancer cell lines	0.00139			KRT19,PKM,SERPINA1	3
Cancer,Organismal Injury and Abnormalities,Reproductive System Disease	Stage I-III mammary tumor	0.00143			HSP90AB1,KRT19,NME1	3
Neurological Disease,Organismal Injury and Abnormalities	Brain lesion	0.00144			ATIC,CA1,HSP90AB1,IDH1,IMPDH2,NME1,PKM,PPIA,TAGLN	9
Cancer,Organismal Injury and Abnormalities,Respiratory Disease,Tumor Morphology	Stage 4 progressive ALK rearrangement positive non-small cell lung cancer	0.00145			ATIC,HSP90AB1	2
Infectious Diseases	Infectivity of HIV-1	0.00145			PPIA,SERPINA1	2
Cancer,Organismal Injury and Abnormalities	Metastatic BRCA1 mutation positive solid tumor	0.00145			ATIC,HSP90AB1	2
Cancer,Organismal Injury and Abnormalities,Respiratory Disease	Unresectable metastatic non-small cell lung cancer	0.00145			ATIC,HSP90AB1	2
Cancer,Organismal Injury and Abnormalities,Respiratory Disease	CD274 positive non-squamous non-small cell carcinoma	0.00145			ATIC,HSP90AB1	2
Cancer,Organismal Injury and Abnormalities,Reproductive System Disease	Recurrent cervical cancer	0.00145			ATIC,HSP90AB1	2
Cancer,Organismal Injury and Abnormalities,Respiratory Disease	Unresectable EGFR mutation positive non-squamous non-small cell lung cancer	0.00145			ATIC,HSP90AB1	2
Cell Cycle	Ploidy of epithelial cell lines	0.00145			EEF2,NME1	2
Immunological Disease,Inflammatory Disease,Inflammatory Response,Organismal Injury and Abnormalities,Renal and Urological Disease	Membranous glomerulonephritis	0.00145			ALB,IMPDH2	2
Inflammatory Response,Organismal Injury and Abnormalities	Rejection of organ	0.00145			IMPDH2,PPIA	2
Cancer,Gastrointestinal Disease,Organismal Injury and Abnormalities	Development of digestive organ tumor	0.00146			ALB,ALDH1A1,ATIC,CA1,CS,EEF1A1,EEF1B2,EEF2,FGB,HSP90AB1,HSPD1,IDH1,IMPDH2,KRT34,PKM,PPIA,RBBP4,S100A4,SERPINA1,SERPINB1,SND1,TXNRD1,UGDH,VIM	24
Cancer,Hematological Disease,Immunological Disease,Organismal Injury and Abnormalities	Acute leukemia	0.00146			ACTB,EEF1A1,EEF1D,HBA1/HBA2,HSP90AB1,HSPD1,IDH1,IMPDH2,PPIA,RBBP4,TXNRD1	11
Cancer,Organismal Injury and Abnormalities	Development of adenocarcinoma	0.00147			ALB,ALDH1A1,ANXA3,ATIC,CS,EEF1B2,EEF1D,EEF2,ENO1,FGB,HBB,HBD,HSP90AB1,HSPD1,IDH1,IMPDH2,NME1,PDIA4,PKM,PPA1,PSMD7,S100A4,VIM	23
Cellular Movement,Hematological System Development and Function,Immune Cell Trafficking,Inflammatory Response	Chemotaxis of phagocytes	0.00149		-1.103	HP,PPIA,S100A4,SERPINA1,SERPINB1	5
Gastrointestinal Disease,Hepatic System Disease,Organismal Injury and Abnormalities	Cirrhosis of liver	0.00149			ALB,HNRNPK,IMPDH2,SERPINA1	4
Cancer,Gastrointestinal Disease,Organismal Injury and Abnormalities	Metastatic gastrointestinal carcinoma	0.0015			ATIC,HSP90AB1,PPIA	3
Cancer,Hematological Disease,Organismal Injury and Abnormalities	Myelodysplastic syndrome	0.0015			HSPA1A/HSPA1B,IDH1,IMPDH2,PPIA,TXNRD1	5
Carbohydrate Metabolism	Metabolism of carbohydrate	0.00153		1.387	ALDH1A1,CS,EEF1A1,GAPDH,IDH1,PKM,PPA1,UGDH	8
Cancer,Organismal Injury and Abnormalities,Respiratory Disease	Stage IIIA non-squamous non-small cell lung cancer	0.00155			ATIC,HSP90AB1	2
Cancer,Organismal Injury and Abnormalities	Metastatic BRAF mutation negative solid tumor	0.00155			ATIC,HSP90AB1	2
Hematological Disease,Metabolic Disease,Nutritional Disease,Organismal Injury and Abnormalities,Renal and Urological Disease	Hyperuricemia	0.00155			ALB,CA1	2
Cancer,Organismal Injury and Abnormalities,Respiratory Disease	Stage I lung adenocarcinoma	0.00155			ATIC,HSP90AB1	2
Cellular Movement,Hematological System Development and Function,Immune Cell Trafficking,Inflammatory Response	Chemotaxis of mononuclear leukocytes	0.00156		-1.941	HP,HSPD1,PPIA,S100A4	4
Cancer,Hematological Disease,Organismal Injury and Abnormalities	Malignant myeloid neoplasm	0.00159			ACTB,EEF1A1,EEF1D,HBA1/HBA2,HSPA1A/HSPA1B,HSPD1,IDH1,IMPDH2,PPIA,RBBP4,TXNRD1	11
Cancer,Organismal Injury and Abnormalities,Reproductive System Disease	Uterine serous papillary cancer	0.0016			ALDH1A1,ANXA3,HBB,KRT34	4
Cancer,Organismal Injury and Abnormalities	Advanced extracranial solid tumor	0.00161			ATIC,EEF1A1,HSP90AB1,HSPA1A/HSPA1B,PPIA,S100A4,SND1	7
Cell Death and Survival	Cell death of connective tissue cells	0.00164			ACTB,EEF1A1,ENO1,HSPD1,IDH1,LMNA,VIM	7
Cancer,Hematological Disease,Immunological Disease,Organismal Injury and Abnormalities	Type M0 acute myeloid leukemia	0.00165			IDH1,IMPDH2	2
Cancer,Organismal Injury and Abnormalities,Respiratory Disease	Stage I metastatic non-small cell lung carcinoma	0.00165			EEF1A1,PPIA	2
Cancer,Organismal Injury and Abnormalities,Respiratory Disease	Stage IV recurrent non-small cell lung cancer	0.00165			ATIC,HSP90AB1	2
Cancer,Organismal Injury and Abnormalities,Respiratory Disease	Stage IIIB locally advanced nonsquamous non-small cell lung cancer	0.00165			ATIC,HSP90AB1	2
Immunological Disease	Severe hypersensitive reaction	0.00165			HSPA1A/HSPA1B,PPIA	2
Cancer,Endocrine System Disorders,Organismal Injury and Abnormalities,Reproductive System Disease	Ovarian serous cystadenocarcinoma	0.00165			HSP90AB1,PKM	2
Cancer,Organismal Injury and Abnormalities,Respiratory Disease	ALK rearrangement negative CD274 positive non-small-cell lung carcinoma	0.00165			ATIC,HSP90AB1	2
Cardiovascular Disease,Hematological Disease,Organismal Injury and Abnormalities	Anemia	0.00168			HBA1/HBA2,HBB,IDH1,IMPDH2,PPIA,TXNRD1	6
Cancer,Hematological Disease,Immunological Disease,Organismal Injury and Abnormalities	Mature B cell malignant tumor	0.00169			EEF1A1,HSP90AB1,IDH1,IMPDH2,NME1,PPIA,RPSA,SERPINA1,VIM	9
Amino Acid Metabolism,Small Molecule Biochemistry	Synthesis of amino acids	0.00172			CS,IDH1,PKM	3
Cell Death and Survival	Cell death of colorectal cancer cell lines	0.00175		-1.132	HSPD1,LMNA,PKM,PPIA,TXNRD1	5
Cancer,Organismal Injury and Abnormalities,Respiratory Disease	Stage IV ALK translocation negative non-squamous non-small cell lung cancer	0.00176			ATIC,HSP90AB1	2
Cancer,Gastrointestinal Disease,Organismal Injury and Abnormalities	Adenocarcinoma of the small bowel	0.00176			HSP90AB1,IDH1	2
Cancer,Hematological Disease,Organismal Injury and Abnormalities	Bone marrow cancer	0.00177			ACTB,EEF1A1,EEF1D,HBA1/HBA2,HSPA1A/HSPA1B,HSPD1,IDH1,IMPDH2,PPIA,RBBP4,TXNRD1	11
Cancer,Organismal Injury and Abnormalities,Reproductive System Disease	Stage III-IV breast cancer	0.00184			HSP90AB1,KRT19,NME1	3
Cancer,Organismal Injury and Abnormalities,Respiratory Disease	Recurrent advanced non-small cell lung cancer	0.00187			ATIC,HSP90AB1	2
Cancer,Gastrointestinal Disease,Hepatic System Disease,Organismal Injury and Abnormalities	Extrahepatic cholangiocarcinoma	0.00187			HSP90AB1,IDH1	2
Cancer,Organismal Injury and Abnormalities,Respiratory Disease	ALK mutation negative EGFR mutation negative nonsquamous non-small cell lung carcinoma	0.00187			ATIC,HSP90AB1	2
Cancer,Organismal Injury and Abnormalities,Respiratory Disease	Metastatic advanced non-squamous non-small cell lung cancer	0.00187			ATIC,HSP90AB1	2
Cancer,Organismal Injury and Abnormalities,Reproductive System Disease	Metastatic cervical neoplasm	0.00187			ATIC,HSP90AB1	2
Cancer,Organismal Injury and Abnormalities,Respiratory Disease	EGFR exon 19 deletion negative non-squamous non-small cell lung carcinoma	0.00187			ATIC,HSP90AB1	2
Cellular Development,Cellular Growth and Proliferation,Nervous System Development and Function,Tissue Development	Colony formation of astrocytes	0.00188			IDH1	1
Cell Death and Survival	Caspase-independent cell death of leukemia cell lines	0.00188			GAPDH	1
Cell Morphology	Contraction of skin cell lines	0.00188			VIM	1
Cellular Compromise	Destabilization of myosin filaments	0.00188			S100A4	1
Cell-To-Cell Signaling and Interaction,Respiratory System Development and Function	Activation of distal lung epithelial cells	0.00188			SERPINA1	1
Carbohydrate Metabolism,Nucleic Acid Metabolism,Small Molecule Biochemistry	Conversion of UDP-D-glucose	0.00188			UGDH	1
Hematological Disease,Hereditary Disorder,Organismal Injury and Abnormalities	Beta-globin type methemoglobinemia	0.00188			HBB	1
Cancer,Organismal Injury and Abnormalities	Dedifferentiated chondrosarcoma	0.00188			IDH1	1
Cellular Development	Commitment of embryonic stem cell lines	0.00188			LMNA	1
Connective Tissue Disorders,Hematological Disease,Organismal Injury and Abnormalities	Alpha thalassaemia trait	0.00188			HBA1/HBA2	1
Cancer,Neurological Disease,Organismal Injury and Abnormalities	Astrocytoma in occipital lobe	0.00188			IDH1	1
Cancer,Connective Tissue Disorders,Organismal Injury and Abnormalities,Skeletal and Muscular Disorders	Chondroma in tibia	0.00188			IDH1	1
Connective Tissue Disorders,Hematological Disease,Organismal Injury and Abnormalities	Delta plus thalassemia	0.00188			HBD	1
Cancer,Organismal Injury and Abnormalities	Chondrosarcoma in periosteum	0.00188			IDH1	1
Developmental Disorder,Hereditary Disorder,Organismal Injury and Abnormalities,Skeletal and Muscular Disorders	Autosomal recessive Emery-Dreifuss muscular dystrophy type 3	0.00188			LMNA	1
Cancer,Connective Tissue Disorders,Organismal Injury and Abnormalities,Skeletal and Muscular Disorders	Chondroma in phalanx	0.00188			IDH1	1
Neurological Disease	Delayed-onset dystonia	0.00188			ACTB	1
Cancer,Organismal Injury and Abnormalities	Chondrosarcoma in medullary cavity	0.00188			IDH1	1
Cell Cycle	Aneuploidy of kidney cell lines	0.00188			EEF2	1
Hematological Disease,Hereditary Disorder,Metabolic Disease,Organismal Injury and Abnormalities	Analbuminemia Baghdad	0.00188			ALB	1
Cardiovascular System Development and Function,Organismal Development,Tissue Morphology	Area of right common carotid artery	0.00188			VIM	1
Cancer,Hematological Disease,Immunological Disease,Organismal Injury and Abnormalities	Acute myeloid leukemia type M5 associated with myelodysplastic syndrome	0.00188			IDH1	1
Connective Tissue Disorders,Hematological Disease,Organismal Injury and Abnormalities	Alpha + thalassemia	0.00188			HBA1/HBA2	1
Amino Acid Metabolism,Nucleic Acid Metabolism,Small Molecule Biochemistry	Catabolism of S-adenosylhomocysteine	0.00188			AHCY	1
Dermatological Diseases and Conditions,Developmental Disorder,Hereditary Disorder,Metabolic Disease,Organismal Injury and Abnormalities,Skeletal and Muscular Disorders	Atypical Werner syndrome	0.00188			LMNA	1
Connective Tissue Disorders,Hereditary Disorder,Metabolic Disease,Organismal Injury and Abnormalities,Skeletal and Muscular Disorders	Autosomal dominant familial partial lipodystrophy type 2	0.00188			LMNA	1
Connective Tissue Disorders,Developmental Disorder,Hereditary Disorder,Ophthalmic Disease,Organismal Injury and Abnormalities,Skeletal and Muscular Disorders	Atypical Baraitser-Winter syndrome type 1	0.00188			ACTB	1
Cardiovascular System Development and Function,Organismal Development,Tissue Morphology	Area of left common carotid artery	0.00188			VIM	1
Connective Tissue Disorders,Developmental Disorder,Hereditary Disorder,Neurological Disease,Organismal Injury and Abnormalities,Skeletal and Muscular Disorders	Au-Kline syndrome	0.00188			HNRNPK	1
Amino Acid Metabolism,Energy Production,Post-Translational Modification,Small Molecule Biochemistry	Auto-oxidation of homocysteine	0.00188			ALB	1
Developmental Disorder,Hematological Disease,Hereditary Disorder,Metabolic Disease,Organismal Injury and Abnormalities	Anhaptoglobinemia	0.00188			HP	1
Cardiovascular Disease,Cell Death and Survival,Connective Tissue Disorders,Developmental Disorder,Hematological Disease,Organismal Injury and Abnormalities	Alpha Heinz body anemias	0.00188			HBA1/HBA2	1
Cellular Development	Commitment of muscle precursor cells	0.00188			LMNA	1
Connective Tissue Disorders,Hematological Disease,Hereditary Disorder,Organismal Injury and Abnormalities	Beta-Knossos-thalassemia	0.00188			HBB	1
Drug Metabolism,Small Molecule Biochemistry	Binding of ketoprofen	0.00188			ALB	1
Developmental Disorder,Hereditary Disorder,Organismal Injury and Abnormalities	ATIC deficiency	0.00188			ATIC	1
Lipid Metabolism,Molecular Transport,Small Molecule Biochemistry	Concentration of leukotriene B4	0.00188			SERPINA1	1
Developmental Disorder,Gastrointestinal Disease,Hepatic System Disease,Hereditary Disorder,Inflammatory Disease,Metabolic Disease,Organismal Injury and Abnormalities,Respiratory Disease	Alpha-1 antitrypsin deficiency related emphysema-cirrhosis	0.00188			SERPINA1	1
Cardiovascular Disease,Cell Death and Survival,Connective Tissue Disorders,Developmental Disorder,Hematological Disease,Hereditary Disorder,Organismal Injury and Abnormalities	Beta Heinz body anemias	0.00188			HBB	1
Cancer,Connective Tissue Disorders,Organismal Injury and Abnormalities,Skeletal and Muscular Disorders	Chondrosarcoma in tibia	0.00188			IDH1	1
Cancer,Hematological Disease,Organismal Injury and Abnormalities	Alpha-globin type erythremia	0.00188			HBA1/HBA2	1
Connective Tissue Disorders,Dermatological Diseases and Conditions,Developmental Disorder,Gastrointestinal Disease,Hereditary Disorder,Metabolic Disease,Organismal Injury and Abnormalities,Skeletal and Muscular Disorders	Atypical mandibuloacral dysplasia with type A lipodystrophy	0.00188			LMNA	1
Dermatological Diseases and Conditions,Developmental Disorder,Hereditary Disorder,Metabolic Disease,Organismal Injury and Abnormalities	Atypical Hutchinson Gilford progeria syndrome	0.00188			LMNA	1
Cancer,Connective Tissue Disorders,Organismal Injury and Abnormalities,Skeletal and Muscular Disorders	Chondrosarcoma in skull	0.00188			IDH1	1
Cancer,Connective Tissue Disorders,Organismal Injury and Abnormalities,Skeletal and Muscular Disorders	Chondrosarcoma in phalanx	0.00188			IDH1	1
Dermatological Diseases and Conditions,Developmental Disorder,Hereditary Disorder,Metabolic Disease,Organismal Injury and Abnormalities	Childhood-onset Hutchinson-Gilford progeria syndrome	0.00188			LMNA	1
Cancer,Connective Tissue Disorders,Organismal Injury and Abnormalities,Skeletal and Muscular Disorders	Chondrosarcoma in metacarpal bone	0.00188			IDH1	1
Hematological Disease	Alpha-globin type methemoglobinemia	0.00188			HBA1/HBA2	1
Hereditary Disorder,Neurological Disease,Organismal Injury and Abnormalities,Skeletal and Muscular Disorders	Charcot-Marie-Tooth disease axonal type 2b1	0.00188			LMNA	1
Lipid Metabolism,Small Molecule Biochemistry	Conversion of 5(S)-HETE	0.00188			ALB	1
Cancer,Organismal Injury and Abnormalities	Chondrosarcoma in pelvic girdle	0.00188			IDH1	1
Connective Tissue Disorders,Hematological Disease,Hereditary Disorder,Organismal Injury and Abnormalities	Beta thalassemia, dominant inclusion body type	0.00188			HBB	1

## Sheet: Upstream regulators
Top ten upstream regulators predicted for ADC
Upstream regulator	Molecule type	p-value of overlap	Activation z-score*	No of proteins	Target Proteins
Center vs Margin
L-triiodothyronine	chemical - endogenous mammalian	0.000331	-2	4	ALB,CA1,CS,LMNA
MYCN	transcription regulator	4.54e-05	-1.98	4	DPYSL3,HSPD1,LGALS1,TUBB
beta-estradiol	chemical - endogenous mammalian	0.0034	-0.447	6	ALB,CCT2,HSPD1,LMNA,MSN,PSMA1
dexamethasone	chemical drug	0.000611	-0.411	7	ALB,ALDH2,CCT2,DPYSL3,LGALS1,PSMA1,WARS1
MYC	transcription regulator	0.0111	-0.147	4	ALB,HSPD1,LGALS1,MSN
lipopolysaccharide	chemical drug	0.000394	0.047	7	ALB,ALDH2,LGALS1,LTA4H,MSN,MYL3,WARS1
TGFB1	growth factor	0.000199	0.573	7	ALB,ALDH2,CCT2,DPYSL3,LTA4H,MSN,MYL3
TP53	transcription regulator	0.00181	0.816	6	ALB,CS,HSPD1,MYL3,PSMA1,TUBB
ESR1	ligand-dependent nuclear receptor	0.0166	1	4	HSPD1,LGALS1,SNX6,WARS1
cisplatin	chemical drug	0.00297	1.951	4	ALB,LMNA,PSMA1,TUBB
Center vs Control
LARP1	translation regulator	2.09e-05	-2	4	EEF1A1,EEF1B2,EEF1G,EEF2
IND S1	chemical - kinase inhibitor	9.09e-08	-2	4	ACTB,ENO1,PRDX2,TUBB
IND S7	chemical - kinase inhibitor	2.52e-07	-2	4	ACTB,ENO1,PRDX2,TUBB
MEL S3	chemical - kinase inhibitor	2.92e-07	-2	4	ACTB,ENO1,PRDX2,TUBB
EPO	cytokine	1.9e-06	-1.954	7	ACTB,CA1,EEF1A1,HBA1/HBA2,HBB,ILF2,LCP1
IL15	cytokine	2.4e-05	2	7	ENO1,G6PD,GAPDH,NME1,PDIA4,PFN1,PKM
PCGEM1	other	1.83e-08	2.201	5	ENO1,G6PD,GAPDH,IDH1,PKM
KDM8	enzyme	3.32e-07	2.219	5	ENO1,G6PD,GAPDH,IDH1,PKM
testosterone	chemical - endogenous mammalian	0.000911	2.236	5	ANXA3,HNRNPK,HSP90AB1,PDIA4,YWHAZ
NFE2L2	transcription regulator	0.000242	2.391	6	G6PD,HSP90AB1,IDH1,PDIA4,PSMD7,UGDH
Margin vs Control
5-fluorouracil	chemical drug	0.000579	-2	5	EEF2,GAPDH,HSP90AB1,PKM,SERPINB1
CLPP	peptidase	7.91e-06	-2	4	CS,ENO1,GAPDH,HSPD1
trichostatin A	chemical drug	0.00784	-1.709	6	ACTB,HBA1/HBA2,HBB,LMNA,TAGLN,VIM
cyclosporin A	biologic drug	3.82e-05	-1.673	7	FGB,HSPD1,NME1,PKM,PPIA,TAGLN,VIM
AGT	growth factor	0.00372	-1.4	5	ANXA3,HP,HSPA1A/HSPA1B,IDH1,VIM
NFE2L2	transcription regulator	2.47e-06	2.184	8	CS,HSP90AB1,IDH1,LMNA,PDIA4,PSMD7,TXNRD1,UGDH
PCGEM1	other	1.83e-08	2.207	5	CS,ENO1,GAPDH,IDH1,PKM
MYCN	transcription regulator	7.11e-15	2.382	13	ACTB,ALDH1A1,EEF1A1,EEF1D,EEF2,GAPDH,HSP90AB1,HSPD1,NME1,PDIA4,RBBP4,TAGLN,VIM
STK11	kinase	2.73e-10	2.53	10	AHCY,ALB,ATIC,CS,ENO1,GAPDH,IMPDH2,PKM,PPA1,TXNRD1
MYC	transcription regulator	8.9e-10	2.789	16	ACTB,AHCY,ALB,EEF2,ENO1,GAPDH,HSPD1,IDH1,NME1,PKM,PPIA,RBBP4,RPSA,SERPINA1,TXNRD1,VIM
Filter criteria: top five upstream regulators with the smallest or the gratest z-scores
* z‐scores greater than 2 or smaller than ‐2 can be considered significant (bold)
