# Supplementary material for: Application of two-dimensional difference gel electrophoresis to identify protein changes between center, margin, and adjacent non-tumor tissues obtained from non-small-cell lung cancer with adenocarcinoma or squamous cell carcinoma subtype
Source: PLoS One. 2022 May 5;17(5):e0268073. doi: 10.1371/journal.pone.0268073 (PMC9071164; doi:10.1371/journal.pone.0268073)
Supplement: S2 Material — (XLSX) [file pone.0268073.s006.xlsx]

## Sheet: molecules_input
ID	Flags	Symbol	Entrez Gene Name	Location	Type(s)	Drug(s)
ACO2		ACO2	aconitase 2	Cytoplasm	enzyme
ACO2		ACO2	aconitase 2	Cytoplasm	enzyme
ACTB		ACTB	actin beta	Cytoplasm	other
ACTR3		ACTR3	actin related protein 3	Plasma Membrane	other
ALB		ALB	albumin	Extracellular Space	transporter	gadofosveset trisodium, aldoxorubicin, GSK3128349
ALDOA		ALDOA	aldolase, fructose-bisphosphate A	Cytoplasm	enzyme
APOA1		APOA1	apolipoprotein A1	Extracellular Space	transporter	ISIS 681257
ARHGDIB		ARHGDIB	Rho GDP dissociation inhibitor beta	Cytoplasm	enzyme
CA1		CA1	carbonic anhydrase 1	Cytoplasm	enzyme	benzthiazide, ethoxyzolamide, brimonidine/brinzolamide, dorzolamide, diazoxide, dichlorphenamide, methazolamide, hydrochlorothiazide, sulfacetamide, dorzolamide/timolol, brinzolamide, topiramate, chlorothiazide/reserpine, chlorothiazide, chlorthalidone, acetazolamide, quinethazone, trichloromethiazide
CA2		CA2	carbonic anhydrase 2	Cytoplasm	enzyme	benzthiazide, ethoxyzolamide, brimonidine/brinzolamide, dorzolamide, diazoxide, dichlorphenamide, methazolamide, hydrochlorothiazide, phentermine/topiramate, sulfacetamide, dorzolamide/timolol, brinzolamide, topiramate, chlorothiazide/reserpine, chlorothiazide, acetazolamide, chlorthalidone, quinethazone, trichloromethiazide
CALR		CALR	calreticulin	Cytoplasm	transcription regulator
CAPZA1		CAPZA1	capping actin protein of muscle Z-line subunit alpha 1	Cytoplasm	other
CCT8		CCT8	chaperonin containing TCP1 subunit 8	Cytoplasm	enzyme
CFL1		CFL1	cofilin 1	Nucleus	other
CLIC1		CLIC1	chloride intracellular channel 1	Nucleus	ion channel
CS		CS	citrate synthase	Cytoplasm	enzyme
CTSD		CTSD	cathepsin D	Cytoplasm	peptidase
EEF1A1		EEF1A1	eukaryotic translation elongation factor 1 alpha 1	Cytoplasm	translation regulator
EEF1A1		EEF1A1	eukaryotic translation elongation factor 1 alpha 1	Cytoplasm	translation regulator
EEF1G		EEF1G	eukaryotic translation elongation factor 1 gamma	Cytoplasm	translation regulator
EEF2		EEF2	eukaryotic translation elongation factor 2	Cytoplasm	translation regulator	MDNA55
EEF2		EEF2	eukaryotic translation elongation factor 2	Cytoplasm	translation regulator	MDNA55
EHD1		EHD1	EH domain containing 1	Cytoplasm	other
EIF4A2		EIF4A2	eukaryotic translation initiation factor 4A2	Cytoplasm	translation regulator
ENO1		ENO1	enolase 1	Cytoplasm	enzyme
ERO1A		ERO1A	endoplasmic reticulum oxidoreductase 1 alpha	Cytoplasm	enzyme
EZR		EZR	ezrin	Plasma Membrane	other
EZR		EZR	ezrin	Plasma Membrane	other
G6PD		G6PD	glucose-6-phosphate dehydrogenase	Cytoplasm	enzyme
GAPDH		GAPDH	glyceraldehyde-3-phosphate dehydrogenase	Cytoplasm	enzyme
GAPDH		GAPDH	glyceraldehyde-3-phosphate dehydrogenase	Cytoplasm	enzyme
GAPDH		GAPDH	glyceraldehyde-3-phosphate dehydrogenase	Cytoplasm	enzyme
GAPDH		GAPDH	glyceraldehyde-3-phosphate dehydrogenase	Cytoplasm	enzyme
GAPDH		GAPDH	glyceraldehyde-3-phosphate dehydrogenase	Cytoplasm	enzyme
GAPDH		GAPDH	glyceraldehyde-3-phosphate dehydrogenase	Cytoplasm	enzyme
GSTP1		GSTP1	glutathione S-transferase pi 1	Cytoplasm	enzyme
HBA1		HBA1/HBA2	hemoglobin subunit alpha 2	Extracellular Space	transporter	donepezil/mefloquine, iron dextran, mefloquine
HBA1		HBA1/HBA2	hemoglobin subunit alpha 2	Extracellular Space	transporter	donepezil/mefloquine, iron dextran, mefloquine
HBA1		HBA1/HBA2	hemoglobin subunit alpha 2	Extracellular Space	transporter	donepezil/mefloquine, iron dextran, mefloquine
HBA2		HBA1/HBA2	hemoglobin subunit alpha 2	Extracellular Space	transporter	donepezil/mefloquine, iron dextran, mefloquine
HBA2		HBA1/HBA2	hemoglobin subunit alpha 2	Extracellular Space	transporter	donepezil/mefloquine, iron dextran, mefloquine
HBA2		HBA1/HBA2	hemoglobin subunit alpha 2	Extracellular Space	transporter	donepezil/mefloquine, iron dextran, mefloquine
HBA2		HBA1/HBA2	hemoglobin subunit alpha 2	Extracellular Space	transporter	donepezil/mefloquine, iron dextran, mefloquine
HBB		HBB	hemoglobin subunit beta	Cytoplasm	transporter	iron dextran
HBB		HBB	hemoglobin subunit beta	Cytoplasm	transporter	iron dextran
HBB		HBB	hemoglobin subunit beta	Cytoplasm	transporter	iron dextran
HBD		HBD	hemoglobin subunit delta	Other	transporter
HBD		HBD	hemoglobin subunit delta	Other	transporter
HNRPF		HNRNPF	heterogeneous nuclear ribonucleoprotein F	Nucleus	other
HNRPH1		HNRNPH1	heterogeneous nuclear ribonucleoprotein H1	Nucleus	other
HNRNPH1		HNRNPH1	heterogeneous nuclear ribonucleoprotein H1	Nucleus	other
HNRNPK		HNRNPK	heterogeneous nuclear ribonucleoprotein K	Nucleus	transcription regulator
HNRNPK		HNRNPK	heterogeneous nuclear ribonucleoprotein K	Nucleus	transcription regulator
HSP90AA1		HSP90AA1	heat shock protein 90 alpha family class A member 1	Cytoplasm	enzyme	luminespib, cisplatin, retaspimycin, alvespimycin, TAS-116
HSP90AB1		HSP90AB1	heat shock protein 90 alpha family class B member 1	Cytoplasm	enzyme	cisplatin, retaspimycin, alvespimycin, TAS-116
TRA1		HSP90B1	heat shock protein 90 beta family member 1	Cytoplasm	other	cisplatin, retaspimycin, alvespimycin
HSP90B1		HSP90B1	heat shock protein 90 beta family member 1	Cytoplasm	other	cisplatin, retaspimycin, alvespimycin
HSPA1A		HSPA1A/HSPA1B	heat shock protein family A (Hsp70) member 1A	Cytoplasm	enzyme
HSPA1A		HSPA1A/HSPA1B	heat shock protein family A (Hsp70) member 1A	Cytoplasm	enzyme
HSPA5		HSPA5	heat shock protein family A (Hsp70) member 5	Cytoplasm	enzyme
HSPA8		HSPA8	heat shock protein family A (Hsp70) member 8	Cytoplasm	enzyme
HSPA8		HSPA8	heat shock protein family A (Hsp70) member 8	Cytoplasm	enzyme
HSPA8		HSPA8	heat shock protein family A (Hsp70) member 8	Cytoplasm	enzyme
HSPB1		HSPB1	heat shock protein family B (small) member 1	Cytoplasm	other
HSPD1		HSPD1	heat shock protein family D (Hsp60) member 1	Cytoplasm	enzyme
HSPD1		HSPD1	heat shock protein family D (Hsp60) member 1	Cytoplasm	enzyme
IDH1		IDH1	isocitrate dehydrogenase (NADP(+)) 1	Cytoplasm	enzyme	olutasidenib, IDH305, ivosidenib, DS-1001, BAY1436032, IDH1 inhibitor
KRT10		KRT10	keratin 10	Cytoplasm	other
KRT10		KRT10	keratin 10	Cytoplasm	other
KRT10		KRT10	keratin 10	Cytoplasm	other
KRT10		KRT10	keratin 10	Cytoplasm	other
KRT10		KRT10	keratin 10	Cytoplasm	other
KRT10		KRT10	keratin 10	Cytoplasm	other
KRT17		KRT17	keratin 17	Cytoplasm	other
KRT19		KRT19	keratin 19	Cytoplasm	other
KRT5	D	KRT5	keratin 5	Cytoplasm	other
KRT5	D	KRT5	keratin 5	Cytoplasm	other
KRT5	D	KRT5	keratin 5	Cytoplasm	other
KRT6B		KRT6B	keratin 6B	Cytoplasm	other
KRTL1		KRT6B	keratin 6B	Cytoplasm	other
KRT8		KRT8	keratin 8	Cytoplasm	other
KRT8		KRT8	keratin 8	Cytoplasm	other
KRT8		KRT8	keratin 8	Cytoplasm	other
LDHA	D	LDHA	lactate dehydrogenase A	Cytoplasm	enzyme
LDHA	D	LDHA	lactate dehydrogenase A	Cytoplasm	enzyme
MAPRE1		MAPRE1	microtubule associated protein RP/EB family member 1	Cytoplasm	other
MYH9		MYH9	myosin heavy chain 9	Cytoplasm	enzyme
MYL6		MYL6	myosin light chain 6	Cytoplasm	enzyme
NAGK		NAGK	N-acetylglucosamine kinase	Cytoplasm	kinase
NAPA		NAPA	NSF attachment protein alpha	Cytoplasm	transporter
NME1		NME1	NME/NM23 nucleoside diphosphate kinase 1	Cytoplasm	kinase
P4HB		P4HB	prolyl 4-hydroxylase subunit beta	Cytoplasm	enzyme
PDIA3		PDIA3	protein disulfide isomerase family A member 3	Cytoplasm	peptidase
PDIA4		PDIA4	protein disulfide isomerase family A member 4	Cytoplasm	enzyme
PGAM1		PGAM1	phosphoglycerate mutase 1	Cytoplasm	phosphatase
PGK1		PGK1	phosphoglycerate kinase 1	Cytoplasm	kinase
PKM		PKM	pyruvate kinase M1/2	Cytoplasm	kinase	CAP-232
PPA1		PPA1	inorganic pyrophosphatase 1	Cytoplasm	enzyme
PPIA		PPIA	peptidylprolyl isomerase A	Cytoplasm	enzyme	cyclosporine A/sirolimus/tacrolimus, N-methyl-4-Ile-cyclosporin, alemtuzumab/cyclosporin A, cyclosporin A, cyclosporine A/tacrolimus, cyclosporin A/methotrexate
PPIB	D	PPIB	peptidylprolyl isomerase B	Cytoplasm	enzyme
PPIB	D	PPIB	peptidylprolyl isomerase B	Cytoplasm	enzyme
PRDX4		PRDX4	peroxiredoxin 4	Cytoplasm	enzyme
GNB2L1		RACK1	receptor for activated C kinase 1	Cytoplasm	enzyme
RPSA		RPSA	ribosomal protein SA	Cytoplasm	translation regulator
RUVBL1		RUVBL1	RuvB like AAA ATPase 1	Nucleus	transcription regulator
S100A11		S100A11	S100 calcium binding protein A11	Cytoplasm	other
S100A9		S100A9	S100 calcium binding protein A9	Cytoplasm	other
SELENBP1		SELENBP1	selenium binding protein 1	Cytoplasm	other
SERPINB1		SERPINB1	serpin family B member 1	Cytoplasm	other
SERPINH1		SERPINH1	serpin family H member 1	Extracellular Space	other
SFN		SFN	stratifin	Cytoplasm	other
SOD2		SOD2	superoxide dismutase 2	Cytoplasm	enzyme
TF		TF	transferrin	Extracellular Space	transporter	NKP-1339, ferric carboxymaltose
TPSB2		TPSAB1/TPSB2	tryptase alpha/beta 1	Extracellular Space	peptidase
TTR		TTR	transthyretin	Extracellular Space	transporter	tafamidis, inotersen, AG10, anti-transthyretin siRNA ALN-TTR02, 4'-iodo-4'-deoxydoxorubicin, IONIS-TTR Rx
TUBA1B		TUBA1B	tubulin alpha 1b	Cytoplasm	other
VDAC1		VDAC1	voltage dependent anion channel 1	Cytoplasm	ion channel
VDAC1		VDAC1	voltage dependent anion channel 1	Cytoplasm	ion channel
VDAC1		VDAC1	voltage dependent anion channel 1	Cytoplasm	ion channel
YWHAB		YWHAB	tyrosine 3-monooxygenase/tryptophan 5-monooxygenase activation protein beta	Cytoplasm	other
YWHAE		YWHAE	tyrosine 3-monooxygenase/tryptophan 5-monooxygenase activation protein epsilon	Cytoplasm	other
YWHAZ		YWHAZ	tyrosine 3-monooxygenase/tryptophan 5-monooxygenase activation protein zeta	Cytoplasm	enzyme

## Sheet: O1_Center vs Margin_CPathways
Ingenuity Canonical Pathways	-log(p-value)	Ratio	z-score	Molecules
HIF1Î± Signaling	3.19	0.0142	NaN	LDHA,PKM,TF	0.000645654
Thyroid Hormone Biosynthesis	2.24	0.143	NaN	CTSD	0.0057544
Phagosome Maturation	2.14	0.0127	NaN	CTSD,NAPA	0.00724436
Pyruvate Fermentation to Lactate	2.09	0.1	NaN	LDHA	0.00812831
N-acetylglucosamine Degradation II	2.01	0.0833	NaN	NAGK	0.00977237
CMP-N-acetylneuraminate Biosynthesis I (Eukaryotes)	1.86	0.0588	NaN	NAGK	0.0138038
Huntington's Disease Signaling	1.78	0.00823	NaN	CTSD,NAPA	0.0165959
Glucocorticoid Receptor Signaling	1.5	0.00585	NaN	KRT19,KRT5	0.0316228
Glycolysis I	1.47	0.0238	NaN	PKM	0.0338844

## Sheet: O1_Center vs Margin_Dis&Func
Categories	Diseases or Functions Annotation	p-value	Predicted Activation State	Activation z-score	Molecules	# Molecules
Inflammatory Response,Organismal Injury and Abnormalities	Inflammation of organ	6.94e-06			ARHGDIB,CTSD,EHD1,KRT5,NAGK,NAPA,PKM,RUVBL1,SERPINB1,TF	10
Post-Translational Modification,Protein Folding	Folding maturation of protein	1.77e-05			ERO1A,PRDX4	2
Organismal Survival	Morbidity or mortality	1.8e-05		0.419	ARHGDIB,CTSD,EHD1,ERO1A,KRT19,KRT5,PKM,PPIB,RUVBL1,SERPINB1,SERPINH1,TF	12
Cardiovascular System Development and Function,Cellular Development,Cellular Growth and Proliferation,Connective Tissue Development and Function,Digestive System Development and Function,Hepatic System Development and Function,Organ Development,Organismal Development,Tissue Development	Proliferation of hepatic stellate cells	2.36e-05			ERO1A,SERPINH1,TF	3
Connective Tissue Disorders,Developmental Disorder,Hereditary Disorder,Metabolic Disease,Organismal Injury and Abnormalities,Skeletal and Muscular Disorders	Autosomal recessive osteogenesis imperfecta	4.93e-05			PPIB,SERPINH1	2
Cellular Assembly and Organization,Cellular Function and Maintenance	Organization of filaments	8.84e-05			MAPRE1,PPIB,SERPINH1,TF	4
Cell Morphology,Cellular Assembly and Organization	Morphology of collagen fibrils	9.64e-05			PPIB,SERPINH1	2
Organismal Survival	Organismal death	0.000108		0.146	ARHGDIB,CTSD,EHD1,ERO1A,KRT19,KRT5,PKM,PPIB,RUVBL1,SERPINH1,TF	11
Cellular Development,Cellular Growth and Proliferation	Colony formation of breast cancer cell lines	0.000114			CTSD,KRT19,PKM	3
Dermatological Diseases and Conditions,Immunological Disease,Inflammatory Disease,Inflammatory Response,Organismal Injury and Abnormalities	Atopic dermatitis	0.000131			KRT5,NAGK,NAPA,RUVBL1	4
Carbohydrate Metabolism,Nucleic Acid Metabolism,Small Molecule Biochemistry	Synthesis of nucleoside diphosphate sugar	0.000132			NAGK,PPA1	2
Endocrine System Disorders,Gastrointestinal Disease,Immunological Disease,Inflammatory Disease,Inflammatory Response,Organismal Injury and Abnormalities	Autoimmune pancreatitis	0.000204			CTSD,PKM	2
Dermatological Diseases and Conditions,Organismal Injury and Abnormalities	Psoriasis	0.000396			ARHGDIB,KRT5,PKM,SERPINB1,TF	5
Cellular Movement	Migration of breast cancer cell lines	0.000426		0.882	ARHGDIB,KRT19,LDHA,RUVBL1	4
Cellular Development,Cellular Growth and Proliferation	Cell proliferation of breast cancer cell lines	0.000435		0.181	CTSD,KRT19,LDHA,PKM,TF	5
Embryonic Development,Organ Development,Organismal Development,Reproductive System Development and Function,Tissue Development	Gonadogenesis	0.000435			ARHGDIB,EHD1,PRDX4,RUVBL1,TF	5
Cellular Compromise,Inflammatory Response	Degranulation of cells	0.000499			CTSD,PKM,PRDX4,SERPINB1,TF	5
Cellular Movement	Invasion of breast cancer cell lines	0.000579		0.958	KRT19,LDHA,RUVBL1,SERPINH1	4
Cellular Movement	Cell movement	0.000616		0.265	ARHGDIB,EHD1,KRT19,LDHA,MAPRE1,PKM,PPIB,RUVBL1,SERPINB1,SERPINH1	10
Developmental Disorder,Hereditary Disorder,Metabolic Disease,Neurological Disease,Organismal Injury and Abnormalities,Psychological Disorders	Familial Alzheimer disease	0.000643			CTSD,TF	2
Cellular Movement	Invasion of tumor cell lines	0.000656		1.129	CTSD,KRT19,LDHA,PKM,RUVBL1,SERPINH1	6
Hematological System Development and Function	Hemostasis	0.000663			CAPZA1,EHD1,PPIB,SERPINH1	4
Gastrointestinal Disease,Organismal Injury and Abnormalities	Oral submucous fibrosis	0.000671			KRT19,SERPINB1	2
Cellular Compromise,Inflammatory Response	Degranulation of neutrophils	0.000678			CTSD,PKM,PRDX4,SERPINB1	4
Carbohydrate Metabolism,Cellular Function and Maintenance	Glycolysis of tumor cell lines	0.00073			LDHA,PKM	2
Cellular Assembly and Organization,Cellular Function and Maintenance	Organization of collagen fibrils	0.00076			PPIB,SERPINH1	2
Cellular Assembly and Organization,Cellular Function and Maintenance	Focusing of microtubules	0.000817			MAPRE1	1
Dermatological Diseases and Conditions,Developmental Disorder,Hereditary Disorder,Organismal Injury and Abnormalities	Dowling-Degos disease type 1	0.000817			KRT5	1
Connective Tissue Disorders,Dermatological Diseases and Conditions,Developmental Disorder,Hereditary Disorder,Organismal Injury and Abnormalities	Epidermolysis bullosa simplex with mottled pigmentation	0.000817			KRT5	1
Cell Morphology,Cellular Assembly and Organization	Size of collagen fibrils	0.000817			PPIB	1
Post-Translational Modification,Protein Degradation,Protein Synthesis	Proteolysis of peptide	0.000817			CTSD	1
Neurological Disease,Organismal Injury and Abnormalities	Hydrocephaly with hop gait	0.000817			NAPA	1
Cellular Assembly and Organization	Binding of actin stress fibers	0.000817			MAPRE1	1
Cardiovascular Disease,Developmental Disorder,Hematological Disease,Hereditary Disorder,Metabolic Disease,Organismal Injury and Abnormalities	Congenital atransferrinemia	0.000817			TF	1
Developmental Disorder,Hereditary Disorder,Metabolic Disease,Neurological Disease,Organismal Injury and Abnormalities	Neuronal ceroid lipofuscinosis 10	0.000817			CTSD	1
Cardiovascular Disease,Hematological Disease,Organismal Injury and Abnormalities	Severe microcytic anemia	0.000817			TF	1
Endocrine System Disorders,Gastrointestinal Disease,Inflammatory Disease,Inflammatory Response,Organismal Injury and Abnormalities	Ceruletide-induced acute pancreatitis	0.000817			CTSD	1
Connective Tissue Disorders,Dermatological Diseases and Conditions,Developmental Disorder,Hereditary Disorder,Organismal Injury and Abnormalities	Epidermolysis bullosa simplex with migratory circinate erythema	0.000817			KRT5	1
Cellular Assembly and Organization	Anchoring of centrosome	0.000817			MAPRE1	1
Developmental Disorder,Hereditary Disorder,Metabolic Disease,Organismal Injury and Abnormalities	Glycogen storage disease XI	0.000817			LDHA	1
Connective Tissue Disorders,Dermatological Diseases and Conditions,Developmental Disorder,Hereditary Disorder,Organismal Injury and Abnormalities	Generalized epidermolysis bullosa simplex with severe palmoplantar keratosis	0.000817			KRT5	1
Cellular Growth and Proliferation,Organismal Development	Growth of Bacteroides fragilis	0.000817			TF	1
Cell Morphology,Cellular Compromise	Shrinkage of fibroblasts	0.000817			CTSD	1
Cell Morphology,Cellular Function and Maintenance	Autophagy of hepatic stellate cells	0.000817			SERPINH1	1
Connective Tissue Disorders,Developmental Disorder,Hereditary Disorder,Metabolic Disease,Organismal Injury and Abnormalities,Skeletal and Muscular Disorders	Osteogenesis imperfecta X	0.000817			SERPINH1	1
Cell Morphology,Cellular Assembly and Organization	Thickness of type I collagen fibrils	0.000817			SERPINH1	1
Cellular Assembly and Organization,Cellular Compromise	Disruption of sarcolemma	0.000817			KRT19	1
Developmental Disorder,Hereditary Disorder,Metabolic Disease,Organismal Injury and Abnormalities	Autosomal recessive inborn error of metabolism	0.000831			PPIB,SERPINH1,TF	3
Free Radical Scavenging,Small Molecule Biochemistry	Generation of hydrogen peroxide	0.000886			ERO1A,TF	2
Cancer,Cellular Development,Cellular Growth and Proliferation,Organismal Injury and Abnormalities,Tumor Morphology	Proliferation of cancer cells	0.000913		0	KRT19,LDHA,PKM,RUVBL1	4
Cellular Growth and Proliferation,Connective Tissue Development and Function,Tissue Development	Proliferation of connective tissue cells	0.00094		-0.447	CTSD,ERO1A,PRDX4,SERPINH1,TF	5
Cellular Compromise,Cellular Function and Maintenance	Endoplasmic reticulum stress response	0.000951			CTSD,ERO1A,SERPINH1	3
Hematological System Development and Function,Immunological Disease,Lymphoid Tissue Structure and Development,Organismal Injury and Abnormalities,Tissue Morphology	Abnormal morphology of B-cell follicle	0.000952			ARHGDIB,CTSD	2
Cellular Development,Cellular Growth and Proliferation,Embryonic Development,Organ Development,Organismal Development,Reproductive System Development and Function,Tissue Development	Spermatogenesis	0.00104			ARHGDIB,EHD1,PRDX4,RUVBL1	4
Cellular Function and Maintenance	Cellular homeostasis	0.00105		0.106	CTSD,ERO1A,LDHA,PKM,PPIB,SERPINB1,SERPINH1,TF	8
Free Radical Scavenging	Metabolism of reactive oxygen species	0.00109		-0.171	ARHGDIB,ERO1A,LDHA,PRDX4,TF	5
Cellular Movement	Migration of cells	0.00129		0	ARHGDIB,EHD1,KRT19,LDHA,MAPRE1,PKM,PPIB,RUVBL1,SERPINB1	9
Cancer,Organismal Injury and Abnormalities	Carcinoma	0.00143			ARHGDIB,CAPZA1,CTSD,EHD1,ERO1A,HNRNPF,KRT19,KRT5,LDHA,MAPRE1,NAGK,NAPA,PKM,PPA1,PPIB,PRDX4,RUVBL1,SERPINB1,SERPINH1,TF	20
Cancer,Organismal Injury and Abnormalities,Reproductive System Disease	TNM stage III breast cancer	0.00144			KRT19,KRT5	2
Carbohydrate Metabolism,Energy Production,Small Molecule Biochemistry	Metabolism of pyruvic acid	0.00153			LDHA,PKM	2
Carbohydrate Metabolism,Small Molecule Biochemistry	Metabolism of N-acetylmannosamine	0.00163			NAGK	1
Cancer,Cellular Response to Therapeutics,Organismal Injury and Abnormalities	Doxorubicin resistance of tumor cell lines	0.00163			KRT19	1
Carbohydrate Metabolism,Nucleic Acid Metabolism,Small Molecule Biochemistry	Synthesis of ADP-D-ribose	0.00163			PPA1	1
Carbohydrate Metabolism	Accumulation of fructose-1,6-diphosphate	0.00163			PKM	1
Cancer,Gastrointestinal Disease,Organismal Injury and Abnormalities	Signet ring-cell carcinoma in stomach	0.00163			PKM	1
Cell Morphology,Cellular Function and Maintenance	Autophagy of nervous tissue cell lines	0.00163			ERO1A	1
Connective Tissue Disorders,Dermatological Diseases and Conditions,Developmental Disorder,Hereditary Disorder,Organismal Injury and Abnormalities	Autosomal dominant generalized epidermolysis bullosa simplex	0.00163			KRT5	1
Connective Tissue Disorders,Dermatological Diseases and Conditions,Developmental Disorder,Hereditary Disorder,Organismal Injury and Abnormalities	Autosomal dominant Dowling-Meara type epidermolysis bullosa simplex	0.00163			KRT5	1
Inflammatory Response,Organismal Injury and Abnormalities,Reproductive System Disease	Inflammation of breast	0.00163			TF	1
Cellular Assembly and Organization	Binding of spindle fibers	0.00163			MAPRE1	1
Cell Death and Survival,Drug Metabolism,Small Molecule Biochemistry	Cytotoxicity of cyclosporin A	0.00163			PPIB	1
Cellular Assembly and Organization,Cellular Function and Maintenance,Molecular Transport	Exocytosis of dense core granules	0.00163			NAPA	1
Carbohydrate Metabolism	Accumulation of fructose-6-phosphate	0.00163			PKM	1
Connective Tissue Disorders,Developmental Disorder,Hereditary Disorder,Metabolic Disease,Organismal Injury and Abnormalities,Skeletal and Muscular Disorders	Osteogenesis imperfecta type IX	0.00163			PPIB	1
Cell Death and Survival,Embryonic Development	Cytolysis of trophoblast giant cells	0.00163			KRT19	1
Cancer,Organismal Injury and Abnormalities	Tumorigenesis of neuroblastoma cell lines	0.00163			LDHA	1
Cell Death and Survival	Apoptosis	0.00168		-0.308	ARHGDIB,CTSD,EHD1,LDHA,NAPA,PKM,PRDX4,SERPINB1,SERPINH1,TF	10
Cell Death and Survival	Cell viability of breast cancer cell lines	0.0022			KRT19,PKM,TF	3
Carbohydrate Metabolism,Small Molecule Biochemistry	Production of lactic acid	0.00223			LDHA,PKM	2
Cancer,Cardiovascular Disease,Hematological Disease,Organismal Injury and Abnormalities	Cancer anemia	0.00245			TF	1
Connective Tissue Disorders,Dermatological Diseases and Conditions,Developmental Disorder,Hereditary Disorder,Organismal Injury and Abnormalities	Autosomal dominant Weber-Cockayne type dominant epidermolysis bullosa simplex	0.00245			KRT5	1
Cancer,Cell-To-Cell Signaling and Interaction,Hematological Disease,Inflammatory Response	Cytotoxic reaction of leukemia cell lines	0.00245			CTSD	1
Cell Morphology	Polarity of eye cell lines	0.00245			MAPRE1	1
Cell-To-Cell Signaling and Interaction,Renal and Urological System Development and Function	Activation of tubular cells	0.00245			TF	1
Carbohydrate Metabolism,Molecular Transport,Nucleic Acid Metabolism,Small Molecule Biochemistry	Quantity of UDP-D-glucose	0.00245			PKM	1
Cellular Assembly and Organization,Organismal Development,Tissue Development	Formation of type I collagen fibrils	0.00245			SERPINH1	1
Cellular Development,Cellular Growth and Proliferation,Embryonic Development,Organismal Development,Tissue Morphology	Quantity of labyrinthine trophoblast cells	0.00245			KRT19	1
Connective Tissue Disorders,Dermatological Diseases and Conditions,Infectious Diseases,Organismal Injury and Abnormalities	Infection of dermal fibroblasts	0.00245			MAPRE1	1
Cell-To-Cell Signaling and Interaction,Cellular Compromise,Cellular Function and Maintenance	Endoplasmic reticulum stress response of pancreatic cancer cell lines	0.00245			ERO1A	1
Carbohydrate Metabolism,Small Molecule Biochemistry	Hydrolysis of proteoglycan	0.00245			CTSD	1
Cellular Function and Maintenance	Retention of breast cancer cell lines	0.00245			SERPINH1	1
Cellular Development,Cellular Growth and Proliferation,Connective Tissue Development and Function,Tissue Development	Outgrowth of fibroblasts	0.00245			CTSD	1
Cell Morphology,Cellular Function and Maintenance	Autophagy	0.00288		1.029	CTSD,ERO1A,PKM,SERPINH1	4
Cellular Development,Cellular Growth and Proliferation	Cell proliferation of hepatoma cell lines	0.00292			CTSD,LDHA,PKM	3
Cell-To-Cell Signaling and Interaction	Response of tumor cell lines	0.00311			CTSD,ERO1A,PKM	3
Cell Death and Survival	Cell survival	0.00313		-0.474	CTSD,KRT19,LDHA,PKM,PPIB,RUVBL1,TF	7
Carbohydrate Metabolism,Small Molecule Biochemistry	Accumulation of glucose-6-phosphate	0.00327			PKM	1
Connective Tissue Disorders,Dermatological Diseases and Conditions,Developmental Disorder,Hereditary Disorder,Organismal Injury and Abnormalities	Autosomal recessive epidermolysis bullosa simplex	0.00327			KRT5	1
Cell Cycle	Re-entry into S phase of colorectal cancer cell lines	0.00327			TF	1
Cellular Function and Maintenance	Mitochondrial respiration of carcinoma cell lines	0.00327			PKM	1
Cell Death and Survival	Delay in cell death of T lymphocytes	0.00327			CTSD	1
Cell Cycle,Cell Morphology,Cellular Assembly and Organization,Cellular Function and Maintenance,Cellular Movement	Elongation of microtubules	0.00327			MAPRE1	1
Cellular Assembly and Organization	Docking of plasma membrane	0.00327			NAPA	1
Organismal Injury and Abnormalities,Reproductive System Disease	Preterm premature rupture of the membranes	0.00327			SERPINH1	1
Cellular Movement	Migration of breast cancer stem cells	0.00327			KRT19	1
Carbohydrate Metabolism,Small Molecule Biochemistry	Catabolism of N-acetylneuraminic acid	0.00327			NAGK	1
Cell Death and Survival,Connective Tissue Development and Function,Reproductive System Development and Function	Cell viability of Sertoli cells	0.00327			TF	1
Cellular Assembly and Organization,Cellular Function and Maintenance	Stabilization of microtubules	0.0033			MAPRE1,PKM	2
Cell-To-Cell Signaling and Interaction,Cellular Compromise,Cellular Function and Maintenance	Endoplasmic reticulum stress response of cells	0.0033			CTSD,ERO1A	2
Cancer,Organismal Injury and Abnormalities	Extracranial solid tumor	0.00351			ARHGDIB,CAPZA1,CTSD,EHD1,ERO1A,HNRNPF,KRT19,KRT5,LDHA,MAPRE1,NAGK,NAPA,PKM,PPA1,PPIB,PRDX4,RUVBL1,SERPINB1,SERPINH1,TF	20
Cell Death and Survival	Apoptosis of colorectal cancer cell lines	0.00356			NAPA,PKM,TF	3
Cancer,Organismal Injury and Abnormalities	Cancer of secretory structure	0.00358			ARHGDIB,CAPZA1,CTSD,EHD1,ERO1A,HNRNPF,KRT19,KRT5,LDHA,NAGK,NAPA,PKM,PPA1,PPIB,RUVBL1,SERPINB1,SERPINH1,TF	18
Cell Cycle	Interphase of colorectal cancer cell lines	0.00367			PKM,TF	2
Cell Death and Survival,Neurological Disease,Organismal Injury and Abnormalities	Cell death of hippocampal neurons	0.00367			CTSD,TF	2
Cancer,Endocrine System Disorders,Organismal Injury and Abnormalities	Thyroid carcinoma	0.0037			ARHGDIB,CAPZA1,CTSD,EHD1,ERO1A,HNRNPF,KRT19,KRT5,LDHA,NAPA,PKM,PPA1,PPIB,RUVBL1,SERPINB1,SERPINH1,TF	17
Cancer,Organismal Injury and Abnormalities	Abdominal cancer	0.00385			ARHGDIB,CAPZA1,CTSD,EHD1,ERO1A,HNRNPF,KRT19,KRT5,LDHA,MAPRE1,NAGK,NAPA,PKM,PPA1,PRDX4,RUVBL1,SERPINB1,SERPINH1,TF	19
DNA Replication, Recombination, and Repair,Nucleic Acid Metabolism,Small Molecule Biochemistry	Incorporation of thymidine	0.00407			PPIB,TF	2
Organismal Injury and Abnormalities,Respiratory Disease	Asbestosis	0.00408			ERO1A	1
Cellular Function and Maintenance,Molecular Transport	Exocytosis by chromaffin cells	0.00408			NAPA	1
Cancer,Neurological Disease,Organismal Injury and Abnormalities	WHO grade II astrocytoma	0.00408			PKM	1
Cellular Assembly and Organization	Density of actin stress fibers	0.00408			CTSD	1
Carbohydrate Metabolism,Energy Production,Small Molecule Biochemistry	Production of pyruvic acid	0.00408			PKM	1
Cancer,Gastrointestinal Disease,Hepatic System Disease,Organismal Injury and Abnormalities	Bile duct adenoma	0.00408			KRT19	1
Cell Cycle	Replication of Listeria monocytogenes	0.00408			CTSD	1
Cancer,Endocrine System Disorders,Gastrointestinal Disease,Hepatic System Disease,Organismal Injury and Abnormalities	Pancreaticobiliary carcinoma	0.00408			KRT19	1
Cellular Assembly and Organization,Cellular Function and Maintenance	Release of dense core granules	0.00408			NAPA	1
Cellular Assembly and Organization,Cellular Function and Maintenance	Regrowth of microtubules	0.00408			MAPRE1	1
DNA Replication, Recombination, and Repair	Degradation of plasmid	0.00408			PPIB	1
Cellular Development,Cellular Growth and Proliferation	Colony formation of cells	0.00411		-0.667	CTSD,KRT19,PKM,RUVBL1	4
Cell-To-Cell Signaling and Interaction,Hematological System Development and Function,Inflammatory Response	Binding of blood platelets	0.00421			PPIB,SERPINH1	2
Ophthalmic Disease,Organismal Injury and Abnormalities	Maculopathy	0.00435			CTSD,TF	2
Cardiovascular System Development and Function,Organismal Development	Vasculogenesis	0.00435		0.128	ERO1A,LDHA,PKM,SERPINH1,TF	5
Cell Cycle,Gene Expression	Binding of DNA	0.00453		-1.109	PKM,PPIB,PRDX4,TF	4
Cancer,Gastrointestinal Disease,Hepatic System Disease,Organismal Injury and Abnormalities	Hepatocellular carcinoma	0.00466			CTSD,KRT19,MAPRE1,PKM,TF	5
Organismal Injury and Abnormalities,Respiratory Disease	Damage of lung tissue	0.0049			SERPINB1	1
Organismal Injury and Abnormalities,Skeletal and Muscular Disorders	Edema of hindpaw	0.0049			LDHA	1
Cancer,Neurological Disease,Organismal Injury and Abnormalities	WHO grade III astrocytoma	0.0049			PKM	1
Cell Morphology,Cellular Compromise	Shrinkage of T lymphocytes	0.0049			CTSD	1
Cell Morphology,Cellular Assembly and Organization,Cellular Compromise,Cellular Function and Maintenance	Shrinkage of microtubules	0.0049			MAPRE1	1
Embryonic Development,Organ Morphology,Organismal Development,Reproductive System Development and Function,Tissue Morphology	Quantity of spongiotrophoblasts	0.0049			KRT19	1
Cardiovascular Disease,Organismal Injury and Abnormalities,Renal and Urological Disease	Ischemia/reperfusion-induced acute kidney injury	0.0049			PKM	1
Endocrine System Disorders,Hereditary Disorder,Organismal Injury and Abnormalities,Reproductive System Disease	Panhypopituitarism - X-linked	0.0049			TF	1
Gastrointestinal Disease,Hepatic System Disease,Organismal Injury and Abnormalities	Bile duct hamartoma	0.0049			KRT19	1
Cellular Function and Maintenance	Mitochondrial respiration of lung cancer cell lines	0.0049			PKM	1
Cellular Assembly and Organization	Binding of kinetochores	0.0049			MAPRE1	1
Infectious Diseases,Neurological Disease,Organismal Injury and Abnormalities,Psychological Disorders,Skeletal and Muscular Disorders	Creutzfeldt-Jakob disease	0.0049			TF	1
Hematological System Development and Function,Hematopoiesis,Lymphoid Tissue Structure and Development,Organ Morphology,Tissue Morphology	Quantity of double-positive thymocyte	0.00493			ARHGDIB,CTSD	2
Cell Death and Survival	Apoptosis of male germ cells	0.0053			EHD1,PRDX4	2
Cancer,Organismal Injury and Abnormalities,Reproductive System Disease	Prostatic intraepithelial tumor	0.00538			ARHGDIB,SERPINB1	2
Cellular Movement	Migration of tumor cell lines	0.00568		0.882	ARHGDIB,KRT19,LDHA,PKM,RUVBL1	5
Cellular Growth and Proliferation,Organismal Development	Growth of Bacillus anthracis	0.00571			TF	1
Cancer,Gastrointestinal Disease,Organismal Injury and Abnormalities	Primary gastric adenocarcinoma	0.00571			PKM	1
Nucleic Acid Metabolism,Small Molecule Biochemistry	Synthesis of AMP	0.00571			PPA1	1
Cell Cycle,Endocrine System Development and Function	Entry into cell cycle progression of endocrine cell lines	0.00571			TF	1
Cellular Response to Therapeutics	Drug resistance of cancer cells	0.00571			KRT19	1
Nucleic Acid Metabolism,Small Molecule Biochemistry	Dissociation of GDP	0.00571			ARHGDIB	1
Neurological Disease,Skeletal and Muscular Disorders	Neuromuscular disease	0.00573			ARHGDIB,LDHA,NAPA,PKM,TF	5
Inflammatory Response	Inflammation of absolute anatomical region	0.00597			ARHGDIB,CTSD,EHD1,PKM,SERPINB1,TF	6
Cancer,Endocrine System Disorders,Gastrointestinal Disease,Organismal Injury and Abnormalities	Pancreatic tumor	0.00613			CTSD,EHD1,KRT19,LDHA,NAGK,PKM,SERPINH1,TF	8
Cell Death and Survival	Apoptosis of ovarian cancer cell lines	0.00635			PKM,TF	2
Cell-To-Cell Signaling and Interaction,Cellular Function and Maintenance,Inflammatory Response	Phagocytosis by Sertoli cells	0.00652			EHD1	1
Cancer,Gastrointestinal Disease,Hepatic System Disease,Organismal Injury and Abnormalities	Klatskin tumor	0.00652			PKM	1
DNA Replication, Recombination, and Repair	Unwinding of DNA fragment	0.00652			RUVBL1	1
Organismal Injury and Abnormalities,Respiratory Disease	Stable disease stage chronic obstructive pulmonary disease	0.00652			TF	1
Cell-To-Cell Signaling and Interaction	Adhesion of adenocarcinoma cell lines	0.00652			PKM	1
Cancer,Organismal Injury and Abnormalities,Reproductive System Disease	Endocervical adenocarcinoma	0.00652			PKM	1
Cell Death and Survival	Survival of kidney cancer cell lines	0.00652			PKM	1
Endocrine System Development and Function,Organ Morphology,Reproductive System Development and Function,Tissue Morphology	Quantity of granulosa cells	0.00652			TF	1
Hematological Disease,Organismal Injury and Abnormalities	Reticulocytosis	0.00652			TF	1
Cellular Compromise	Degradation of autophagosomes	0.00652			CTSD	1
Free Radical Scavenging	Synthesis of reactive oxygen species	0.0067		-0.171	ARHGDIB,ERO1A,LDHA,TF	4
Cancer,Gastrointestinal Disease,Hepatic System Disease,Organismal Injury and Abnormalities	Cholangiocarcinoma	0.00677			KRT19,PKM	2
Drug Metabolism,Lipid Metabolism,Molecular Transport,Small Molecule Biochemistry	Clearance of docetaxel	0.00733			PRDX4	1
Lipid Metabolism,Molecular Transport,Small Molecule Biochemistry	Quantity of ganglioside GM2	0.00733			CTSD	1
Protein Synthesis	Quantity of IL-5 in blood	0.00733			ARHGDIB	1
Cancer,Cellular Development,Neurological Disease,Organismal Injury and Abnormalities,Tumor Morphology	Differentiation of glioma	0.00733			PKM	1
Carbohydrate Metabolism,Cellular Function and Maintenance	Glycolysis of lung cancer cell lines	0.00733			PKM	1
Cell-To-Cell Signaling and Interaction	Aggregation of breast cancer cell lines	0.00733			SERPINH1	1
Carbohydrate Metabolism,Nucleic Acid Metabolism,Small Molecule Biochemistry	Synthesis of UDP-N-acetylglucosamine	0.00733			NAGK	1
Protein Degradation,Protein Synthesis	Catabolism of lipoprotein	0.00733			CTSD	1
Cellular Development,Cellular Growth and Proliferation,Hematological System Development and Function,Lymphoid Tissue Structure and Development	Expansion of natural killer T lymphocytes	0.00733			CTSD	1
Cell Morphology	Polarity of epithelial cell lines	0.00733			MAPRE1	1
Dermatological Diseases and Conditions,Immunological Disease,Inflammatory Disease,Inflammatory Response,Organismal Injury and Abnormalities	Advanced stage atopic dermatitis	0.00733			KRT5	1
Cancer,Cellular Response to Therapeutics,Organismal Injury and Abnormalities,Reproductive System Disease	Chemotherapy resistance of breast cancer cell lines	0.00733			KRT19	1
Developmental Disorder,Hereditary Disorder,Metabolic Disease,Neurological Disease,Organismal Injury and Abnormalities,Psychological Disorders	Susceptibility to Alzheimer disease	0.00733			TF	1
Carbohydrate Metabolism,Energy Production,Small Molecule Biochemistry	Conversion of pyruvic acid	0.00733			LDHA	1
Cancer,Organismal Injury and Abnormalities	Growth of tumor	0.00762		1.009	ERO1A,KRT19,LDHA,PKM,RUVBL1	5
Cell Death and Survival	Cell viability of tumor cell lines	0.00762		-0.083	CTSD,KRT19,LDHA,PKM,TF	5
Cell Morphology,Embryonic Development,Hair and Skin Development and Function,Organ Development,Organismal Development,Tissue Development	Keratinization of epidermis	0.00766			KRT19,KRT5	2
Protein Degradation,Protein Synthesis	Catabolism of protein	0.0078			CTSD,PPIB,SERPINB1,TF	4
Cancer,Gastrointestinal Disease,Organismal Injury and Abnormalities	Growth of digestive organ tumor	0.00812			LDHA,RUVBL1	2
Cardiovascular System Development and Function,Cell-To-Cell Signaling and Interaction	Attachment of vascular endothelial cells	0.00815			PKM	1
Cell Morphology	Size of breast cancer cell lines	0.00815			KRT5	1
Cell-To-Cell Signaling and Interaction	Detachment of colorectal cancer cell lines	0.00815			NAPA	1
Organ Morphology	Enlargement of airspace	0.00815			SERPINB1	1
Amino Acid Metabolism,Small Molecule Biochemistry	Synthesis of L-serine	0.00815			PKM	1
Cell Death and Survival	Killing of Streptococcus pneumoniae	0.00815			CTSD	1
Digestive System Development and Function,Gastrointestinal Disease,Organ Morphology,Organismal Injury and Abnormalities	Abnormal morphology of oesophageal epithelium	0.00815			KRT5	1
Cell Signaling,Post-Translational Modification,Protein Synthesis	Actin capping of filament barbed ends	0.00815			CAPZA1	1
Neurological Disease,Organismal Injury and Abnormalities	Damage of white matter	0.00815			TF	1
Cell-To-Cell Signaling and Interaction	Clustering of tumor cell lines	0.00815			SERPINH1	1
Cell Death and Survival	Cell death of cholinergic neurons	0.00815			TF	1
Cellular Function and Maintenance,Molecular Transport	Exocytosis by cells	0.00831			EHD1,NAPA	2
Cancer,Endocrine System Disorders,Gastrointestinal Disease,Organismal Injury and Abnormalities	Pancreatic carcinoma	0.00843			CTSD,EHD1,KRT19,NAGK,PKM,SERPINH1,TF	7
Organ Morphology,Organismal Development,Reproductive System Development and Function	Size of ovarian follicle	0.00896			TF	1
Cellular Growth and Proliferation,Organismal Development	Growth of Listeria monocytogenes	0.00896			CTSD	1
Cellular Growth and Proliferation,Organismal Development	Growth of bacteria	0.00898			CTSD,TF	2
Developmental Disorder,Immunological Disease,Organismal Injury and Abnormalities	Hypoplasia of lymphoid organ	0.00937			ARHGDIB,CTSD	2
Cellular Movement,Connective Tissue Development and Function	Migration of fibroblast cell lines	0.00937			EHD1,MAPRE1	2
Cancer,Neurological Disease,Organismal Injury and Abnormalities	Grade 3 glioma	0.00947			PKM,PPIB	2
Nucleic Acid Metabolism,Small Molecule Biochemistry	Biosynthesis of purine ribonucleotide	0.00947			PKM,PPA1	2
Cancer,Organismal Injury and Abnormalities	Breast or colorectal cancer	0.0101			ARHGDIB,CTSD,EHD1,KRT19,KRT5,LDHA,MAPRE1,PKM,PPA1,RUVBL1,SERPINB1,SERPINH1,TF	13
Endocrine System Disorders,Organismal Injury and Abnormalities,Reproductive System Disease	Atresia of ovarian follicle	0.0106			TF	1
Hematological System Development and Function,Immunological Disease,Lymphoid Tissue Structure and Development,Organ Morphology,Organismal Injury and Abnormalities,Tissue Morphology	Abnormal morphology of lymph node b cell domain	0.0106			ARHGDIB	1
Post-Translational Modification	Acetylation of Histone h2a	0.0106			RUVBL1	1
Carbohydrate Metabolism,Small Molecule Biochemistry	Metabolism of N-acetylglucosamine	0.0106			NAGK	1
Cell Morphology,Cellular Function and Maintenance	Autophagy of lung cancer cell lines	0.0106			PKM	1
Cellular Development,Cellular Growth and Proliferation,Embryonic Development,Organ Development,Organismal Development,Reproductive System Development and Function,Tissue Development	Arrest in spermiogenesis	0.0106			EHD1	1
Gastrointestinal Disease,Hepatic System Disease,Organismal Injury and Abnormalities	Compensated cirrhosis	0.0106			TF	1
Cellular Assembly and Organization,Cellular Compromise,Cellular Function and Maintenance	Instability of microtubules	0.0106			MAPRE1	1
Inflammatory Response	Inflammation of body cavity	0.0106			ARHGDIB,CTSD,PKM,SERPINB1,TF	5
Cell Death and Survival	Cell viability	0.0106		-0.193	CTSD,KRT19,LDHA,PKM,RUVBL1,TF	6
Hematological System Development and Function,Immunological Disease,Lymphoid Tissue Structure and Development,Organ Morphology,Organismal Injury and Abnormalities,Tissue Morphology	Abnormal morphology of lymphoid organ	0.0106			ARHGDIB,CTSD,TF	3
Cancer,Organismal Injury and Abnormalities,Reproductive System Disease	Cervical cancer	0.0112			ARHGDIB,KRT19,PKM	3
Cancer,Organismal Injury and Abnormalities	Growth of carcinoma	0.0112			PKM,RUVBL1	2
Cancer,Organismal Injury and Abnormalities	Primary carcinoma	0.0114			PKM,TF	2
Endocrine System Development and Function,Endocrine System Disorders,Organ Morphology,Organismal Development,Organismal Injury and Abnormalities	Nodular goiter	0.0114			KRT19	1
Cancer,Cell Death and Survival,Organismal Injury and Abnormalities,Tumor Morphology	Apoptosis of ovarian cancer cells	0.0114			TF	1
Cancer,Gastrointestinal Disease,Organismal Injury and Abnormalities	Tongue squamous cell carcinoma	0.0114			PKM	1
Nucleic Acid Metabolism,Small Molecule Biochemistry	Synthesis of nucleotide	0.0122			PKM,PPA1,TF	3
Cellular Growth and Proliferation,Hematological System Development and Function	Inhibition of natural killer cells	0.0122			LDHA	1
Cellular Assembly and Organization,Cellular Function and Maintenance	Anchoring of microtubules	0.0122			MAPRE1	1
Cellular Function and Maintenance	Oxidative phosphorylation of tumor cell lines	0.0122			PKM	1
Cardiovascular Disease,Hematological Disease,Metabolic Disease,Nutritional Disease,Organismal Injury and Abnormalities	Iron deficiency anemia	0.0122			TF	1
Neurological Disease,Organismal Injury and Abnormalities	Tonic seizure	0.0122			CTSD	1
Carbohydrate Metabolism,Energy Production,Small Molecule Biochemistry	Synthesis of pyruvic acid	0.0122			PKM	1
Molecular Transport,Small Molecule Biochemistry	Accumulation of lactic acid	0.013			PKM	1
Cell-To-Cell Signaling and Interaction,Cellular Function and Maintenance,Inflammatory Response	Phagocytosis by nervous tissue cell lines	0.013			PKM	1
Endocrine System Disorders,Gastrointestinal Disease,Metabolic Disease,Ophthalmic Disease,Organismal Injury and Abnormalities	Diabetic macular edema	0.013			CTSD	1
Cell Morphology,Cellular Assembly and Organization,Cellular Compromise,Cellular Function and Maintenance	Accumulation of autophagic vacuoles	0.013			CTSD	1
Cell Morphology,Cellular Assembly and Organization	Abnormal morphology of collagen fibrils	0.013			PPIB	1
Cellular Development,Cellular Growth and Proliferation,Connective Tissue Development and Function	Proliferation of fibroblast cell lines	0.0131			CTSD,ERO1A,PKM	3
Cancer,Organismal Injury and Abnormalities	Adenoma	0.0132			KRT19,PPA1,RUVBL1	3
Cancer,Organismal Injury and Abnormalities	Breast or pancreatic cancer	0.0133			ARHGDIB,CTSD,EHD1,ERO1A,KRT19,KRT5,MAPRE1,NAGK,PKM,SERPINH1,TF	11
Molecular Transport	Transport of iron ion	0.0138			TF	1
Immunological Disease,Inflammatory Disease,Inflammatory Response,Neurological Disease,Organismal Injury and Abnormalities	Delay in experimental autoimmune encephalomyelitis	0.0138			SERPINB1	1
Molecular Transport,Small Molecule Biochemistry	Secretion of lactic acid	0.0138			PKM	1
Neurological Disease	Movement Disorders	0.0138			ARHGDIB,CTSD,LDHA,NAPA,PKM	5
Cell Death and Survival	Cell survival of breast cancer cell lines	0.0146			KRT19	1
Cell Cycle,Gene Expression	Binding of interferon-stimulated response element	0.0146			PPIB	1
Cell-To-Cell Signaling and Interaction,Hematological System Development and Function,Immune Cell Trafficking,Inflammatory Response	Binding of bone marrow-derived macrophages	0.0146			PKM	1
Energy Production,Molecular Transport,Nucleic Acid Metabolism,Small Molecule Biochemistry	Concentration of ATP	0.0147			LDHA,PKM	2
Inflammatory Disease	Chronic inflammatory disorder	0.0148			ARHGDIB,CTSD,MAPRE1,PKM,TF	5
Cell Morphology,Cellular Function and Maintenance	Autophagy of cells	0.015			ERO1A,PKM,SERPINH1	3
Gastrointestinal Disease,Inflammatory Disease	Inflammatory Bowel Disease	0.0154			ARHGDIB,PKM,TF	3
Cell Morphology,Cellular Assembly and Organization	Size of endosomes	0.0154			EHD1	1
Gastrointestinal Disease,Inflammatory Disease,Inflammatory Response,Organismal Injury and Abnormalities	Colitis	0.0154			ARHGDIB,PKM,TF	3
Cancer,Gastrointestinal Disease,Organismal Injury and Abnormalities	Colorectal adenoma	0.0157			PPA1,RUVBL1	2
Neurological Disease,Organismal Injury and Abnormalities,Psychological Disorders	Disorder of basal ganglia	0.0157			ARHGDIB,LDHA,NAPA,PKM	4
Cell Morphology,Endocrine System Disorders,Organ Morphology,Organismal Injury and Abnormalities,Reproductive System Development and Function,Reproductive System Disease	Abnormal morphology of spermatogonia	0.0162			EHD1	1
Reproductive System Development and Function	Spermiation	0.0162			EHD1	1
Lipid Metabolism,Molecular Transport,Small Molecule Biochemistry	Quantity of ganglioside GM3	0.0162			CTSD	1
Cellular Function and Maintenance,Molecular Transport,Small Molecule Biochemistry	Exocytosis of catecholamine	0.017			NAPA	1
Ophthalmic Disease,Organismal Injury and Abnormalities	Blindness	0.017			CTSD	1
Dental Disease,Gastrointestinal Disease,Organismal Injury and Abnormalities	Malocclusion	0.017			EHD1	1
Lipid Metabolism,Small Molecule Biochemistry	Storage of cholesterol	0.017			EHD1	1
Cell-mediated Immune Response,Lymphoid Tissue Structure and Development	Frequency of CD4+ T-lymphocytes	0.017			SERPINB1	1
Cell Death and Survival,Hematological System Development and Function	Survival of red blood cells	0.017			TF	1
Cell Death and Survival	Apoptosis of hepatoma cell lines	0.0174			LDHA,PKM	2
Cell-To-Cell Signaling and Interaction	Binding of blood cells	0.0177			PKM,PPIB,SERPINH1	3
Organismal Survival	Survival of organism	0.0177			ARHGDIB,KRT19,KRT5,PKM	4
Molecular Transport	Release of heavy metal	0.0178			TF	1
Hair and Skin Development and Function	Tensile strength of skin	0.0178			PPIB	1
Cell Morphology,Hematological System Development and Function,Immunological Disease,Inflammatory Response,Nervous System Development and Function,Neurological Disease	Abnormal morphology of microglia	0.0178			CTSD	1
Cancer,Organismal Injury and Abnormalities,Reproductive System Disease	Unilateral HER2-positive carcinoma of breast	0.0178			TF	1
Cell-To-Cell Signaling and Interaction,Cellular Assembly and Organization,Cellular Function and Maintenance,Molecular Transport	Priming of synaptic vesicles	0.0178			NAPA	1
Organ Morphology,Reproductive System Development and Function	Morphology of gonad	0.0186			EHD1,PRDX4,TF	3
Ophthalmic Disease,Organismal Development,Organismal Injury and Abnormalities	Abnormal morphology of eyelid aperture	0.0186			EHD1	1
Cancer,Cellular Development,Cellular Growth and Proliferation,Endocrine System Disorders,Gastrointestinal Disease,Organismal Injury and Abnormalities,Tumor Morphology	Proliferation of pancreatic cancer cells	0.0186			LDHA	1
Cancer,Organismal Injury and Abnormalities,Reproductive System Disease	Primary HER2 positive hormone receptor positive breast cancer	0.0186			TF	1
Cell-To-Cell Signaling and Interaction,Reproductive System Development and Function	Binding of breast cell lines	0.0186			SERPINH1	1
Cancer,Organismal Injury and Abnormalities,Reproductive System Disease	Nonmetastatic HER2-positive carcinoma of breast	0.0186			TF	1
Cancer,Organismal Injury and Abnormalities,Reproductive System Disease	Primary HER2 positive hormone receptor negative breast cancer	0.0186			TF	1
Cardiovascular Disease,Organismal Injury and Abnormalities	Systolic heart failure	0.0186			TF	1
Cancer,Organismal Injury and Abnormalities,Reproductive System Disease	Breast cancer	0.0189			ARHGDIB,CTSD,KRT19,KRT5,MAPRE1,PKM,TF	7
Endocrine System Disorders,Gastrointestinal Disease,Metabolic Disease,Organismal Injury and Abnormalities	Diabetic complication	0.0194			CAPZA1,CTSD,PPA1	3
Cancer,Organismal Injury and Abnormalities,Reproductive System Disease	Primary unilateral HER2 negative breast cancer	0.0194			TF	1
Digestive System Development and Function,Gastrointestinal Disease,Organismal Development,Organismal Injury and Abnormalities	Abnormal morphology of palate	0.0194			KRT5	1
Cell Death and Survival,Gastrointestinal Disease,Hepatic System Disease,Organismal Injury and Abnormalities	Apoptosis of hepatic stellate cells	0.0194			SERPINH1	1
Cancer,Organismal Injury and Abnormalities	Primary neoplasm	0.0198			LDHA,PKM,TF	3
Protein Degradation,Protein Synthesis	Stabilization of protein	0.0201			PPIB,TF	2
Cell-To-Cell Signaling and Interaction,Hematological System Development and Function,Immune Cell Trafficking	Adhesion of peripheral blood lymphocytes	0.0202			PPIB	1
Cancer,Organismal Injury and Abnormalities,Reproductive System Disease	Hormone receptor positive HER2 negative primary breast cancer	0.0202			TF	1
Cancer,Organismal Injury and Abnormalities,Reproductive System Disease	Primary HER2 negative hormone receptor negative breast carcinoma	0.0202			TF	1
Respiratory Disease	Abnormal function of pulmonary surfactant	0.0202			SERPINB1	1
Cancer,Organismal Injury and Abnormalities,Reproductive System Disease	Estrogen receptor negative HER2 positive progesterone receptor negative breast carcinoma	0.0202			TF	1
Neurological Disease	Bradykinesia	0.0202			CTSD	1
Hematological System Development and Function,Immunological Disease,Lymphoid Tissue Structure and Development,Organ Morphology,Organismal Development,Organismal Injury and Abnormalities,Tissue Morphology	Abnormal morphology of thymus medulla	0.0218			ARHGDIB	1
Cell Morphology,Endocrine System Disorders,Organ Morphology,Organismal Injury and Abnormalities,Reproductive System Development and Function,Reproductive System Disease	Abnormal morphology of acrosome	0.0218			EHD1	1
Nucleic Acid Metabolism,Small Molecule Biochemistry	Synthesis of purine nucleotide	0.0224			PKM,PPA1	2
Cell-To-Cell Signaling and Interaction,Inflammatory Response	Immune response of tumor cell lines	0.0225			CTSD,PKM	2
Organismal Development	Growth of organism	0.0225		-0.577	CTSD,KRT19,MAPRE1,TF	4
Cell-To-Cell Signaling and Interaction,Cellular Function and Maintenance,Hematological System Development and Function,Inflammatory Response	Phagocytosis of leukocyte cell lines	0.0227			PKM	1
Cancer,Organismal Injury and Abnormalities,Reproductive System Disease	Primary HER2 positive carcinoma of breast	0.0227			TF	1
Cellular Assembly and Organization,Cellular Function and Maintenance	Bundling of microtubules	0.0227			MAPRE1	1
Cancer,Cellular Development,Cellular Growth and Proliferation,Organismal Injury and Abnormalities,Tumor Morphology	Proliferation of cancer stem cells	0.0227			KRT19	1
Cancer,Organismal Injury and Abnormalities,Reproductive System Disease	Hormone receptor positive HER2 positive breast carcinoma	0.0227			TF	1
Cardiovascular System Development and Function,Cellular Development,Tissue Development	Differentiation of vascular endothelial cells	0.0227			PKM	1
Cancer,Organismal Injury and Abnormalities	Adenocarcinoma	0.0227			CAPZA1,CTSD,EHD1,ERO1A,HNRNPF,KRT19,KRT5,LDHA,NAGK,NAPA,PKM,PPA1,PRDX4,RUVBL1,SERPINB1,SERPINH1,TF	17
Tissue Development	Organization of extracellular matrix	0.0228			ERO1A,PRDX4	2
Cellular Assembly and Organization,Tissue Development	Fibrogenesis	0.0231			KRT19,MAPRE1,SERPINH1	3
Endocrine System Disorders,Gastrointestinal Disease,Metabolic Disease,Organismal Injury and Abnormalities	Diabetes mellitus	0.0233			CAPZA1,CTSD,PKM,PPA1,TF	5
Cancer,Neurological Disease,Organismal Injury and Abnormalities	Pilocytic astrocytoma	0.0235			PKM	1
Cellular Movement	Movement of eye cell lines	0.0235			MAPRE1	1
Organ Morphology,Organismal Development,Reproductive System Development and Function	Mass of testis	0.0236			EHD1,PRDX4	2
Cancer,Gastrointestinal Disease,Organismal Injury and Abnormalities	Colorectal tumor	0.0241			CTSD,EHD1,KRT5,LDHA,MAPRE1,PKM,PPA1,RUVBL1,SERPINB1,SERPINH1,TF	11
Cell-To-Cell Signaling and Interaction,Cellular Assembly and Organization	Fusion of plasma membrane	0.0242			NAPA	1
Cell Death and Survival,Embryonic Development	Cell viability of embryonic stem cell lines	0.0242			RUVBL1	1
Cancer,Endocrine System Disorders,Gastrointestinal Disease,Organismal Injury and Abnormalities	Pancreatic adenocarcinoma	0.0243			CTSD,EHD1,KRT19,NAGK,PKM,SERPINH1	6
Energy Production	Consumption of oxygen	0.0246			LDHA,PKM	2
Infectious Diseases	Infection by human herpesvirus 1	0.025			MAPRE1	1
Cellular Assembly and Organization	Trafficking of vesicles	0.025			NAPA	1
Cancer,Gastrointestinal Disease,Hepatic System Disease,Organismal Injury and Abnormalities	Hepatitis B surface antigen-negative hepatitis C virus negative hepatocellular carcinoma	0.025			TF	1
Cancer,Organismal Injury and Abnormalities,Respiratory Disease	Lung tumor	0.0253			CTSD,KRT19,KRT5,LDHA,PKM,PPA1,PRDX4	7
Cancer,Organismal Injury and Abnormalities	Malignant genitourinary solid tumor	0.0254			ARHGDIB,CAPZA1,CTSD,ERO1A,HNRNPF,KRT19,KRT5,MAPRE1,NAGK,NAPA,PKM,RUVBL1,SERPINB1,TF	14
Dermatological Diseases and Conditions,Organ Morphology,Organismal Injury and Abnormalities	Abnormal morphology of skin	0.0255			KRT5,PPIB	2
Cell Morphology,Cellular Movement,Embryonic Development	Cell spreading of embryonic cell lines	0.0258			EHD1	1
Cancer,Endocrine System Disorders,Organismal Injury and Abnormalities,Reproductive System Disease	Ovarian serous cystadenocarcinoma	0.0258			PKM	1
Carbohydrate Metabolism,Small Molecule Biochemistry	Consumption of D-glucose	0.0266			LDHA	1
Cell Cycle,Cell Morphology,Cellular Assembly and Organization,DNA Replication, Recombination, and Repair	Misalignment of chromosomes	0.0266			MAPRE1	1
Cell Cycle	Arrest in cell cycle progression of breast cancer cell lines	0.0274			KRT19	1
Cardiovascular System Development and Function,Embryonic Development,Organismal Development,Tissue Development	Angiogenesis of chorioallantoic membrane	0.0274			PKM	1
Cancer,Organismal Injury and Abnormalities,Reproductive System Disease	Bilateral breast carcinoma	0.0274			TF	1
Digestive System Development and Function,Gastrointestinal Disease,Organ Morphology,Organismal Development,Organismal Injury and Abnormalities,Tissue Morphology	Abnormal morphology of intestinal mucosa	0.0274			CTSD	1
Cell-To-Cell Signaling and Interaction,Cellular Compromise	Disassembly of focal adhesions	0.0274			EHD1	1
Cancer,Organismal Injury and Abnormalities	Lymphatic system tumor	0.0279			EHD1,KRT5,LDHA,NAPA,SERPINH1,TF	6
Organismal Development,Organismal Injury and Abnormalities	Abnormal morphology of abdomen	0.0282			ARHGDIB,CTSD,KRT5,TF	4
RNA Post-Transcriptional Modification	Aminoacylation of tRNA	0.0282			PPA1	1
Cell Death and Survival	Apoptosis of tumor cell lines	0.0285		-0.059	CTSD,LDHA,NAPA,PKM,TF	5
Cellular Development,Cellular Growth and Proliferation,Embryonic Development,Organismal Development,Tissue Morphology	Quantity of trophoblast giant cells	0.029			KRT19	1
Cell Cycle	Mitosis of eye cell lines	0.029			RUVBL1	1
Cancer,Organismal Injury and Abnormalities,Respiratory Disease	Growth of lung carcinoma	0.029			PKM	1
Organismal Injury and Abnormalities,Respiratory Disease	Damage of lung	0.0292			SERPINB1,TF	2
Molecular Transport	Release of metal	0.0294			ERO1A,TF	2
Hereditary Disorder,Neurological Disease,Organismal Injury and Abnormalities,Psychological Disorders,Skeletal and Muscular Disorders	Huntington Disease	0.0297			LDHA,NAPA,PKM	3
Cancer,Cellular Development,Cellular Growth and Proliferation,Gastrointestinal Disease,Organismal Injury and Abnormalities,Tumor Morphology	Proliferation of colon carcinoma cells	0.0298			RUVBL1	1
Cancer,Neurological Disease,Organismal Injury and Abnormalities	Frequency of brain tumor	0.0298			PKM	1
Hematological System Development and Function,Immunological Disease,Lymphoid Tissue Structure and Development,Organ Morphology,Organismal Development,Organismal Injury and Abnormalities,Tissue Morphology	Abnormal morphology of mesenteric lymph node	0.0298			ARHGDIB	1
Cancer,Organismal Injury and Abnormalities,Respiratory Disease	Non-small cell lung carcinoma	0.03			CTSD,KRT5,LDHA,PKM,PPA1,PRDX4	6
Connective Tissue Disorders,Inflammatory Disease,Inflammatory Response,Organismal Injury and Abnormalities,Skeletal and Muscular Disorders	Hip osteoarthritis	0.0306			TF	1
Cellular Assembly and Organization	Formation of microtubule bundles	0.0306			MAPRE1	1
Cellular Assembly and Organization,Tissue Development	Formation of tubules	0.0306			EHD1	1
Cell Morphology,Cellular Assembly and Organization	Mass of mitochondria	0.0306			PKM	1
Cellular Development,Cellular Growth and Proliferation,Nervous System Development and Function	Proliferation of oligodendrocyte precursor cells	0.0306			TF	1
Developmental Disorder,Endocrine System Disorders,Hereditary Disorder,Organismal Injury and Abnormalities,Reproductive System Disease	Hypoplasia of testis	0.0306			ARHGDIB	1
Cancer,Organismal Injury and Abnormalities,Reproductive System Disease	Non-metastatic hormone receptor positive breast cancer	0.0306			TF	1
Cellular Development,Cellular Growth and Proliferation	Cell proliferation of tumor cell lines	0.0308		0.333	CTSD,KRT19,LDHA,MAPRE1,PKM,TF	6
Cell Morphology	Size of cells	0.0313			EHD1,KRT5,PPIB	3
Developmental Disorder,Embryonic Development,Organismal Development,Tissue Morphology	Abnormal morphology of embryonic neuroepithelium	0.0314			SERPINH1	1
Cell Death and Survival,Organismal Injury and Abnormalities,Renal and Urological Disease	Apoptosis of podocytes	0.0314			PKM	1
RNA Post-Transcriptional Modification	Splicing of primary transcript RNA	0.0314			HNRNPF	1
Cell Morphology,Cellular Function and Maintenance	Transmembrane potential of mitochondria	0.0322			LDHA,PKM	2
Cellular Development,Cellular Growth and Proliferation,Hepatic System Development and Function	Proliferation of liver cell lines	0.0322			ERO1A	1
Cell Morphology,Endocrine System Disorders,Organ Morphology,Organismal Injury and Abnormalities,Reproductive System Development and Function,Reproductive System Disease	Abnormal morphology of spermatocytes	0.0322			EHD1	1
Cancer,Gastrointestinal Disease,Hepatic System Disease,Organismal Injury and Abnormalities	Bile duct carcinoma	0.0324			EHD1,KRT19,PKM	3
Embryonic Development,Organismal Development,Tissue Morphology	Morphology of visceral endoderm	0.033			SERPINH1	1
Hematological System Development and Function,Immunological Disease,Lymphoid Tissue Structure and Development,Organ Morphology,Organismal Development,Organismal Injury and Abnormalities,Tissue Morphology	Abnormal morphology of white pulp	0.033			CTSD	1
Drug Metabolism,Molecular Transport	Depletion of glutathione	0.033			ERO1A	1
Cellular Development,Cellular Growth and Proliferation	Colony formation of leukemia cell lines	0.033			PKM	1
Cellular Assembly and Organization	Docking of vesicles	0.033			NAPA	1
Cancer,Organismal Injury and Abnormalities	Anogenital cancer	0.0335			ARHGDIB,CAPZA1,CTSD,ERO1A,HNRNPF,KRT19,KRT5,MAPRE1,NAPA,PKM,RUVBL1,SERPINB1,TF	13
Neurological Disease,Organismal Injury and Abnormalities	Progressive encephalopathy	0.0336			ARHGDIB,CTSD,LDHA,TF	4
Cellular Movement	Migration of adenocarcinoma cell lines	0.0338			PKM	1
Cancer,Organismal Injury and Abnormalities,Reproductive System Disease	Non metastatic HER2 negative breast cancer	0.0338			TF	1
Cellular Movement	Chemotaxis	0.0343			PPIB,SERPINB1,SERPINH1	3
Developmental Disorder,Ophthalmic Disease,Organismal Injury and Abnormalities	Anophthalmia	0.0346			EHD1	1
Cell Death and Survival,Nervous System Development and Function	Cell viability of nervous tissue cell lines	0.0346			LDHA	1
Embryonic Development,Organ Development,Organismal Development,Reproductive System Development and Function,Tissue Development	Development of internal genitalia	0.0348			PRDX4,TF	2
Organismal Injury and Abnormalities	Organ Degeneration	0.0352			CTSD,EHD1,TF	3
Cellular Assembly and Organization	Quantity of fibrils	0.0354			SERPINH1	1
Cell Morphology,Tissue Morphology	Morphology of basement membrane	0.0354			SERPINH1	1
Cell Signaling,Post-Translational Modification	Activation of JUN kinase	0.0362			TF	1
Hematological System Development and Function,Hematopoiesis,Humoral Immune Response,Lymphoid Tissue Structure and Development,Tissue Morphology	Quantity of transitional B lymphocytes	0.0362			ARHGDIB	1
Hereditary Disorder,Neurological Disease,Organismal Injury and Abnormalities	Familial encephalopathy	0.0362			CTSD,LDHA,NAPA,PKM,TF	5
Organismal Injury and Abnormalities	Benign lesion	0.0372			KRT19,KRT5,PPA1,RUVBL1	4
Cancer,Gastrointestinal Disease,Hepatic System Disease,Organismal Injury and Abnormalities	Hepatitis B virus-related hepatocellular carcinoma	0.0377			TF	1
Endocrine System Disorders,Organ Morphology,Organismal Injury and Abnormalities,Reproductive System Disease	Atrophy of testis	0.0377			PRDX4	1
Cancer,Organismal Injury and Abnormalities,Reproductive System Disease	Hormone receptor-positive HER2-negative breast carcinoma	0.0377			TF	1
Cardiovascular Disease,Organismal Injury and Abnormalities	Chronic heart failure	0.0385			TF	1
Cell Morphology,Cellular Assembly and Organization,Cellular Function and Maintenance	Assembly of non-motile cilium	0.0385			MAPRE1	1
Cellular Development,Connective Tissue Development and Function,Tissue Development	Differentiation of brown adipocytes	0.0385			ERO1A	1
Gastrointestinal Disease,Inflammatory Disease	Crohn disease	0.0386			PKM,TF	2
Neurological Disease,Organismal Injury and Abnormalities,Psychological Disorders,Skeletal and Muscular Disorders	Parkinson's disease	0.0388			ARHGDIB,LDHA	2
Cellular Development,Cellular Growth and Proliferation,Embryonic Development	Proliferation of embryonic cell lines	0.0397			ERO1A,PKM	2
Cancer,Organismal Injury and Abnormalities,Reproductive System Disease	Invasive breast carcinoma	0.0399			MAPRE1,PKM	2
Cancer,Endocrine System Disorders,Organismal Injury and Abnormalities	Medullary thyroid carcinoma	0.0401			KRT19	1
Cellular Movement	Invasion of pancreatic cancer cell lines	0.0409			CTSD	1
Cellular Development,Cellular Growth and Proliferation,Nervous System Development and Function	Proliferation of nervous tissue cell lines	0.0409			ERO1A	1
Lipid Metabolism,Molecular Transport,Small Molecule Biochemistry	Concentration of cholesterol ester	0.0409			PKM	1
Cancer,Organismal Injury and Abnormalities	Abdominal carcinoma	0.0415			CAPZA1,CTSD,EHD1,ERO1A,HNRNPF,KRT19,KRT5,LDHA,MAPRE1,NAGK,NAPA,PKM,PRDX4,RUVBL1,SERPINB1,SERPINH1,TF	17
Cell Cycle,Hair and Skin Development and Function	Mitosis of epithelial cell lines	0.0417			RUVBL1	1
Cellular Development,Cellular Growth and Proliferation,Hematological System Development and Function,Lymphoid Tissue Structure and Development	Cell proliferation of T lymphocytes	0.0418			ARHGDIB,CTSD,EHD1	3
Cellular Function and Maintenance	Endocytosis	0.0422			EHD1,PKM,TF	3
Connective Tissue Disorders,Hereditary Disorder,Organismal Injury and Abnormalities	Hereditary connective tissue disorder	0.0426			KRT5,PPIB,SERPINH1	3
Cell Morphology,Cellular Movement,Connective Tissue Development and Function	Cell spreading of fibroblast cell lines	0.044			EHD1	1
Cell Morphology,Cellular Function and Maintenance,Connective Tissue Development and Function	Autophagy of fibroblast cell lines	0.044			PKM	1
Cardiovascular System Development and Function,Cellular Assembly and Organization,Cellular Development,Cellular Function and Maintenance,Cellular Growth and Proliferation,Embryonic Development,Organ Development,Organismal Development,Skeletal and Muscular System Development and Function,Tissue Development	Organization of sarcomere	0.044			KRT19	1
Cell Cycle	Arrest in G1 phase of colorectal cancer cell lines	0.044			PKM	1
Cell Cycle,Gene Expression	Binding of synthetic promoter	0.0448			TF	1
Cell Death and Survival	Apoptosis of kidney cancer cell lines	0.0448			PKM	1
Hematological System Development and Function,Organismal Functions	Coagulation of blood	0.045			CAPZA1,EHD1	2
Cellular Function and Maintenance,Hematological System Development and Function	Function of lymphocytes	0.0452			ARHGDIB,LDHA	2
Cellular Function and Maintenance	Ion homeostasis of cells	0.0455			ERO1A,PPIB,TF	3
Cell Cycle	Arrest in G1 phase of breast cancer cell lines	0.0456			PKM	1
Dermatological Diseases and Conditions,Inflammatory Disease,Organismal Injury and Abnormalities,Skeletal and Muscular Disorders	Juvenile dermatomyositis	0.0456			SERPINH1	1
Cancer,Organismal Injury and Abnormalities	Growth of adenocarcinoma	0.0456			PKM	1
DNA Replication, Recombination, and Repair,Energy Production,Nucleic Acid Metabolism,Small Molecule Biochemistry	Hydrolysis of ATP	0.0464			RUVBL1	1
Protein Synthesis	Homo-oligomerization of protein	0.0464			EHD1	1
Cell Death and Survival	Apoptosis of adenocarcinoma cell lines	0.0464			PKM	1
Cancer,Organismal Injury and Abnormalities	Transformation of epithelial cells	0.0464			RUVBL1	1
Immunological Disease	Early stage acute graft-vs-host disease	0.0472			NAGK	1
Inflammatory Disease,Inflammatory Response,Organismal Injury and Abnormalities,Respiratory Disease	Severe asthma	0.0472			CTSD	1
Developmental Disorder,Hereditary Disorder,Organismal Injury and Abnormalities,Skeletal and Muscular Disorders	Autosomal dominant Emery-Dreifuss muscular dystrophy	0.0479			SERPINH1	1
Organismal Development,Skeletal and Muscular Disorders,Skeletal and Muscular System Development and Function	Abnormal morphology of autopod	0.0479			KRT5	1
Cell Death and Survival	Apoptosis of lung cell lines	0.0479			CTSD	1
Hematological System Development and Function,Immunological Disease,Lymphoid Tissue Structure and Development,Organ Morphology,Organismal Development,Organismal Injury and Abnormalities,Tissue Morphology	Abnormal morphology of spleen	0.0481			CTSD,TF	2
Cancer,Organismal Injury and Abnormalities,Reproductive System Disease	Breast or ovarian cancer	0.0487			ARHGDIB,CTSD,ERO1A,KRT19,KRT5,MAPRE1,PKM,TF	8
Cancer,Cardiovascular Disease,Neurological Disease,Organismal Injury and Abnormalities	Plexiform neurofibroma	0.0487			RUVBL1	1
Cell Death and Survival	Apoptosis of connective tissue cells	0.0489			CTSD,SERPINH1	2
Inflammatory Response	Immune response of cells	0.0492			CTSD,EHD1,PKM	3
Cancer,Organismal Injury and Abnormalities,Reproductive System Disease	Breast carcinoma	0.0493			CTSD,KRT19,MAPRE1,PKM,TF	5
Cellular Development,Cellular Growth and Proliferation	Proliferation of bladder cancer cell lines	0.0495			LDHA	1
Cardiovascular Disease,Organismal Injury and Abnormalities	Stenosis of aortic valve	0.0495			TF	1
Cell-To-Cell Signaling and Interaction	Adhesion of colorectal cancer cell lines	0.0495			PKM	1

## Sheet: O2_Center vs Control_CPathways
Ingenuity Canonical Pathways	-log(p-value)	Ratio	z-score	Molecules
Glucocorticoid Receptor Signaling	10.5	0.0351	NaN	ACTB,HSP90AA1,HSP90AB1,HSP90B1,HSPA1A/HSPA1B,HSPA5,HSPA8,KRT10,KRT17,KRT5,KRT6B,KRT8	3.16228e-11
Unfolded protein response	8.3	0.107	2.449	CALR,HSP90B1,HSPA1A/HSPA1B,HSPA5,HSPA8,P4HB	5.01187e-09
Aldosterone Signaling in Epithelial Cells	8.1	0.0476	NaN	HSP90AA1,HSP90AB1,HSP90B1,HSPA1A/HSPA1B,HSPA5,HSPA8,HSPD1,PDIA3	7.94328e-09
Glycolysis I	7.23	0.119	2.236	ALDOA,ENO1,GAPDH,PGAM1,PGK1	5.88844e-08
Gluconeogenesis I	6.97	0.106	2.236	ALDOA,ENO1,GAPDH,PGAM1,PGK1	1.07152e-07
PI3K/AKT Signaling	6.54	0.0389	1.89	HSP90AA1,HSP90AB1,HSP90B1,SFN,YWHAB,YWHAE,YWHAZ	2.88403e-07
Role of PKR in Interferon Induction and Antiviral Response	6.35	0.0508	-2.449	HSP90AA1,HSP90AB1,HSP90B1,HSPA1A/HSPA1B,HSPA5,HSPA8	4.46684e-07
14-3-3-mediated Signaling	6.12	0.0465	2.236	PDIA3,SFN,TUBA1B,YWHAB,YWHAE,YWHAZ	7.58578e-07
p70S6K Signaling	6	0.0444	NaN	EEF2,PDIA3,SFN,YWHAB,YWHAE,YWHAZ	1e-06
Hypoxia Signaling in the Cardiovascular System	5.97	0.0676	NaN	HSP90AA1,HSP90AB1,HSP90B1,LDHA,P4HB	1.07152e-06
eNOS Signaling	5.39	0.0349	NaN	HSP90AA1,HSP90AB1,HSP90B1,HSPA1A/HSPA1B,HSPA5,HSPA8	4.0738e-06
BAG2 Signaling Pathway	5.34	0.0889	2	HSP90AA1,HSPA1A/HSPA1B,HSPA5,HSPA8	4.57088e-06
Protein Ubiquitination Pathway	5.29	0.0253	NaN	HSP90AA1,HSP90AB1,HSP90B1,HSPA1A/HSPA1B,HSPA5,HSPA8,HSPD1	5.12861e-06
Cell Cycle: G2/M DNA Damage Checkpoint Regulation	5.2	0.0816	2	SFN,YWHAB,YWHAE,YWHAZ	6.30957e-06
HIF1Î± Signaling	4.89	0.0284	-0.816	HSP90AA1,HSPA1A/HSPA1B,HSPA5,HSPA8,LDHA,RACK1	1.28825e-05
Endoplasmic Reticulum Stress Pathway	4.74	0.143	NaN	CALR,HSP90B1,HSPA5	1.8197e-05
Remodeling of Epithelial Adherens Junctions	4.63	0.0588	NaN	ACTB,MAPRE1,NME1,TUBA1B	2.34423e-05
ERK5 Signaling	4.5	0.0548	2	SFN,YWHAB,YWHAE,YWHAZ	3.16228e-05
Aryl Hydrocarbon Receptor Signaling	4.49	0.0336	-2	CTSD,GSTP1,HSP90AA1,HSP90AB1,HSP90B1	3.23594e-05
HIPPO signaling	4.22	0.0465	-2	SFN,YWHAB,YWHAE,YWHAZ	6.0256e-05
Xenobiotic Metabolism AHR Signaling Pathway	4.22	0.0465	-1	GSTP1,HSP90AA1,HSP90AB1,HSP90B1	6.0256e-05
Prostate Cancer Signaling	4.06	0.0421	NaN	GSTP1,HSP90AA1,HSP90AB1,HSP90B1	8.70964e-05
Xenobiotic Metabolism CAR Signaling Pathway	4	0.0265	2.236	GSTP1,HSP90AA1,HSP90AB1,HSP90B1,RACK1	0.0001
IGF-1 Signaling	3.87	0.0377	NaN	SFN,YWHAB,YWHAE,YWHAZ	0.000134896
Sirtuin Signaling Pathway	3.85	0.0185	1	LDHA,PGAM1,PGK1,SOD2,TUBA1B,VDAC1	0.000141254
Estrogen Receptor Signaling	3.79	0.018	NaN	CFL1,HSP90AA1,HSP90AB1,HSP90B1,PDIA3,SOD2	0.000162181
Inhibition of ARE-Mediated mRNA Degradation Pathway	3.64	0.0328	2	SFN,YWHAB,YWHAE,YWHAZ	0.000229087
Iron homeostasis signaling pathway	3.27	0.0263	NaN	ACO2,HBA1/HBA2,HBB,HBD	0.000537032
Mitotic Roles of Polo-Like Kinase	3.24	0.0455	NaN	HSP90AA1,HSP90AB1,HSP90B1	0.00057544
NRF2-mediated Oxidative Stress Response	2.92	0.0212	NaN	ACTB,GSTP1,PPIB,SOD2	0.00120226
Xenobiotic Metabolism PXR Signaling Pathway	2.89	0.0207	-1	GSTP1,HSP90AA1,HSP90AB1,HSP90B1	0.00128825
PPARÎ±/RXRÎ± Activation	2.87	0.0205	NaN	HSP90AA1,HSP90AB1,HSP90B1,PDIA3	0.00134896
Natural Killer Cell Signaling	2.82	0.0198	1	CFL1,HSPA1A/HSPA1B,HSPA5,HSPA8	0.00151356
Th17 Activation Pathway	2.81	0.0323	NaN	HSP90AA1,HSP90AB1,HSP90B1	0.00154882
Lipid Antigen Presentation by CD1	2.73	0.0769	NaN	CALR,PDIA3	0.00186209
Neuregulin Signaling	2.71	0.0297	NaN	HSP90AA1,HSP90AB1,HSP90B1	0.00194984
PPAR Signaling	2.67	0.0288	NaN	HSP90AA1,HSP90AB1,HSP90B1	0.00213796
VEGF Signaling	2.66	0.0286	NaN	ACTB,SFN,YWHAE	0.00218776
Telomerase Signaling	2.63	0.028	NaN	HSP90AA1,HSP90AB1,HSP90B1	0.00234423
EIF2 Signaling	2.63	0.0176	NaN	ACTB,EIF4A2,HSPA5,RPSA	0.00234423
Nitric Oxide Signaling in the Cardiovascular System	2.58	0.0268	NaN	HSP90AA1,HSP90AB1,HSP90B1	0.00263027
Huntington's Disease Signaling	2.52	0.0165	NaN	CTSD,HSPA1A/HSPA1B,HSPA5,HSPA8	0.00301995
Protein Kinase A Signaling	2.48	0.0122	2.236	PDIA3,SFN,YWHAB,YWHAE,YWHAZ	0.00331131
RhoA Signaling	2.44	0.024	NaN	ACTB,CFL1,EZR	0.00363078
Antigen Presentation Pathway	2.38	0.0513	NaN	CALR,PDIA3	0.00416869
TCA Cycle II (Eukaryotic)	2.32	0.0476	NaN	ACO2,CS	0.0047863
Xenobiotic Metabolism Signaling	2.25	0.0138	NaN	GSTP1,HSP90AA1,HSP90AB1,HSP90B1	0.00562341
Phagosome Maturation	2.16	0.019	NaN	CALR,CTSD,TUBA1B	0.00691831
Germ Cell-Sertoli Cell Junction Signaling	2.05	0.0172	NaN	ACTB,CFL1,TUBA1B	0.00891251
Acute Phase Response Signaling	2	0.0166	NaN	ALB,HNRNPK,SOD2	0.01
RhoGDI Signaling	1.97	0.0161	NaN	ACTB,CFL1,EZR	0.0107152
Mitochondrial Dysfunction	1.95	0.016	NaN	ACO2,SOD2,VDAC1	0.0112202
Clathrin-mediated Endocytosis Signaling	1.91	0.0153	NaN	ACTB,ALB,HSPA8	0.0123027
Ephrin B Signaling	1.84	0.027	NaN	CFL1,HNRNPK	0.0144544
Caveolar-mediated Endocytosis Signaling	1.84	0.0267	NaN	ACTB,ALB	0.0144544
Gap Junction Signaling	1.82	0.0142	NaN	ACTB,PDIA3,TUBA1B	0.0151356
Thyroid Hormone Biosynthesis	1.77	0.143	NaN	CTSD	0.0169824
Actin Cytoskeleton Signaling	1.76	0.0135	NaN	ACTB,CFL1,EZR	0.017378
NADH Repair	1.71	0.125	NaN	GAPDH	0.0194984
Glutathione Redox Reactions II	1.71	0.125	NaN	PDIA3	0.0194984
Signaling by Rho Family GTPases	1.65	0.0122	NaN	ACTB,CFL1,EZR	0.0223872
Regulation of Actin-based Motility by Rho	1.63	0.0208	NaN	ACTB,CFL1	0.0234423
Pyruvate Fermentation to Lactate	1.61	0.1	NaN	LDHA	0.0245471
Superoxide Radicals Degradation	1.61	0.1	NaN	SOD2	0.0245471
FcÎł Receptor-mediated Phagocytosis in Macrophages and Monocytes	1.6	0.02	NaN	ACTB,EZR	0.0251189
Rapoport-Luebering Glycolytic Shunt	1.57	0.0909	NaN	PGAM1	0.0269153
Diphthamide Biosynthesis	1.54	0.0833	NaN	EEF2	0.0288403
Role of Tissue Factor in Cancer	1.46	0.0168	NaN	CFL1,P4HB	0.0346737
Neuroprotective Role of THOP1 in Alzheimer's Disease	1.44	0.0164	NaN	TPSAB1/TPSB2,YWHAE	0.0363078
Atherosclerosis Signaling	1.4	0.0156	NaN	ALB,TPSAB1/TPSB2	0.0398107
Granzyme A Signaling	1.34	0.0526	NaN	NME1	0.0457088
Sucrose Degradation V (Mammalian)	1.34	0.0526	NaN	ALDOA	0.0457088
DNA damage-induced 14-3-3Ď Signaling	1.34	0.0526	NaN	SFN	0.0457088
Androgen Signaling	1.34	0.0144	NaN	CALR,HSP90AA1	0.0457088
Hereditary Breast Cancer Signaling	1.32	0.0141	NaN	ACTB,SFN	0.047863
Cellular Effects of Sildenafil (Viagra)	1.31	0.0139	NaN	ACTB,PDIA3	0.0489779

## Sheet: O2_Center vs Control_Dis&Func
Categories	Diseases or Functions Annotation	p-value	Predicted Activation State	Activation z-score	Molecules	# Molecules
Cancer,Gastrointestinal Disease,Hepatic System Disease,Organismal Injury and Abnormalities	Hepatitis B virus-related hepatocellular carcinoma	1.19e-19			CLIC1,EEF2,ENO1,HNRNPK,HSP90B1,HSPA5,HSPA8,HSPD1,NME1,RACK1,RPSA	11
Cancer,Gastrointestinal Disease,Hepatic System Disease,Organismal Injury and Abnormalities	Hepatitis B surface antigen-negative hepatitis C virus negative hepatocellular carcinoma	1.52e-19			CLIC1,EEF2,ENO1,HSP90B1,HSPA5,HSPA8,HSPD1,NME1,PDIA3,RACK1	10
Cellular Movement	Cell movement	9.28e-18	Increased	2.613	ACO2,ACTB,ALB,ALDOA,CA2,CALR,CFL1,CLIC1,ENO1,EZR,GAPDH,HNRNPK,HSP90AA1,HSP90AB1,HSP90B1,HSPA1A/HSPA1B,HSPA5,HSPA8,HSPD1,IDH1,KRT10,KRT6B,KRT8,LDHA,MAPRE1,NME1,P4HB,PDIA3,PPIB,RACK1,RPSA,S100A11,SELENBP1,SERPINH1,SFN,SOD2,TPSAB1/TPSB2,VDAC1,YWHAE,YWHAZ	40
Cellular Movement,Hematological Disease,Immunological Disease,Inflammatory Disease,Inflammatory Response,Organismal Injury and Abnormalities,Respiratory Disease	Allergic pulmonary eosinophilia	1.07e-17			ACO2,ACTB,ALB,ALDOA,ENO1,GAPDH,HSPA5,P4HB,PDIA3,SELENBP1	10
Cell Death and Survival	Apoptosis	7.88e-16	Decreased	-2.976	ACO2,ALB,ALDOA,CALR,CFL1,CS,CTSD,EEF1A1,ENO1,EZR,GAPDH,GSTP1,HBA1/HBA2,HNRNPH1,HNRNPK,HSP90AA1,HSP90AB1,HSP90B1,HSPA1A/HSPA1B,HSPA5,HSPA8,HSPD1,IDH1,KRT17,KRT8,LDHA,NME1,P4HB,PDIA3,RACK1,S100A11,SELENBP1,SERPINH1,SFN,SOD2,TPSAB1/TPSB2,VDAC1,YWHAB,YWHAE,YWHAZ	40
Dermatological Diseases and Conditions,Organismal Injury and Abnormalities	Psoriasis	2.23e-15			CALR,CFL1,EEF1A1,GAPDH,GSTP1,HBB,HSPA5,HSPA8,KRT10,KRT17,KRT5,KRT6B,P4HB,PGAM1,S100A11,SFN,SOD2,VDAC1,YWHAB,YWHAE	20
Hematological Disease,Immunological Disease,Inflammatory Disease	Eosinophilic inflammation	5.8e-15			ACO2,ACTB,ALB,ALDOA,CA2,ENO1,GAPDH,HSPA5,P4HB,PDIA3,SELENBP1,TPSAB1/TPSB2	12
Cancer,Gastrointestinal Disease,Hepatic System Disease,Organismal Injury and Abnormalities	Hepatocellular carcinoma	6.66e-15			ALB,CA2,CLIC1,CTSD,EEF1A1,EEF2,ENO1,HBA1/HBA2,HBB,HNRNPK,HSP90AA1,HSP90AB1,HSP90B1,HSPA5,HSPA8,HSPD1,IDH1,KRT8,MAPRE1,NME1,PDIA3,RACK1,RPSA,VDAC1	24
Cell Death and Survival	Necrosis	8.78e-15	Decreased	-3.149	ACO2,ACTB,ALB,ALDOA,CALR,CS,CTSD,EEF1A1,EEF2,ENO1,EZR,GAPDH,GSTP1,HNRNPH1,HNRNPK,HSP90AA1,HSP90AB1,HSP90B1,HSPA1A/HSPA1B,HSPA5,HSPA8,HSPD1,IDH1,KRT8,LDHA,NME1,P4HB,PDIA3,RACK1,RPSA,S100A11,SERPINH1,SFN,SOD2,TPSAB1/TPSB2,VDAC1,YWHAB,YWHAE,YWHAZ	39
Neurological Disease	Progressive neurological disorder	1.82e-14			ACTB,ALB,CFL1,CTSD,EEF1A1,EEF1G,EEF2,EIF4A2,EZR,GAPDH,GSTP1,HBA1/HBA2,HSP90AA1,HSP90AB1,HSP90B1,HSPA1A/HSPA1B,HSPA5,HSPD1,LDHA,PDIA3,RACK1,SELENBP1,SOD2,TUBA1B,VDAC1,YWHAZ	26
Inflammatory Response,Organismal Injury and Abnormalities	Inflammation of organ	4.18e-14		0.267	ACO2,ACTB,ALB,ALDOA,CA1,CA2,CALR,CFL1,CTSD,EEF1A1,ENO1,GAPDH,GSTP1,HBA1/HBA2,HBB,HSP90B1,HSPA5,KRT10,KRT17,KRT5,KRT8,P4HB,PDIA3,RACK1,S100A11,SELENBP1,SFN,SOD2,TPSAB1/TPSB2	29
Immunological Disease	Allergy	5.3e-14			ACO2,ACTB,ALB,ALDOA,CFL1,EEF1A1,ENO1,GAPDH,HBB,HSPA5,KRT10,KRT17,KRT5,P4HB,PDIA3,S100A11,SELENBP1	17
Cell Death and Survival	Cell survival	1.51e-13		1.92	ALB,CA2,CALR,CTSD,EEF2,ENO1,EZR,GSTP1,HBA1/HBA2,HBB,HNRNPK,HSP90AB1,HSP90B1,HSPA1A/HSPA1B,HSPA5,HSPA8,HSPD1,IDH1,LDHA,NME1,P4HB,PDIA3,PPIB,RACK1,RPSA,SFN,SOD2,VDAC1,YWHAZ	29
Cell Death and Survival	Apoptosis of tumor cell lines	2.06e-13	Decreased	-2.952	ACO2,ALB,CALR,CS,CTSD,EEF1A1,ENO1,EZR,GAPDH,GSTP1,HNRNPH1,HNRNPK,HSP90AB1,HSPA1A/HSPA1B,HSPA5,HSPA8,HSPD1,LDHA,NME1,P4HB,RACK1,S100A11,SFN,SOD2,VDAC1,YWHAE,YWHAZ	27
Cell Death and Survival	Cell viability	2.7e-13		1.766	ALB,CA2,CALR,CTSD,EEF2,ENO1,EZR,GSTP1,HBA1/HBA2,HBB,HNRNPK,HSP90AB1,HSP90B1,HSPA1A/HSPA1B,HSPA5,HSPA8,HSPD1,IDH1,LDHA,NME1,P4HB,PDIA3,RACK1,RPSA,SFN,SOD2,VDAC1,YWHAZ	28
Neurological Disease,Organismal Injury and Abnormalities	Progressive encephalopathy	4.88e-13			ACTB,ALB,CFL1,CTSD,EEF1A1,EEF1G,EEF2,EIF4A2,EZR,GAPDH,GSTP1,HBA1/HBA2,HSPA1A/HSPA1B,HSPA5,HSPD1,LDHA,PDIA3,RACK1,SELENBP1,SOD2,TUBA1B,VDAC1,YWHAZ	23
Cell Death and Survival	Cell death of tumor cell lines	1.06e-12	Decreased	-3.572	ACO2,ALB,CALR,CS,CTSD,EEF1A1,EEF2,ENO1,EZR,GAPDH,GSTP1,HNRNPH1,HNRNPK,HSP90AA1,HSP90AB1,HSPA1A/HSPA1B,HSPA5,HSPA8,HSPD1,LDHA,NME1,P4HB,RACK1,S100A11,SFN,SOD2,VDAC1,YWHAE,YWHAZ	29
Neurological Disease,Organismal Injury and Abnormalities,Psychological Disorders	Dementia	1.57e-12			ACTB,ALB,CA1,CA2,CFL1,CTSD,EEF1G,EEF2,GAPDH,HBA1/HBA2,HSPA1A/HSPA1B,HSPA5,HSPD1,PDIA3,RACK1,SELENBP1,SOD2,VDAC1,YWHAZ	19
Endocrine System Disorders,Organismal Injury and Abnormalities	Benign thyroid nodule	5.37e-12			CALR,GSTP1,HSP90AB1,HSPA5,HSPA8,PDIA4,SELENBP1	7
Cellular Compromise,Cellular Function and Maintenance	Endoplasmic reticulum stress response	1.51e-11		-0.943	CALR,CTSD,ERO1A,HSP90AA1,HSP90AB1,HSP90B1,HSPA1A/HSPA1B,HSPA5,HSPD1,P4HB,SERPINH1	11
Cellular Movement	Migration of cells	3.01e-11	Increased	2.505	ACTB,ALB,ALDOA,CALR,CFL1,EZR,HNRNPK,HSP90AA1,HSP90AB1,HSP90B1,HSPA1A/HSPA1B,HSPA5,HSPA8,HSPD1,IDH1,KRT10,KRT6B,KRT8,LDHA,MAPRE1,NME1,PPIB,RACK1,RPSA,S100A11,SFN,SOD2,TPSAB1/TPSB2,VDAC1,YWHAE,YWHAZ	31
Metabolic Disease,Neurological Disease,Organismal Injury and Abnormalities,Psychological Disorders	Alzheimer disease	3.46e-11			ACTB,ALB,CFL1,CTSD,EEF1G,EEF2,GAPDH,HBA1/HBA2,HSPA1A/HSPA1B,HSPA5,HSPD1,PDIA3,RACK1,SELENBP1,SOD2,VDAC1,YWHAZ	17
Cancer,Gastrointestinal Disease,Hepatic System Disease,Organismal Injury and Abnormalities	Hepatitis C virus-related hepatocellular carcinoma	3.73e-11			EEF2,HSP90B1,HSPA5,HSPA8,HSPD1,NME1	6
Post-Translational Modification,Protein Folding	Folding of protein	4.22e-11			CALR,ERO1A,HSP90AA1,HSP90AB1,HSPA1A/HSPA1B,HSPA5,HSPA8,HSPD1,PDIA3	9
Protein Synthesis	Metabolism of protein	5.69e-11		-0.37	ALB,CALR,CFL1,CTSD,EEF1A1,EEF1G,EEF2,EIF4A2,GAPDH,HNRNPK,HSP90AA1,HSP90AB1,HSP90B1,HSPA1A/HSPA1B,HSPA5,HSPA8,HSPD1,KRT17,P4HB,PPIB,RACK1,RPSA,SOD2	23
Cell Death and Survival	Cell viability of tumor cell lines	6.21e-11		1.958	ALB,CA2,CALR,CTSD,EEF2,ENO1,GSTP1,HBA1/HBA2,HBB,HSP90AB1,HSP90B1,HSPA1A/HSPA1B,HSPA5,HSPA8,IDH1,LDHA,P4HB,RACK1,RPSA,SFN,SOD2	21
Connective Tissue Disorders,Inflammatory Disease,Inflammatory Response,Organismal Injury and Abnormalities,Skeletal and Muscular Disorders	Inflammation of joint	6.36e-11			ALB,ALDOA,CA2,CALR,EEF1G,EEF2,ENO1,HBA1/HBA2,HBB,HSP90B1,HSPA1A/HSPA1B,HSPA5,HSPA8,HSPD1,MAPRE1,PDIA3,PGK1,RPSA,SELENBP1,SOD2,TPSAB1/TPSB2	21
Connective Tissue Disorders,Inflammatory Disease,Organismal Injury and Abnormalities,Skeletal and Muscular Disorders	Rheumatic Disease	1.4e-10			ALB,ALDOA,CA2,CALR,EEF1G,EEF2,ENO1,GSTP1,HBA1/HBA2,HBB,HSP90B1,HSPA1A/HSPA1B,HSPA5,HSPA8,HSPD1,KRT10,MAPRE1,PDIA3,PGK1,RPSA,SELENBP1,SOD2,TPSAB1/TPSB2	23
Neurological Disease,Skeletal and Muscular Disorders	Neuromuscular disease	1.45e-10			ACTB,ALB,CA2,CALR,EEF1A1,EIF4A2,GAPDH,GSTP1,HSP90AA1,HSP90B1,HSPA1A/HSPA1B,HSPA5,HSPA8,LDHA,NME1,PDIA3,PGK1,RPSA,TUBA1B,YWHAZ	20
Cancer,Organismal Injury and Abnormalities,Respiratory Disease	Lung carcinoma	1.6e-10			ALDOA,CTSD,EEF1A1,EIF4A2,ENO1,EZR,GSTP1,HSP90AA1,HSP90AB1,HSP90B1,HSPA8,HSPD1,IDH1,KRT10,KRT5,KRT6B,KRT8,LDHA,NME1,P4HB,PDIA3,PGK1,RACK1,S100A11,SELENBP1,SOD2,YWHAB,YWHAE,YWHAZ	29
Cancer,Organismal Injury and Abnormalities,Respiratory Disease	Lung cancer	2.11e-10			ALDOA,CTSD,EEF1A1,EIF4A2,ENO1,EZR,GSTP1,HSP90AA1,HSP90AB1,HSP90B1,HSPA1A/HSPA1B,HSPA8,HSPD1,IDH1,KRT10,KRT5,KRT6B,KRT8,LDHA,NME1,P4HB,PDIA3,PGK1,RACK1,S100A11,SELENBP1,SOD2,YWHAB,YWHAE,YWHAZ	30
Cellular Compromise,Inflammatory Response	Degranulation of neutrophils	2.37e-10			ALDOA,CTSD,EEF1A1,EEF2,GSTP1,HBB,HSP90AA1,HSP90AB1,HSPA1A/HSPA1B,HSPA8,IDH1,PGAM1,S100A11	13
Neurological Disease,Organismal Injury and Abnormalities,Psychological Disorders	Disorder of basal ganglia	4.04e-10			ACTB,ALB,CA2,EEF1A1,EIF4A2,GAPDH,GSTP1,HSP90AA1,HSPA1A/HSPA1B,HSPA5,HSPA8,LDHA,NME1,PGK1,RPSA,SOD2,TUBA1B,YWHAZ	18
Cancer,Organismal Injury and Abnormalities,Respiratory Disease	Non-small cell lung carcinoma	4.12e-10			ALDOA,CTSD,EEF1A1,EIF4A2,ENO1,EZR,GSTP1,HSP90AA1,HSP90AB1,HSP90B1,HSPA8,HSPD1,IDH1,KRT10,KRT5,KRT6B,KRT8,LDHA,NME1,P4HB,PDIA3,RACK1,S100A11,SELENBP1,SOD2,YWHAB,YWHAZ	27
Cellular Compromise,Inflammatory Response	Degranulation of phagocytes	5.31e-10			ALB,ALDOA,CTSD,EEF1A1,EEF2,GSTP1,HBB,HSP90AA1,HSP90AB1,HSPA1A/HSPA1B,HSPA8,IDH1,PGAM1,S100A11	14
Neurological Disease	Movement Disorders	8.88e-10		-1.095	ACTB,ALB,CA1,CA2,CTSD,EEF1A1,EEF2,EIF4A2,GAPDH,GSTP1,HSP90AA1,HSPA1A/HSPA1B,HSPA5,HSPA8,LDHA,NME1,PGK1,RPSA,SOD2,TUBA1B,YWHAZ	21
Cancer,Organismal Injury and Abnormalities,Respiratory Disease	Respiratory system tumor	1.27e-09		-0.068	ALB,ALDOA,CTSD,EEF1A1,EIF4A2,ENO1,EZR,GSTP1,HSP90AA1,HSP90AB1,HSP90B1,HSPA1A/HSPA1B,HSPA8,HSPD1,IDH1,KRT10,KRT5,KRT6B,KRT8,LDHA,NME1,P4HB,PDIA3,PGK1,RACK1,S100A11,SELENBP1,SFN,SOD2,YWHAB,YWHAE,YWHAZ	32
Cancer,Organismal Injury and Abnormalities	Multiple cancers	1.46e-09			ALB,ALDOA,CA2,CLIC1,CS,CTSD,EIF4A2,ENO1,ERO1A,EZR,GAPDH,GSTP1,HBA1/HBA2,HBB,HSP90AA1,HSP90AB1,HSP90B1,HSPA5,HSPD1,IDH1,KRT17,KRT5,KRT6B,KRT8,MAPRE1,NME1,P4HB,PDIA3,PDIA4,PGAM1,PGK1,SOD2,TPSAB1/TPSB2,TUBA1B,YWHAZ	35
Connective Tissue Disorders,Organismal Injury and Abnormalities,Skeletal and Muscular Disorders	Non-traumatic arthropathy	1.62e-09			ALB,ALDOA,CA2,CALR,EEF1G,EEF2,ENO1,HBA1/HBA2,HBB,HSP90B1,HSPA1A/HSPA1B,HSPA8,HSPD1,MAPRE1,PDIA3,PGK1,RPSA,SOD2	18
Cancer,Organismal Injury and Abnormalities	Malignant genitourinary solid tumor	2.1e-09			ACTB,ALB,ALDOA,CA2,CALR,CLIC1,CS,CTSD,EEF1A1,EEF2,EIF4A2,ENO1,ERO1A,EZR,GAPDH,GSTP1,HBA1/HBA2,HBB,HBD,HNRNPH1,HNRNPK,HSP90AA1,HSP90AB1,HSP90B1,HSPA1A/HSPA1B,HSPA5,HSPA8,HSPD1,IDH1,KRT10,KRT17,KRT5,KRT6B,KRT8,MAPRE1,NME1,P4HB,PDIA3,PDIA4,PGAM1,PGK1,RACK1,S100A11,SELENBP1,SFN,SOD2,TPSAB1/TPSB2,TUBA1B,YWHAE,YWHAZ	50
Cell Cycle	Interaction of DNA	2.1e-09		-0.59	ALB,CALR,CFL1,GAPDH,GSTP1,HSPA1A/HSPA1B,KRT6B,NME1,PDIA3,PPIB,RACK1,SOD2,YWHAB,YWHAE,YWHAZ	15
Hereditary Disorder,Neurological Disease,Organismal Injury and Abnormalities	Familial encephalopathy	2.17e-09			ACO2,ACTB,ALB,CA1,CA2,CALR,CTSD,EEF2,GAPDH,HNRNPK,HSP90AA1,HSPA1A/HSPA1B,HSPA5,HSPA8,HSPD1,LDHA,NME1,PGK1,RPSA,SOD2,YWHAB,YWHAE,YWHAZ	23
Cancer,Hematological Disease,Organismal Injury and Abnormalities	Hematologic cancer	2.34e-09			ACTB,CA2,CALR,CFL1,EEF1A1,GSTP1,HBA1/HBA2,HSP90AA1,HSP90AB1,HSP90B1,HSPA1A/HSPA1B,HSPA5,HSPA8,HSPD1,IDH1,KRT10,KRT17,KRT5,LDHA,NME1,PDIA3,PGK1,RACK1,RPSA,SELENBP1,SERPINH1,SOD2,TUBA1B,VDAC1,YWHAE,YWHAZ	31
Cancer,Hematological Disease,Organismal Injury and Abnormalities	Myeloid or lymphoid neoplasm	2.67e-09			ACTB,CA2,CALR,CFL1,EEF1A1,GSTP1,HBA1/HBA2,HSP90AA1,HSP90AB1,HSP90B1,HSPA1A/HSPA1B,HSPA5,HSPA8,HSPD1,IDH1,KRT10,KRT17,KRT5,LDHA,NME1,PDIA3,PGK1,RACK1,RPSA,SELENBP1,SERPINH1,SOD2,TUBA1B,VDAC1,YWHAE,YWHAZ	31
Cancer,Hematological Disease,Organismal Injury and Abnormalities	Neoplasia of blood cells	2.74e-09			ACTB,CA2,CALR,CFL1,EEF1A1,GSTP1,HBA1/HBA2,HSP90AA1,HSP90AB1,HSP90B1,HSPA1A/HSPA1B,HSPA5,HSPA8,HSPD1,IDH1,KRT10,KRT17,KRT5,LDHA,NME1,PDIA3,PGK1,RACK1,RPSA,SELENBP1,SERPINH1,SOD2,TUBA1B,VDAC1,YWHAE,YWHAZ	31
Cancer,Organismal Injury and Abnormalities	Neoplasia of cells	2.75e-09		-0.912	ACO2,ACTB,ALB,CA1,CA2,CALR,CFL1,EEF1A1,EIF4A2,EZR,GSTP1,HBA1/HBA2,HBB,HNRNPH1,HSP90AA1,HSP90AB1,HSP90B1,HSPA1A/HSPA1B,HSPA5,HSPA8,HSPD1,IDH1,KRT10,KRT17,KRT5,KRT6B,KRT8,LDHA,NME1,PDIA3,PGK1,RACK1,RPSA,SELENBP1,SERPINH1,SFN,SOD2,TPSAB1/TPSB2,TUBA1B,VDAC1,YWHAE,YWHAZ	42
Cell Death and Survival	Cell death of fibroblast cell lines	2.83e-09		0.397	ACTB,CTSD,EEF1A1,ENO1,GSTP1,HSPA5,HSPD1,KRT8,P4HB,PDIA3,SOD2,VDAC1,YWHAZ	13
Cancer,Organismal Injury and Abnormalities,Reproductive System Disease	Breast or ovarian cancer	3.5e-09			ALB,ALDOA,CLIC1,CS,CTSD,EIF4A2,ENO1,ERO1A,EZR,GAPDH,GSTP1,HBA1/HBA2,HBB,HSP90AA1,HSP90AB1,HSP90B1,HSPA5,HSPD1,IDH1,KRT17,KRT5,KRT6B,KRT8,MAPRE1,NME1,P4HB,PDIA3,PDIA4,PGAM1,PGK1,SOD2,TPSAB1/TPSB2,TUBA1B,YWHAZ	34
Cell Death and Survival	Cell death of connective tissue cells	4.8e-09		-0.225	ACTB,CTSD,EEF1A1,ENO1,GSTP1,HSPA5,HSPD1,IDH1,KRT8,P4HB,PDIA3,SERPINH1,SOD2,VDAC1,YWHAZ	15
Free Radical Scavenging	Synthesis of reactive oxygen species	6.57e-09		-0.174	ACTB,ALB,CLIC1,ERO1A,GSTP1,HBA1/HBA2,HBB,HNRNPK,HSP90AB1,IDH1,LDHA,RACK1,SOD2,VDAC1,YWHAZ	15
Inflammatory Disease	Chronic inflammatory disorder	7.87e-09			ALB,ALDOA,CA1,CA2,CALR,CTSD,EEF1G,EEF2,ENO1,HBA1/HBA2,HSP90B1,HSPA1A/HSPA1B,HSPA5,HSPA8,HSPD1,MAPRE1,P4HB,PDIA3,PGK1,RPSA	20
Inflammatory Response	Inflammation of body cavity	1.27e-08		0.479	ACO2,ACTB,ALB,ALDOA,CALR,CTSD,ENO1,GAPDH,GSTP1,HBA1/HBA2,HSP90B1,HSPA5,KRT8,P4HB,PDIA3,RACK1,SELENBP1,SOD2,TPSAB1/TPSB2	19
Cell Cycle,Gene Expression	Binding of DNA	1.36e-08		-0.983	ALB,CALR,CFL1,GAPDH,GSTP1,HSPA1A/HSPA1B,KRT6B,NME1,PPIB,RACK1,SOD2,YWHAB,YWHAE,YWHAZ	14
Cancer,Gastrointestinal Disease,Organismal Injury and Abnormalities,Respiratory Disease	Stage IVA nasopharyngeal cancer	1.4e-08			HSP90AA1,HSP90AB1,HSP90B1	3
Cancer,Organismal Injury and Abnormalities,Respiratory Disease	Stage IV ALK mutation negative EGFR mutation negative nonsquamous non-small cell lung carcinoma	1.4e-08			HSP90AA1,HSP90AB1,HSP90B1	3
Cancer,Gastrointestinal Disease,Organismal Injury and Abnormalities,Respiratory Disease	Stage 4a unresectable hypopharyngeal squamous cell carcinoma	1.4e-08			HSP90AA1,HSP90AB1,HSP90B1	3
Cancer,Organismal Injury and Abnormalities,Reproductive System Disease	Stage IV BRCA mutation positive triple negative breast cancer	1.4e-08			HSP90AA1,HSP90AB1,HSP90B1	3
Cancer,Organismal Injury and Abnormalities,Reproductive System Disease	Stage IA cervical cancer	1.4e-08			HSP90AA1,HSP90AB1,HSP90B1	3
Cancer,Organismal Injury and Abnormalities,Respiratory Disease	Stage 3 inoperable non-small cell lung cancer	1.4e-08			HSP90AA1,HSP90AB1,HSP90B1	3
Cancer,Organismal Injury and Abnormalities,Respiratory Disease	Stage 4a undifferentiated laryngeal carcinoma	1.4e-08			HSP90AA1,HSP90AB1,HSP90B1	3
Cancer,Organismal Injury and Abnormalities	Stage IVB loco-regionally advanced squamous cell carcinoma of the head and neck	1.4e-08			HSP90AA1,HSP90AB1,HSP90B1	3
Cancer,Gastrointestinal Disease,Organismal Injury and Abnormalities,Respiratory Disease	Stage III CDKN2A positive oropharyngeal carcinoma	1.4e-08			HSP90AA1,HSP90AB1,HSP90B1	3
Cancer,Organismal Injury and Abnormalities,Reproductive System Disease	Stage IB2-IVA invasive cervical squamous cell carcinoma	1.4e-08			HSP90AA1,HSP90AB1,HSP90B1	3
Cancer,Organismal Injury and Abnormalities	High-risk occult primary cancer of head and neck	1.4e-08			HSP90AA1,HSP90AB1,HSP90B1	3
Cancer,Organismal Injury and Abnormalities,Respiratory Disease	Stage 4b undifferentiated laryngeal carcinoma	1.4e-08			HSP90AA1,HSP90AB1,HSP90B1	3
Cancer,Organismal Injury and Abnormalities,Reproductive System Disease	Stage IB2-IVA primary cervical adenocarcinoma	1.4e-08			HSP90AA1,HSP90AB1,HSP90B1	3
Cancer,Organismal Injury and Abnormalities,Respiratory Disease	TNM stage T3 glottis cancer	1.4e-08			HSP90AA1,HSP90AB1,HSP90B1	3
Cancer,Connective Tissue Disorders,Gastrointestinal Disease,Organismal Injury and Abnormalities,Respiratory Disease,Skeletal and Muscular Disorders	High-risk squamous cell cancer of the maxillary sinus	1.4e-08			HSP90AA1,HSP90AB1,HSP90B1	3
Cancer,Organismal Injury and Abnormalities,Respiratory Disease	Locally advanced glottis cancer	1.4e-08			HSP90AA1,HSP90AB1,HSP90B1	3
Cancer,Gastrointestinal Disease,Hepatic System Disease,Organismal Injury and Abnormalities	Non-well differentiated fetal hepatoblastoma	1.4e-08			HSP90AA1,HSP90AB1,HSP90B1	3
Cancer,Gastrointestinal Disease,Organismal Injury and Abnormalities,Respiratory Disease	High-risk squamous cell cancer of the oropharynx	1.4e-08			HSP90AA1,HSP90AB1,HSP90B1	3
Cancer,Organismal Injury and Abnormalities,Respiratory Disease	Stage III locally advanced laryngeal squamous cell carcinoma	1.4e-08			HSP90AA1,HSP90AB1,HSP90B1	3
Cancer,Gastrointestinal Disease,Organismal Injury and Abnormalities,Respiratory Disease	Stage 3 resectable hypopharynx carcinoma	1.4e-08			HSP90AA1,HSP90AB1,HSP90B1	3
Cancer,Organismal Injury and Abnormalities,Respiratory Disease	Stage IVA locally advanced laryngeal squamous cell carcinoma	1.4e-08			HSP90AA1,HSP90AB1,HSP90B1	3
Cancer,Organismal Injury and Abnormalities,Respiratory Disease	Ethmoid sinus adenocarcinoma	1.4e-08			HSP90AA1,HSP90AB1,HSP90B1	3
Cancer,Organismal Injury and Abnormalities,Respiratory Disease	High-risk squamous cell cancer of the ethmoid sinus	1.4e-08			HSP90AA1,HSP90AB1,HSP90B1	3
Cancer,Organismal Injury and Abnormalities,Respiratory Disease	Resectable glottis cancer	1.4e-08			HSP90AA1,HSP90AB1,HSP90B1	3
Cancer,Organismal Injury and Abnormalities,Respiratory Disease	Stage 3 resectable laryngeal squamous cell carcinoma	1.4e-08			HSP90AA1,HSP90AB1,HSP90B1	3
Cancer,Organismal Injury and Abnormalities,Respiratory Disease	Stage 4a resectable laryngeal squamous cell carcinoma	1.4e-08			HSP90AA1,HSP90AB1,HSP90B1	3
Cancer,Organismal Injury and Abnormalities,Respiratory Disease	Stage 3 undifferentiated laryngeal carcinoma	1.4e-08			HSP90AA1,HSP90AB1,HSP90B1	3
Cancer,Dermatological Diseases and Conditions,Gastrointestinal Disease,Organismal Injury and Abnormalities	High-risk squamous cell cancer of the lip	1.4e-08			HSP90AA1,HSP90AB1,HSP90B1	3
Cancer,Organismal Injury and Abnormalities,Respiratory Disease	High-risk squamous cell cancer of the glottis	1.4e-08			HSP90AA1,HSP90AB1,HSP90B1	3
Cancer,Organismal Injury and Abnormalities,Respiratory Disease	Resectable supraglottis cancer	1.4e-08			HSP90AA1,HSP90AB1,HSP90B1	3
Cancer,Gastrointestinal Disease,Organismal Injury and Abnormalities	Adenoid cystic carcinoma of parotid gland	1.4e-08			HSP90AA1,HSP90AB1,HSP90B1	3
Cancer,Gastrointestinal Disease,Organismal Injury and Abnormalities,Respiratory Disease	Stage IVA locally advanced hypopharyngeal squamous cell carcinoma	1.4e-08			HSP90AA1,HSP90AB1,HSP90B1	3
Cancer,Organismal Injury and Abnormalities,Respiratory Disease	High-risk squamous cell cancer of the supraglottis	1.4e-08			HSP90AA1,HSP90AB1,HSP90B1	3
Cancer,Organismal Injury and Abnormalities,Reproductive System Disease	Invasive cervical adenocarcinoma	1.4e-08			HSP90AA1,HSP90AB1,HSP90B1	3
Cancer,Organismal Injury and Abnormalities,Respiratory Disease	Advanced stage primary laryngeal cancer	1.4e-08			HSP90AA1,HSP90AB1,HSP90B1	3
Cancer,Organismal Injury and Abnormalities,Respiratory Disease	Locally advanced supraglottis cancer	1.4e-08			HSP90AA1,HSP90AB1,HSP90B1	3
Cancer,Organismal Injury and Abnormalities	Stage IVA loco-regionally advanced squamous cell carcinoma of the head and neck	1.4e-08			HSP90AA1,HSP90AB1,HSP90B1	3
Cancer,Organismal Injury and Abnormalities,Reproductive System Disease	FIGO stage IIA2 cervical cancer	1.4e-08			HSP90AA1,HSP90AB1,HSP90B1	3
Cancer,Gastrointestinal Disease,Organismal Injury and Abnormalities,Respiratory Disease	Primary oropharyngeal squamous-cell carcinoma	1.4e-08			HSP90AA1,HSP90AB1,HSP90B1	3
Cancer,Gastrointestinal Disease,Organismal Injury and Abnormalities,Respiratory Disease	Stage III locally advanced hypopharyngeal squamous cell carcinoma	1.4e-08			HSP90AA1,HSP90AB1,HSP90B1	3
Cancer,Organismal Injury and Abnormalities,Reproductive System Disease	Primary cervical adenosquamous carcinoma	1.4e-08			HSP90AA1,HSP90AB1,HSP90B1	3
Cancer,Gastrointestinal Disease,Organismal Injury and Abnormalities,Respiratory Disease	Undifferentiated oropharyngeal carcinoma	1.4e-08			HSP90AA1,HSP90AB1,HSP90B1	3
Cancer,Gastrointestinal Disease,Organismal Injury and Abnormalities,Respiratory Disease	TNM stage T2-4 nasopharyngeal cancer	1.4e-08			HSP90AA1,HSP90AB1,HSP90B1	3
Cancer,Gastrointestinal Disease,Organismal Injury and Abnormalities,Respiratory Disease	CDKN2A overexpression negative hypopharyngeal squamous cell carcinoma	1.4e-08			HSP90AA1,HSP90AB1,HSP90B1	3
Cancer,Organismal Injury and Abnormalities,Reproductive System Disease	Primary cervical squamous cell carcinoma	1.4e-08			HSP90AA1,HSP90AB1,HSP90B1	3
Cancer,Organismal Injury and Abnormalities,Respiratory Disease	CDKN2A overexpression negative laryngeal squamous cell carcinoma	1.4e-08			HSP90AA1,HSP90AB1,HSP90B1	3
Cellular Development,Cellular Growth and Proliferation	Cell proliferation of tumor cell lines	1.43e-08		0.939	ACTB,ALDOA,CALR,CTSD,EEF1A1,EZR,GAPDH,GSTP1,HNRNPK,HSP90AA1,HSPA5,KRT10,KRT17,KRT8,LDHA,MAPRE1,NME1,PDIA3,RACK1,RPSA,S100A11,SFN,SOD2,VDAC1,YWHAZ	25
Cancer,Organismal Injury and Abnormalities,Reproductive System Disease	Stage II-III breast cancer	1.49e-08			HSP90AA1,HSP90AB1,HSP90B1,KRT17,KRT5,KRT8,NME1	7
Cancer,Organismal Injury and Abnormalities,Reproductive System Disease	Breast cancer	1.52e-08			ALDOA,CTSD,EIF4A2,ENO1,EZR,GSTP1,HBA1/HBA2,HBB,HSP90AA1,HSP90AB1,HSP90B1,HSPA5,HSPD1,IDH1,KRT17,KRT5,KRT6B,KRT8,MAPRE1,NME1,P4HB,PGAM1,PGK1,SOD2,TPSAB1/TPSB2,TUBA1B,YWHAZ	27
Cancer,Organismal Injury and Abnormalities,Reproductive System Disease	Stage I-III mammary tumor	1.59e-08			HSP90AA1,HSP90AB1,HSP90B1,KRT17,KRT5,KRT8,NME1	7
Auditory Disease	Ototoxicity	1.59e-08			GSTP1,HSP90AA1,HSP90AB1,HSP90B1	4
Inflammatory Response	Inflammation of absolute anatomical region	1.6e-08		-0.146	ACO2,ACTB,ALB,ALDOA,CA1,CA2,CALR,CTSD,ENO1,GAPDH,GSTP1,HBA1/HBA2,HSP90B1,HSPA5,KRT8,P4HB,PDIA3,RACK1,SELENBP1,SOD2,TPSAB1/TPSB2	21
Cellular Movement	Invasion of cells	1.64e-08		1.673	CALR,CTSD,EZR,HSP90AA1,HSP90AB1,HSP90B1,HSPA1A/HSPA1B,HSPA5,KRT17,KRT8,LDHA,NME1,RACK1,RPSA,S100A11,SERPINH1,SFN,SOD2,VDAC1	19
Protein Degradation,Protein Synthesis	Stabilization of protein	1.86e-08			CALR,GAPDH,HSP90AA1,HSP90AB1,HSPA1A/HSPA1B,HSPA5,HSPA8,HSPD1,PPIB	9
Cellular Movement	Invasion of tumor cell lines	2.38e-08		1.477	CALR,CTSD,EZR,HSP90AA1,HSP90AB1,HSPA1A/HSPA1B,KRT17,KRT8,LDHA,NME1,RACK1,RPSA,S100A11,SERPINH1,SFN,SOD2,VDAC1	17
Immunological Disease	Hypersensitive reaction	2.71e-08			ALB,CALR,CFL1,EEF1A1,ENO1,HBB,HSPA1A/HSPA1B,KRT10,KRT17,KRT5,S100A11,SOD2	12
Endocrine System Disorders,Organismal Injury and Abnormalities	Benign thyroid disease	2.74e-08			ALB,CALR,GSTP1,HSP90AB1,HSPA5,HSPA8,PDIA4,SELENBP1	8
Cancer,Organismal Injury and Abnormalities,Reproductive System Disease	Stage III-IV breast cancer	2.94e-08			HSP90AA1,HSP90AB1,HSP90B1,KRT17,KRT5,KRT8,NME1	7
Cancer,Gastrointestinal Disease,Organismal Injury and Abnormalities	Tongue squamous cell carcinoma	3.21e-08			EZR,HSP90AA1,HSP90AB1,HSP90B1	4
Cellular Movement	Cellular infiltration	4.06e-08		-0.391	ACO2,ACTB,ALB,ALDOA,ENO1,EZR,GAPDH,HSPA5,HSPD1,KRT10,P4HB,PDIA3,SELENBP1	13
Cellular Assembly and Organization,Cellular Function and Maintenance	Organization of filaments	4.36e-08			ALDOA,CFL1,GAPDH,HSP90AB1,KRT17,KRT6B,MAPRE1,PPIB,SERPINH1	9
Protein Synthesis	Translation	4.91e-08		-0.42	CALR,EEF1A1,EEF1G,EEF2,EIF4A2,GAPDH,HNRNPK,HSPA1A/HSPA1B,HSPA5,RACK1,RPSA	11
Cancer,Gastrointestinal Disease,Organismal Injury and Abnormalities,Respiratory Disease	Stage IV undifferentiated nasopharyngeal carcinoma	5.6e-08			HSP90AA1,HSP90AB1,HSP90B1	3
Cancer,Gastrointestinal Disease,Organismal Injury and Abnormalities	Symptomatic stage recurrent anal cancer	5.6e-08			HSP90AA1,HSP90AB1,HSP90B1	3
Cancer,Gastrointestinal Disease,Organismal Injury and Abnormalities	Locally advanced HER2 positive esophageal adenocarcinoma	5.6e-08			HSP90AA1,HSP90AB1,HSP90B1	3
Cancer,Gastrointestinal Disease,Organismal Injury and Abnormalities,Respiratory Disease	Stage III squamous cell carcinoma of nasopharynx	5.6e-08			HSP90AA1,HSP90AB1,HSP90B1	3
Cancer,Gastrointestinal Disease,Organismal Injury and Abnormalities,Respiratory Disease	Stage IV squamous cell carcinoma of nasopharynx	5.6e-08			HSP90AA1,HSP90AB1,HSP90B1	3
Cancer,Gastrointestinal Disease,Organismal Injury and Abnormalities,Respiratory Disease	CDKN2A positive oropharyngeal papillary squamous cell carcinoma	5.6e-08			HSP90AA1,HSP90AB1,HSP90B1	3
Cancer,Gastrointestinal Disease,Organismal Injury and Abnormalities	Unresectable HER2 positive esophageal adenocarcinoma	5.6e-08			HSP90AA1,HSP90AB1,HSP90B1	3
Cancer,Organismal Injury and Abnormalities,Reproductive System Disease	Stage II-III basal-like breast cancer	5.6e-08			HSP90AA1,HSP90AB1,HSP90B1	3
Cancer,Gastrointestinal Disease,Organismal Injury and Abnormalities	Inoperable anal cancer	5.6e-08			HSP90AA1,HSP90AB1,HSP90B1	3
Cancer,Gastrointestinal Disease,Organismal Injury and Abnormalities	Recurrent HER2 positive gastric adenocarcinoma	5.6e-08			HSP90AA1,HSP90AB1,HSP90B1	3
Cancer,Gastrointestinal Disease,Organismal Injury and Abnormalities	Stage III-IV nonmetastatic oral squamous cell carcinoma	5.6e-08			HSP90AA1,HSP90AB1,HSP90B1	3
Cancer,Gastrointestinal Disease,Organismal Injury and Abnormalities,Respiratory Disease	Stage III human papillomavirus positive oropharyngeal squamous cell carcinoma	5.6e-08			HSP90AA1,HSP90AB1,HSP90B1	3
Cancer,Gastrointestinal Disease,Organismal Injury and Abnormalities,Respiratory Disease	Stage III-IV nonmetastatic oropharyngeal squamous-cell carcinoma	5.6e-08			HSP90AA1,HSP90AB1,HSP90B1	3
Cancer,Organismal Injury and Abnormalities,Respiratory Disease	Stage III-IV nonmetastatic laryngeal squamous cell carcinoma	5.6e-08			HSP90AA1,HSP90AB1,HSP90B1	3
Cancer,Gastrointestinal Disease,Organismal Injury and Abnormalities,Respiratory Disease	Stage IVB nasopharyngeal cancer	5.6e-08			HSP90AA1,HSP90AB1,HSP90B1	3
Cancer,Gastrointestinal Disease,Immunological Disease,Organismal Injury and Abnormalities,Respiratory Disease	TNM stage T1-2 basaloid squamous cell carcinoma of the tonsil	5.6e-08			HSP90AA1,HSP90AB1,HSP90B1	3
Cancer,Gastrointestinal Disease,Organismal Injury and Abnormalities,Respiratory Disease	TNM stage T1-2 oropharyngeal papillary squamous cell carcinoma	5.6e-08			HSP90AA1,HSP90AB1,HSP90B1	3
Cancer,Gastrointestinal Disease,Immunological Disease,Organismal Injury and Abnormalities,Respiratory Disease	TNM stage T3 papillary squamous cell carcinoma of the tonsil	5.6e-08			HSP90AA1,HSP90AB1,HSP90B1	3
Cancer,Gastrointestinal Disease,Organismal Injury and Abnormalities	TNM stage T3 basaloid squamous cell carcinoma of the base of tongue	5.6e-08			HSP90AA1,HSP90AB1,HSP90B1	3
Cancer,Gastrointestinal Disease,Organismal Injury and Abnormalities,Respiratory Disease	Stage II undifferentiated nasopharyngeal carcinoma	5.6e-08			HSP90AA1,HSP90AB1,HSP90B1	3
Cancer,Gastrointestinal Disease,Organismal Injury and Abnormalities	Metastatic anal carcinoma	5.6e-08			HSP90AA1,HSP90AB1,HSP90B1	3
Cancer,Gastrointestinal Disease,Organismal Injury and Abnormalities,Respiratory Disease	High-risk squamous cell cancer of the hypopharynx	5.6e-08			HSP90AA1,HSP90AB1,HSP90B1	3
Cancer,Gastrointestinal Disease,Organismal Injury and Abnormalities	TNM stage T3 basaloid squamous cell carcinoma of the soft palate	5.6e-08			HSP90AA1,HSP90AB1,HSP90B1	3
Cancer,Gastrointestinal Disease,Organismal Injury and Abnormalities,Respiratory Disease	TNM stage T1-2 oropharyngeal basaloid squamous cell carcinoma	5.6e-08			HSP90AA1,HSP90AB1,HSP90B1	3
Cancer,Gastrointestinal Disease,Organismal Injury and Abnormalities,Respiratory Disease	TNM stage T3 oropharyngeal papillary squamous cell carcinoma	5.6e-08			HSP90AA1,HSP90AB1,HSP90B1	3
Cancer,Gastrointestinal Disease,Organismal Injury and Abnormalities	Recurrent HER2 positive esophageal adenocarcinoma	5.6e-08			HSP90AA1,HSP90AB1,HSP90B1	3
Cancer,Gastrointestinal Disease,Organismal Injury and Abnormalities,Respiratory Disease	Stage III-IV nonmetastatic hypopharyngeal squamous cell carcinoma	5.6e-08			HSP90AA1,HSP90AB1,HSP90B1	3
Cancer,Gastrointestinal Disease,Organismal Injury and Abnormalities,Respiratory Disease	TNM stage T3 oropharyngeal basaloid squamous cell carcinoma	5.6e-08			HSP90AA1,HSP90AB1,HSP90B1	3
Cancer,Gastrointestinal Disease,Organismal Injury and Abnormalities,Respiratory Disease	TNM stage N3 oropharyngeal squamous-cell carcinoma	5.6e-08			HSP90AA1,HSP90AB1,HSP90B1	3
Cancer,Organismal Injury and Abnormalities,Respiratory Disease	Stage IIA-IIB non-small cell lung carcinoma	5.6e-08			HSP90AA1,HSP90AB1,HSP90B1	3
Cancer,Gastrointestinal Disease,Organismal Injury and Abnormalities	TNM stage T1-2 papillary squamous cell carcinoma of the soft palate	5.6e-08			HSP90AA1,HSP90AB1,HSP90B1	3
Cancer,Organismal Injury and Abnormalities	TNM stage T4 loco-regionally advanced squamous cell carcinoma of the head and neck	5.6e-08			HSP90AA1,HSP90AB1,HSP90B1	3
Cancer,Gastrointestinal Disease,Organismal Injury and Abnormalities,Respiratory Disease	Stage II oropharyngeal squamous cell carcinoma	5.6e-08			HSP90AA1,HSP90AB1,HSP90B1	3
Cancer,Gastrointestinal Disease,Organismal Injury and Abnormalities,Respiratory Disease	Stage I squamous cell carcinoma of nasopharynx	5.6e-08			HSP90AA1,HSP90AB1,HSP90B1	3
Cancer,Gastrointestinal Disease,Organismal Injury and Abnormalities	Symptomatic stage metastatic anal cancer	5.6e-08			HSP90AA1,HSP90AB1,HSP90B1	3
Cancer,Gastrointestinal Disease,Organismal Injury and Abnormalities,Respiratory Disease	Stage II squamous cell carcinoma of nasopharynx	5.6e-08			HSP90AA1,HSP90AB1,HSP90B1	3
Cancer,Gastrointestinal Disease,Immunological Disease,Organismal Injury and Abnormalities,Respiratory Disease	TNM stage T1-2 papillary squamous cell carcinoma of the tonsil	5.6e-08			HSP90AA1,HSP90AB1,HSP90B1	3
Cancer,Gastrointestinal Disease,Immunological Disease,Organismal Injury and Abnormalities,Respiratory Disease	TNM stage T3 basaloid squamous cell carcinoma of the tonsil	5.6e-08			HSP90AA1,HSP90AB1,HSP90B1	3
Cancer,Gastrointestinal Disease,Organismal Injury and Abnormalities,Respiratory Disease	Stage I undifferentiated nasopharyngeal carcinoma	5.6e-08			HSP90AA1,HSP90AB1,HSP90B1	3
Cancer,Gastrointestinal Disease,Organismal Injury and Abnormalities,Respiratory Disease	TNM stage N0-2c oropharyngeal squamous-cell carcinoma	5.6e-08			HSP90AA1,HSP90AB1,HSP90B1	3
Cancer,Gastrointestinal Disease,Organismal Injury and Abnormalities	TNM stage T1-2 basaloid squamous cell carcinoma of the soft palate	5.6e-08			HSP90AA1,HSP90AB1,HSP90B1	3
Cancer,Organismal Injury and Abnormalities,Reproductive System Disease	Stage II-III invasive non-metastatic breast cancer	5.6e-08			HSP90AA1,HSP90AB1,HSP90B1	3
Cancer,Gastrointestinal Disease,Organismal Injury and Abnormalities	TNM stage T3 papillary squamous cell carcinoma of the base of tongue	5.6e-08			HSP90AA1,HSP90AB1,HSP90B1	3
Cancer,Gastrointestinal Disease,Organismal Injury and Abnormalities	TNM stage T1-2 papillary squamous cell carcinoma of the base of tongue	5.6e-08			HSP90AA1,HSP90AB1,HSP90B1	3
Cancer,Gastrointestinal Disease,Organismal Injury and Abnormalities,Respiratory Disease	CDKN2A positive oropharyngeal basaloid squamous cell carcinoma	5.6e-08			HSP90AA1,HSP90AB1,HSP90B1	3
Cancer,Gastrointestinal Disease,Organismal Injury and Abnormalities	Metastatic HER2 positive esophageal adenocarcinoma	5.6e-08			HSP90AA1,HSP90AB1,HSP90B1	3
Cancer,Gastrointestinal Disease,Organismal Injury and Abnormalities	TNM stage T1-2 basaloid squamous cell carcinoma of the base of tongue	5.6e-08			HSP90AA1,HSP90AB1,HSP90B1	3
Cancer,Gastrointestinal Disease,Organismal Injury and Abnormalities,Respiratory Disease	Stage III undifferentiated nasopharyngeal carcinoma	5.6e-08			HSP90AA1,HSP90AB1,HSP90B1	3
Cancer,Gastrointestinal Disease,Organismal Injury and Abnormalities	TNM stage T3 papillary squamous cell carcinoma of the soft palate	5.6e-08			HSP90AA1,HSP90AB1,HSP90B1	3
Connective Tissue Disorders,Immunological Disease,Inflammatory Disease,Inflammatory Response,Organismal Injury and Abnormalities,Skeletal and Muscular Disorders	Rheumatoid arthritis	6.01e-08			ALB,ALDOA,CA2,CALR,EEF1G,EEF2,ENO1,HSP90B1,HSPA1A/HSPA1B,HSPA8,HSPD1,MAPRE1,PDIA3,PGK1,RPSA	15
Infectious Diseases	Viral Infection	6.16e-08	Increased	3.03	ACTB,ALB,CA2,EEF1A1,GAPDH,HBA1/HBA2,HNRNPH1,HNRNPK,HSP90AA1,HSP90AB1,HSP90B1,HSPA5,HSPD1,IDH1,KRT8,MAPRE1,PDIA3,PPIB,RACK1,RPSA,SFN,TPSAB1/TPSB2	22
Cellular Function and Maintenance	Endocytosis	6.33e-08		0.78	ACTB,ALB,CALR,EZR,GSTP1,HBA1/HBA2,HBB,HNRNPK,HSP90AA1,HSP90B1,HSPA5,HSPA8,IDH1,RACK1	14
Immunological Disease	Systemic autoimmune syndrome	6.36e-08			ALB,ALDOA,CA1,CA2,CALR,EEF1G,EEF2,ENO1,HBA1/HBA2,HSP90B1,HSPA1A/HSPA1B,HSPA8,HSPD1,MAPRE1,PDIA3,PGK1,RPSA,SERPINH1,SOD2,TPSAB1/TPSB2	20
Inflammatory Disease,Inflammatory Response,Organismal Injury and Abnormalities,Respiratory Disease	Inflammation of airway	7.32e-08			ACO2,ACTB,ALB,ALDOA,CTSD,ENO1,GAPDH,HSPA5,P4HB,PDIA3,SELENBP1	11
Cellular Growth and Proliferation,Connective Tissue Development and Function,Tissue Development	Proliferation of connective tissue cells	7.37e-08		-0.281	ACTB,ALB,CTSD,ERO1A,GSTP1,HSPA1A/HSPA1B,IDH1,KRT10,KRT17,PGK1,S100A11,SERPINH1,SFN,SOD2	14
Cancer,Hematological Disease,Organismal Injury and Abnormalities	Myelodysplastic syndrome or leukemia	8.04e-08			ACTB,CALR,CFL1,EEF1A1,GSTP1,HBA1/HBA2,HSP90AA1,HSP90AB1,HSP90B1,HSPA1A/HSPA1B,HSPA5,HSPA8,HSPD1,IDH1,KRT10,KRT17,KRT5,LDHA,PDIA3,RACK1,SELENBP1,TUBA1B,YWHAE	23
Cancer,Gastrointestinal Disease,Hepatic System Disease,Organismal Injury and Abnormalities	Cholangiocarcinoma	9.11e-08			ALB,HSP90AA1,HSP90AB1,HSP90B1,IDH1,PGK1,RACK1	7
Cancer,Gastrointestinal Disease,Hepatic System Disease,Organismal Injury and Abnormalities	Biliary tract adenocarcinoma	9.7e-08			ALB,CS,HSP90AA1,HSP90AB1,HSP90B1,IDH1,PGK1,RACK1	8
Cancer,Organismal Injury and Abnormalities	Tumorigenesis of tissue	9.96e-08		0.633	ACO2,ACTB,ALB,ALDOA,CA1,CA2,CALR,CFL1,CLIC1,CS,CTSD,EEF1A1,EEF2,EIF4A2,ENO1,ERO1A,EZR,GAPDH,GSTP1,HBA1/HBA2,HBB,HBD,HNRNPH1,HNRNPK,HSP90AA1,HSP90AB1,HSP90B1,HSPA1A/HSPA1B,HSPA5,HSPA8,HSPD1,IDH1,KRT10,KRT17,KRT5,KRT6B,KRT8,LDHA,MAPRE1,NME1,P4HB,PDIA3,PDIA4,PGAM1,PGK1,PPIB,RACK1,RPSA,S100A11,SELENBP1,SERPINH1,SFN,SOD2,TPSAB1/TPSB2,TUBA1B,VDAC1,YWHAB,YWHAE,YWHAZ	59
Molecular Transport	Transport of molecule	1.2e-07		1.221	ALB,CA1,CA2,CALR,CFL1,CLIC1,EZR,GAPDH,GSTP1,HBA1/HBA2,HBB,HSP90AA1,HSP90AB1,HSPA5,HSPA8,KRT8,P4HB,PDIA4,SOD2,VDAC1,YWHAB,YWHAE,YWHAZ	23
Protein Synthesis	Synthesis of protein	1.33e-07		0.106	CALR,EEF1A1,EEF1G,EEF2,EIF4A2,GAPDH,HNRNPK,HSPA1A/HSPA1B,HSPA5,KRT17,RACK1,RPSA,SOD2	13
Cancer,Endocrine System Disorders,Organismal Injury and Abnormalities,Reproductive System Disease	Stage IIIA testicular nonseminomatous germ cell tumor	1.4e-07			HSP90AA1,HSP90AB1,HSP90B1	3
Cancer,Endocrine System Disorders,Organismal Injury and Abnormalities,Reproductive System Disease	Stage IIC testicular nonseminomatous germ cell tumor	1.4e-07			HSP90AA1,HSP90AB1,HSP90B1	3
Cancer,Developmental Disorder,Organismal Injury and Abnormalities,Reproductive System Disease	Stage IA-IB yolk sac tumor	1.4e-07			HSP90AA1,HSP90AB1,HSP90B1	3
Cancer,Endocrine System Disorders,Organismal Injury and Abnormalities,Reproductive System Disease	Stage I testicular choriocarcinoma	1.4e-07			HSP90AA1,HSP90AB1,HSP90B1	3
Cancer,Developmental Disorder,Endocrine System Disorders,Organismal Injury and Abnormalities,Reproductive System Disease	Stage II-IV ovarian yolk sac neoplasm	1.4e-07			HSP90AA1,HSP90AB1,HSP90B1	3
Cancer,Endocrine System Disorders,Organismal Injury and Abnormalities,Reproductive System Disease	Stage IIIA ovarian germ cell tumor	1.4e-07			HSP90AA1,HSP90AB1,HSP90B1	3
Cancer,Organismal Injury and Abnormalities,Reproductive System Disease	Mediastinal nonseminomatous germ cell tumor	1.4e-07			HSP90AA1,HSP90AB1,HSP90B1	3
Cancer,Endocrine System Disorders,Organismal Injury and Abnormalities,Reproductive System Disease	Stage III-IV ovarian small cell carcinoma hypercalcemic type	1.4e-07			HSP90AA1,HSP90AB1,HSP90B1	3
Cancer,Gastrointestinal Disease,Organismal Injury and Abnormalities	Metastatic HER2 negative CD274 positive gastric adenocarcinoma	1.4e-07			HSP90AA1,HSP90AB1,HSP90B1	3
Cancer,Organismal Injury and Abnormalities,Reproductive System Disease	Stage I extragonadal germ cell tumor	1.4e-07			HSP90AA1,HSP90AB1,HSP90B1	3
Cancer,Endocrine System Disorders,Organismal Injury and Abnormalities,Reproductive System Disease	Stage I immature teratoma of ovary	1.4e-07			HSP90AA1,HSP90AB1,HSP90B1	3
Cancer,Endocrine System Disorders,Organismal Injury and Abnormalities,Reproductive System Disease	Stage IIC testicular cancer	1.4e-07			HSP90AA1,HSP90AB1,HSP90B1	3
Cancer,Endocrine System Disorders,Organismal Injury and Abnormalities,Reproductive System Disease	Stage IIIB testicular nonseminomatous germ cell tumor	1.4e-07			HSP90AA1,HSP90AB1,HSP90B1	3
Cancer,Endocrine System Disorders,Organismal Injury and Abnormalities,Reproductive System Disease	Stage IB testicular nonseminomatous germ cell tumor	1.4e-07			HSP90AA1,HSP90AB1,HSP90B1	3
Cancer,Endocrine System Disorders,Organismal Injury and Abnormalities,Reproductive System Disease	Stage IIB testicular seminoma	1.4e-07			HSP90AA1,HSP90AB1,HSP90B1	3
Cancer,Gastrointestinal Disease,Organismal Injury and Abnormalities,Respiratory Disease	Stage 4b unresectable hypopharyngeal squamous cell carcinoma	1.4e-07			HSP90AA1,HSP90AB1,HSP90B1	3
Cancer,Endocrine System Disorders,Organismal Injury and Abnormalities,Reproductive System Disease	Stage I embryonal testicular carcinoma	1.4e-07			HSP90AA1,HSP90AB1,HSP90B1	3
Cancer,Organismal Injury and Abnormalities,Reproductive System Disease	Stage II-IVA vaginal adenosquamous carcinoma	1.4e-07			HSP90AA1,HSP90AB1,HSP90B1	3
Cancer,Endocrine System Disorders,Organismal Injury and Abnormalities,Reproductive System Disease	Stage II-IV ovarian choriocarcinoma	1.4e-07			HSP90AA1,HSP90AB1,HSP90B1	3
Cancer,Organismal Injury and Abnormalities,Reproductive System Disease	Stage II-IVA vaginal adenocarcinoma	1.4e-07			HSP90AA1,HSP90AB1,HSP90B1	3
Cancer,Endocrine System Disorders,Organismal Injury and Abnormalities,Respiratory Disease	Stage 4 localized small cell lung cancer	1.4e-07			HSP90AA1,HSP90AB1,HSP90B1	3
Cancer,Developmental Disorder,Organismal Injury and Abnormalities,Reproductive System Disease	Stage II extragonadal yolk sac tumor	1.4e-07			HSP90AA1,HSP90AB1,HSP90B1	3
Cancer,Endocrine System Disorders,Organismal Injury and Abnormalities,Reproductive System Disease	Stage IIC ovarian germ cell tumor	1.4e-07			HSP90AA1,HSP90AB1,HSP90B1	3
Cancer,Organismal Injury and Abnormalities,Reproductive System Disease	Stage IIA-IV dysgerminoma	1.4e-07			HSP90AA1,HSP90AB1,HSP90B1	3
Cancer,Gastrointestinal Disease,Organismal Injury and Abnormalities,Respiratory Disease	TNM stage T4 oropharyngeal squamous-cell carcinoma	1.4e-07			HSP90AA1,HSP90AB1,HSP90B1	3
Cancer,Gastrointestinal Disease,Hepatic System Disease,Organismal Injury and Abnormalities	Incidental gallbladder carcinoma	1.4e-07			HSP90AA1,HSP90AB1,HSP90B1	3
Cancer,Endocrine System Disorders,Organismal Injury and Abnormalities,Reproductive System Disease	Stage IIA ovarian germ cell tumor	1.4e-07			HSP90AA1,HSP90AB1,HSP90B1	3
Cancer,Endocrine System Disorders,Organismal Injury and Abnormalities,Reproductive System Disease	Stage I-II ovarian small cell carcinoma hypercalcemic type	1.4e-07			HSP90AA1,HSP90AB1,HSP90B1	3
Cancer,Gastrointestinal Disease,Organismal Injury and Abnormalities	Locally advanced CD274 positive esophageal adenocarcinoma	1.4e-07			HSP90AA1,HSP90AB1,HSP90B1	3
Cancer,Organismal Injury and Abnormalities	Unresectable large-cell carcinoma	1.4e-07			HSP90AA1,HSP90AB1,HSP90B1	3
Cancer,Endocrine System Disorders,Organismal Injury and Abnormalities,Reproductive System Disease	Stage IA testicular nonseminomatous germ cell tumor	1.4e-07			HSP90AA1,HSP90AB1,HSP90B1	3
Cancer,Endocrine System Disorders,Organismal Injury and Abnormalities,Reproductive System Disease	Stage IIB ovarian germ cell tumor	1.4e-07			HSP90AA1,HSP90AB1,HSP90B1	3
Cancer,Endocrine System Disorders,Organismal Injury and Abnormalities,Reproductive System Disease	Stage IIA testicular nonseminomatous germ cell tumor	1.4e-07			HSP90AA1,HSP90AB1,HSP90B1	3
Cancer,Endocrine System Disorders,Organismal Injury and Abnormalities,Respiratory Disease	Poorly differentiated small cell lung carcinoma	1.4e-07			HSP90AA1,HSP90AB1,HSP90B1	3
Cancer,Dermatological Diseases and Conditions,Endocrine System Disorders,Organismal Injury and Abnormalities	Regional Merkel-cell carcinoma	1.4e-07			HSP90AA1,HSP90AB1,HSP90B1	3
Cancer,Endocrine System Disorders,Organismal Injury and Abnormalities,Respiratory Disease	Resectable small cell lung carcinoma	1.4e-07			HSP90AA1,HSP90AB1,HSP90B1	3
Cancer,Gastrointestinal Disease,Organismal Injury and Abnormalities	Locally advanced HER2 negative MET positive gastroesophageal junction carcinoma	1.4e-07			HSP90AA1,HSP90AB1,HSP90B1	3
Cancer,Endocrine System Disorders,Organismal Injury and Abnormalities,Reproductive System Disease	Stage IIA testicular seminoma	1.4e-07			HSP90AA1,HSP90AB1,HSP90B1	3
Cancer,Organismal Injury and Abnormalities	Resectable large-cell carcinoma	1.4e-07			HSP90AA1,HSP90AB1,HSP90B1	3
Cancer,Endocrine System Disorders,Organismal Injury and Abnormalities,Reproductive System Disease	Stage IIIC ovarian germ cell tumor	1.4e-07			HSP90AA1,HSP90AB1,HSP90B1	3
Cancer,Endocrine System Disorders,Organismal Injury and Abnormalities,Reproductive System Disease	Stage IIIB ovarian germ cell tumor	1.4e-07			HSP90AA1,HSP90AB1,HSP90B1	3
Cancer,Endocrine System Disorders,Organismal Injury and Abnormalities,Reproductive System Disease	Advanced stage ovarian small cell carcinoma hypercalcemic type	1.4e-07			HSP90AA1,HSP90AB1,HSP90B1	3
Cancer,Gastrointestinal Disease,Organismal Injury and Abnormalities	Siewert type I esophageal adenocarcinoma	1.4e-07			HSP90AA1,HSP90AB1,HSP90B1	3
Cancer,Endocrine System Disorders,Organismal Injury and Abnormalities,Respiratory Disease	Unresectable small cell lung carcinoma	1.4e-07			HSP90AA1,HSP90AB1,HSP90B1	3
Cancer,Organismal Injury and Abnormalities,Reproductive System Disease	Childhood teratoma	1.4e-07			HSP90AA1,HSP90AB1,HSP90B1	3
Cancer,Gastrointestinal Disease,Organismal Injury and Abnormalities	Metastatic Siewert type I gastroesophageal junction adenocarcinoma	1.4e-07			HSP90AA1,HSP90AB1,HSP90B1	3
Cancer,Endocrine System Disorders,Organismal Injury and Abnormalities,Reproductive System Disease	Stage IIB testicular nonseminomatous germ cell tumor	1.4e-07			HSP90AA1,HSP90AB1,HSP90B1	3
Cancer,Endocrine System Disorders,Organismal Injury and Abnormalities,Reproductive System Disease	Stage 1 relapsed testicular seminoma	1.4e-07			HSP90AA1,HSP90AB1,HSP90B1	3
Cancer,Organismal Injury and Abnormalities,Reproductive System Disease	Stage IA-IC immature teratoma	1.4e-07			HSP90AA1,HSP90AB1,HSP90B1	3
Cancer,Organismal Injury and Abnormalities,Reproductive System Disease	Stage II-IVA vaginal squamous cell carcinoma	1.4e-07			HSP90AA1,HSP90AB1,HSP90B1	3
Cancer,Developmental Disorder,Endocrine System Disorders,Organismal Injury and Abnormalities,Reproductive System Disease	Advanced stage steroid cell tumor	1.4e-07			HSP90AA1,HSP90AB1,HSP90B1	3
Cancer,Gastrointestinal Disease,Hepatic System Disease,Organismal Injury and Abnormalities	Resectable liver cholangiocarcinoma	1.4e-07			HSP90AA1,HSP90AB1,HSP90B1	3
Cancer,Developmental Disorder,Endocrine System Disorders,Organismal Injury and Abnormalities,Reproductive System Disease	Stage I testicular yolk sac neoplasm	1.4e-07			HSP90AA1,HSP90AB1,HSP90B1	3
Cancer,Organismal Injury and Abnormalities,Respiratory Disease	Stage IIIA locally advanced non-small cell lung cancer	1.4e-07			HSP90AA1,HSP90AB1,HSP90B1	3
Cancer,Organismal Injury and Abnormalities,Reproductive System Disease	Stage IB-IC dysgerminoma	1.4e-07			HSP90AA1,HSP90AB1,HSP90B1	3
Cancer,Organismal Injury and Abnormalities	TNM stage T1-4N1-3M0 head and neck squamous cell cancer	1.4e-07			HSP90AA1,HSP90AB1,HSP90B1	3
Cancer,Gastrointestinal Disease,Organismal Injury and Abnormalities	Locally advanced HER2 negative MET positive gastroesophageal junction adenocarcinoma	1.4e-07			HSP90AA1,HSP90AB1,HSP90B1	3
Cancer,Gastrointestinal Disease,Organismal Injury and Abnormalities	Locally advanced HER2 negative MET positive gastric adenocarcinoma	1.4e-07			HSP90AA1,HSP90AB1,HSP90B1	3
Cancer,Endocrine System Disorders,Organismal Injury and Abnormalities,Reproductive System Disease	Early stage ovarian small cell carcinoma hypercalcemic type	1.4e-07			HSP90AA1,HSP90AB1,HSP90B1	3
Cancer,Gastrointestinal Disease,Organismal Injury and Abnormalities	Locally advanced HER2 negative CD274 positive gastric adenocarcinoma	1.4e-07			HSP90AA1,HSP90AB1,HSP90B1	3
Cancer,Gastrointestinal Disease,Hepatic System Disease,Organismal Injury and Abnormalities	Distal cholangiocarcinoma	1.4e-07			HSP90AA1,HSP90AB1,HSP90B1	3
Cancer,Endocrine System Disorders,Organismal Injury and Abnormalities,Reproductive System Disease	Stage IIIC testicular nonseminomatous germ cell tumor	1.4e-07			HSP90AA1,HSP90AB1,HSP90B1	3
Cancer,Organismal Injury and Abnormalities,Reproductive System Disease	Stage II extragonadal choriocarcinoma	1.4e-07			HSP90AA1,HSP90AB1,HSP90B1	3
Cancer,Organismal Injury and Abnormalities,Reproductive System Disease	Stage IIIB cervical adenosquamous carcinoma	1.4e-07			HSP90AA1,HSP90AB1,HSP90B1	3
Cancer,Endocrine System Disorders,Organismal Injury and Abnormalities,Reproductive System Disease	Stage I unilateral seminomatous testicular cancer	1.4e-07			HSP90AA1,HSP90AB1,HSP90B1	3
Cancer,Endocrine System Disorders,Organismal Injury and Abnormalities,Reproductive System Disease	Stage 1 relapsed testicular nonseminomatous germ cell tumor	1.4e-07			HSP90AA1,HSP90AB1,HSP90B1	3
Cancer,Organismal Injury and Abnormalities,Reproductive System Disease	Stage IIA-IV immature teratoma	1.4e-07			HSP90AA1,HSP90AB1,HSP90B1	3
Cancer,Endocrine System Disorders,Organismal Injury and Abnormalities,Reproductive System Disease	Stage II-IV ovarian embryonal carcinoma	1.4e-07			HSP90AA1,HSP90AB1,HSP90B1	3
Cancer,Endocrine System Disorders,Organismal Injury and Abnormalities,Reproductive System Disease	Stage III testicular seminoma	1.4e-07			HSP90AA1,HSP90AB1,HSP90B1	3
Cancer,Organismal Injury and Abnormalities,Reproductive System Disease	Stage II extragonadal primary embryonal carcinoma	1.4e-07			HSP90AA1,HSP90AB1,HSP90B1	3
Cancer,Gastrointestinal Disease,Organismal Injury and Abnormalities,Respiratory Disease	Human papillomavirus negative oropharynx squamous cell carcinoma	1.4e-07			HSP90AA1,HSP90AB1,HSP90B1	3
Cancer,Gastrointestinal Disease,Organismal Injury and Abnormalities	Unresectable CD274 positive esophageal adenocarcinoma	1.4e-07			HSP90AA1,HSP90AB1,HSP90B1	3
Cancer,Gastrointestinal Disease,Organismal Injury and Abnormalities	Locally advanced HER2 negative CD274 positive gastroesophageal junction adenocarcinoma	1.4e-07			HSP90AA1,HSP90AB1,HSP90B1	3
Dermatological Diseases and Conditions,Inflammatory Disease,Inflammatory Response,Organismal Injury and Abnormalities	Eczema	1.46e-07			CALR,GSTP1,KRT10,KRT17,SFN	5
Cancer,Organismal Injury and Abnormalities	Breast or pancreatic cancer	1.5e-07			ALB,ALDOA,CLIC1,CS,CTSD,EIF4A2,ENO1,ERO1A,EZR,GAPDH,GSTP1,HBA1/HBA2,HBB,HSP90AA1,HSP90AB1,HSP90B1,HSPA5,HSPD1,IDH1,KRT10,KRT17,KRT5,KRT6B,KRT8,MAPRE1,NME1,P4HB,PDIA3,PDIA4,PGAM1,PGK1,SERPINH1,SFN,SOD2,TPSAB1/TPSB2,TUBA1B,YWHAZ	37
Cancer,Organismal Injury and Abnormalities,Respiratory Disease	Advanced lung cancer	1.85e-07			EEF1A1,GSTP1,HSP90AA1,HSP90AB1,HSP90B1,HSPA1A/HSPA1B,KRT8,SOD2,YWHAE	9
Cancer,Organismal Injury and Abnormalities	Nonhematologic malignant neoplasm	1.91e-07			ACO2,ACTB,ALB,ALDOA,CA1,CA2,CALR,CFL1,CLIC1,CS,CTSD,EEF1A1,EEF2,EIF4A2,ENO1,ERO1A,EZR,GAPDH,GSTP1,HBA1/HBA2,HBB,HBD,HNRNPH1,HNRNPK,HSP90AA1,HSP90AB1,HSP90B1,HSPA1A/HSPA1B,HSPA5,HSPA8,HSPD1,IDH1,KRT10,KRT17,KRT5,KRT6B,KRT8,LDHA,MAPRE1,NME1,P4HB,PDIA3,PDIA4,PGAM1,PGK1,PPIB,RACK1,RPSA,S100A11,SELENBP1,SERPINH1,SFN,SOD2,TPSAB1/TPSB2,TUBA1B,VDAC1,YWHAB,YWHAE,YWHAZ	59
Cancer,Organismal Injury and Abnormalities	Lymphoreticular neoplasm	1.96e-07			ACTB,CALR,EEF1A1,GSTP1,HBA1/HBA2,HSP90AA1,HSP90AB1,HSP90B1,HSPA1A/HSPA1B,HSPA5,HSPD1,IDH1,KRT10,KRT17,KRT5,NME1,PDIA3,PGK1,RACK1,RPSA,SERPINH1,SOD2,TUBA1B,VDAC1,YWHAE,YWHAZ	26
Dermatological Diseases and Conditions,Organismal Injury and Abnormalities	Plaque psoriasis	2.04e-07			CALR,GAPDH,GSTP1,KRT10,KRT17,KRT6B,SFN	7
Cancer,Organismal Injury and Abnormalities	Breast or colorectal cancer	2.06e-07			ALB,ALDOA,CA1,CA2,CALR,CFL1,CLIC1,CS,CTSD,EEF1A1,EIF4A2,ENO1,EZR,GSTP1,HBA1/HBA2,HBB,HNRNPH1,HSP90AA1,HSP90AB1,HSP90B1,HSPA5,HSPA8,HSPD1,IDH1,KRT17,KRT5,KRT6B,KRT8,LDHA,MAPRE1,NME1,P4HB,PGAM1,PGK1,SELENBP1,SERPINH1,SOD2,TPSAB1/TPSB2,TUBA1B,VDAC1,YWHAE,YWHAZ	42
Dermatological Diseases and Conditions,Inflammatory Disease,Inflammatory Response,Organismal Injury and Abnormalities	Dermatitis	2.24e-07			CALR,CFL1,EEF1A1,ENO1,GSTP1,HBB,KRT10,KRT17,KRT5,S100A11,SFN	11
Dermatological Diseases and Conditions,Immunological Disease,Inflammatory Disease,Organismal Injury and Abnormalities	Lichen planus	2.24e-07			CFL1,EEF1A1,ENO1,HBB,KRT17,KRT5	6
Cell Morphology,Cellular Function and Maintenance	Autophagy	2.32e-07	Increased	2.01	ALB,CALR,CTSD,EEF2,ERO1A,HSP90AA1,HSPA5,HSPA8,RACK1,SERPINH1,SOD2,VDAC1	12
Cancer,Endocrine System Disorders,Organismal Injury and Abnormalities,Respiratory Disease	TNM stage M1b metastatic small cell lung cancer	2.79e-07			HSP90AA1,HSP90AB1,HSP90B1	3
Cancer,Organismal Injury and Abnormalities,Respiratory Disease	Locally advanced EGFR expressing squamous cell lung cancer	2.79e-07			HSP90AA1,HSP90AB1,HSP90B1	3
Cancer,Gastrointestinal Disease,Organismal Injury and Abnormalities	Resectable oral squamous cell carcinoma	2.79e-07			HSP90AA1,HSP90AB1,HSP90B1	3
Cancer,Immunological Disease,Organismal Injury and Abnormalities	Unresectable thymic epithelial tumor	2.79e-07			HSP90AA1,HSP90AB1,HSP90B1	3
Cancer,Organismal Injury and Abnormalities,Renal and Urological Disease	Advanced transitional cell carcinoma of the renal pelvis	2.79e-07			HSP90AA1,HSP90AB1,HSP90B1	3
Cancer,Organismal Injury and Abnormalities,Respiratory Disease	Stage IV recurrent squamous cell lung cancer	2.79e-07			HSP90AA1,HSP90AB1,HSP90B1	3
Cancer,Gastrointestinal Disease,Hepatic System Disease,Organismal Injury and Abnormalities	Locally advanced liver cholangiocarcinoma	2.79e-07			HSP90AA1,HSP90AB1,HSP90B1	3
Cancer,Organismal Injury and Abnormalities,Respiratory Disease	TNM stage T2 laryngeal squamous cell carcinoma	2.79e-07			HSP90AA1,HSP90AB1,HSP90B1	3
Cancer,Gastrointestinal Disease,Hepatic System Disease,Organismal Injury and Abnormalities	Unresectable gall bladder carcinoma	2.79e-07			HSP90AA1,HSP90AB1,HSP90B1	3
Cancer,Organismal Injury and Abnormalities	Locally recurrent head and neck squamous cell carcinoma	2.79e-07			HSP90AA1,HSP90AB1,HSP90B1	3
Cancer,Organismal Injury and Abnormalities,Renal and Urological Disease	Advanced ureteral transitional cell carcinoma	2.79e-07			HSP90AA1,HSP90AB1,HSP90B1	3
Cancer,Endocrine System Disorders,Organismal Injury and Abnormalities	Metastatic adrenal carcinoma	2.79e-07			HSP90AA1,HSP90AB1,HSP90B1	3
Cancer,Organismal Injury and Abnormalities	Metastatic CD274 negative head and neck squamous cell carcinoma	2.79e-07			HSP90AA1,HSP90AB1,HSP90B1	3
Cancer,Organismal Injury and Abnormalities,Renal and Urological Disease	Advanced urethral urothelial carcinoma	2.79e-07			HSP90AA1,HSP90AB1,HSP90B1	3
Cancer,Gastrointestinal Disease,Organismal Injury and Abnormalities,Respiratory Disease	CDKN2A negative oropharyngeal squamous cell carcinoma	2.79e-07			HSP90AA1,HSP90AB1,HSP90B1	3
Cancer,Gastrointestinal Disease,Hepatic System Disease,Organismal Injury and Abnormalities	Recurrent biliary tract cancer	2.79e-07			HSP90AA1,HSP90AB1,HSP90B1	3
Cancer,Endocrine System Disorders,Organismal Injury and Abnormalities,Respiratory Disease	TNM stage M1b extensive stage small cell lung cancer	2.79e-07			HSP90AA1,HSP90AB1,HSP90B1	3
Cancer,Gastrointestinal Disease,Hepatic System Disease,Organismal Injury and Abnormalities	Recurrent cholangiocarcinoma	2.79e-07			HSP90AA1,HSP90AB1,HSP90B1	3
Cancer,Gastrointestinal Disease,Organismal Injury and Abnormalities	Metastatic adenocarcinoma of ampulla of vater	2.79e-07			HSP90AA1,HSP90AB1,HSP90B1	3
Cancer,Immunological Disease,Organismal Injury and Abnormalities	Locally advanced thymic epithelial tumor	2.79e-07			HSP90AA1,HSP90AB1,HSP90B1	3
Cancer,Gastrointestinal Disease,Hepatic System Disease,Organismal Injury and Abnormalities	Metastatic gallbladder adenocarcinoma	2.79e-07			HSP90AA1,HSP90AB1,HSP90B1	3
Cancer,Organismal Injury and Abnormalities,Renal and Urological Disease	Mixed cell ureter carcinoma	2.79e-07			HSP90AA1,HSP90AB1,HSP90B1	3
Cancer,Gastrointestinal Disease,Organismal Injury and Abnormalities	Parotid adenocarcinoma	2.79e-07			HSP90AA1,HSP90AB1,HSP90B1	3
Cancer,Gastrointestinal Disease,Organismal Injury and Abnormalities,Respiratory Disease	TNM stage T2 oropharyngeal squamous-cell carcinoma	2.79e-07			HSP90AA1,HSP90AB1,HSP90B1	3
Cancer,Organismal Injury and Abnormalities,Renal and Urological Disease	Mixed cell urethral carcinoma	2.79e-07			HSP90AA1,HSP90AB1,HSP90B1	3
Cancer,Endocrine System Disorders,Organismal Injury and Abnormalities	Inoperable adrenal cortex carcinoma	2.79e-07			HSP90AA1,HSP90AB1,HSP90B1	3
Cancer,Endocrine System Disorders,Organismal Injury and Abnormalities,Tumor Morphology	Progressive adrenal cortex carcinoma	2.79e-07			HSP90AA1,HSP90AB1,HSP90B1	3
Cancer,Gastrointestinal Disease,Organismal Injury and Abnormalities	Primary oral squamous cell carcinoma	2.79e-07			HSP90AA1,HSP90AB1,HSP90B1	3
Cancer,Organismal Injury and Abnormalities,Renal and Urological Disease	TNM stage T2-4aN0M0 muscle invasive bladder cancer	2.79e-07			HSP90AA1,HSP90AB1,HSP90B1	3
Cancer,Organismal Injury and Abnormalities	Secondary tumor	2.89e-07		-0.142	ACTB,CALR,EEF1A1,EZR,GSTP1,HSP90AA1,HSP90AB1,HSP90B1,HSPA1A/HSPA1B,IDH1,KRT8,NME1,RACK1,S100A11,SOD2,YWHAE,YWHAZ	17
DNA Replication, Recombination, and Repair	DNA damage	2.94e-07		-1.004	ACO2,CALR,GAPDH,GSTP1,IDH1,NME1,PDIA3,SOD2,YWHAE	9
Cancer,Organismal Injury and Abnormalities,Renal and Urological Disease	Invasive bladder carcinoma	3.35e-07			HSP90AA1,HSP90AB1,HSP90B1,HSPA1A/HSPA1B	4
Post-Translational Modification,Protein Folding	Refolding of protein	3.35e-07			HSP90AA1,HSPA1A/HSPA1B,HSPA8,HSPD1	4
Cellular Function and Maintenance	Cellular homeostasis	3.5e-07	Increased	2.239	ALB,ALDOA,CA2,CALR,CLIC1,CTSD,EEF2,ERO1A,EZR,HSP90AA1,HSP90B1,HSPA5,HSPA8,HSPD1,KRT8,LDHA,PPIB,RACK1,SERPINH1,SOD2,VDAC1,YWHAE	22
Organismal Survival	Morbidity or mortality	3.68e-07	Decreased	-3.715	ACTB,ALDOA,CALR,CFL1,CTSD,ERO1A,GSTP1,HNRNPK,HSP90AA1,HSP90AB1,HSP90B1,HSPA5,IDH1,KRT5,KRT6B,KRT8,PDIA3,PGK1,PPIB,RPSA,S100A11,SELENBP1,SERPINH1,SFN,SOD2,VDAC1,YWHAE	27
Endocrine System Disorders,Gastrointestinal Disease,Immunological Disease,Inflammatory Disease,Inflammatory Response,Organismal Injury and Abnormalities	Autoimmune pancreatitis	4.69e-07			ALB,CALR,CTSD,P4HB	4
Cancer,Neurological Disease,Organismal Injury and Abnormalities	Supratentorial primitive neuroectodermal tumor	4.69e-07			HSP90AA1,HSP90AB1,HSP90B1,IDH1	4
Cancer,Hematological Disease,Immunological Disease,Organismal Injury and Abnormalities	Mature B-cell neoplasm	4.7e-07			CA2,CFL1,EEF1A1,HSP90AA1,HSP90AB1,HSP90B1,IDH1,KRT10,KRT5,NME1,PGK1,RACK1,RPSA,SELENBP1,SOD2,VDAC1,YWHAE,YWHAZ	18
Endocrine System Disorders,Gastrointestinal Disease,Inflammatory Disease,Inflammatory Response,Organismal Injury and Abnormalities	Chronic pancreatitis	4.72e-07			ALB,CALR,CTSD,HSPA5,P4HB	5
Cancer,Endocrine System Disorders,Organismal Injury and Abnormalities,Respiratory Disease	Extensive stage metastatic small cell lung cancer	4.87e-07			HSP90AA1,HSP90AB1,HSP90B1	3
Cancer,Organismal Injury and Abnormalities,Respiratory Disease	Sarcomatoid malignant pleural mesothelioma	4.87e-07			HSP90AA1,HSP90AB1,HSP90B1	3
Cancer,Gastrointestinal Disease,Organismal Injury and Abnormalities,Respiratory Disease	Locally advanced oropharyngeal squamous-cell carcinoma	4.87e-07			HSP90AA1,HSP90AB1,HSP90B1	3
Cancer,Organismal Injury and Abnormalities,Respiratory Disease	TNM stage T1 laryngeal squamous cell carcinoma	4.87e-07			HSP90AA1,HSP90AB1,HSP90B1	3
Cancer,Endocrine System Disorders,Organismal Injury and Abnormalities	Stage II adrenal cortex carcinoma	4.87e-07			HSP90AA1,HSP90AB1,HSP90B1	3
Cancer,Endocrine System Disorders,Organismal Injury and Abnormalities	Stage I adrenal cortex carcinoma	4.87e-07			HSP90AA1,HSP90AB1,HSP90B1	3
Cancer,Endocrine System Disorders,Organismal Injury and Abnormalities	Stage IV adrenal cortex carcinoma	4.87e-07			HSP90AA1,HSP90AB1,HSP90B1	3
Cancer,Organismal Injury and Abnormalities,Respiratory Disease	Stage IIIA lung adenocarcinoma	4.87e-07			HSP90AA1,HSP90AB1,HSP90B1	3
Cancer,Organismal Injury and Abnormalities,Respiratory Disease	Recurrent ALK translocation negative CD274 positive non-small cell lung cancer	4.87e-07			HSP90AA1,HSP90AB1,HSP90B1	3
Cancer,Gastrointestinal Disease,Organismal Injury and Abnormalities	Metastatic HER2 non-overexpressing gastroesophageal carcinoma	4.87e-07			HSP90AA1,HSP90AB1,HSP90B1	3
Cancer,Gastrointestinal Disease,Organismal Injury and Abnormalities,Respiratory Disease	TNM stage T1 oropharyngeal squamous-cell carcinoma	4.87e-07			HSP90AA1,HSP90AB1,HSP90B1	3
Cancer,Organismal Injury and Abnormalities,Respiratory Disease	TNM stage T3 laryngeal squamous cell carcinoma	4.87e-07			HSP90AA1,HSP90AB1,HSP90B1	3
Cancer,Endocrine System Disorders,Organismal Injury and Abnormalities,Respiratory Disease	TNM stage M1a extensive stage small cell lung cancer	4.87e-07			HSP90AA1,HSP90AB1,HSP90B1	3
Cancer,Endocrine System Disorders,Organismal Injury and Abnormalities	Stage III adrenal cortex carcinoma	4.87e-07			HSP90AA1,HSP90AB1,HSP90B1	3
Cancer,Organismal Injury and Abnormalities,Renal and Urological Disease	Mixed cell renal pelvis carcinoma	4.87e-07			HSP90AA1,HSP90AB1,HSP90B1	3
Cancer,Organismal Injury and Abnormalities,Respiratory Disease	Recurrent EGFR mutation negative CD274 positive non-small cell lung cancer	4.87e-07			HSP90AA1,HSP90AB1,HSP90B1	3
Cancer,Organismal Injury and Abnormalities,Respiratory Disease	Lung adenocarcinoma	5.48e-07			ALDOA,EIF4A2,ENO1,EZR,HSP90AA1,HSP90AB1,HSP90B1,HSPA8,HSPD1,IDH1,KRT10,KRT8,LDHA,NME1,P4HB,PDIA3,S100A11,SELENBP1,SOD2,YWHAB	20
Cell Death and Survival	Cytolysis	5.51e-07		0.849	ALB,ALDOA,CALR,HBA1/HBA2,HBB,HSPA5,KRT10,NME1,S100A11	9
Protein Trafficking	Interaction of protein	5.59e-07		0.6	ALB,CALR,GAPDH,HSPA5,KRT10,KRT8,SOD2,YWHAZ	8
Cellular Development,Cellular Growth and Proliferation	Cell proliferation of breast cancer cell lines	6.22e-07		0.457	ACTB,CTSD,EEF1A1,HNRNPK,HSPA5,KRT8,LDHA,NME1,PDIA3,RACK1,SFN,SOD2	12
Cancer,Hematological Disease,Immunological Disease,Organismal Injury and Abnormalities	Lymphocytic cancer	6.31e-07			CA2,CFL1,EEF1A1,HSP90AA1,HSP90AB1,HSP90B1,HSPA5,HSPA8,IDH1,KRT10,KRT5,LDHA,NME1,PGK1,RACK1,RPSA,SELENBP1,SERPINH1,SOD2,VDAC1,YWHAE,YWHAZ	22
Cancer,Endocrine System Disorders,Organismal Injury and Abnormalities,Respiratory Disease	Metastatic small cell lung carcinoma	6.4e-07			HSP90AA1,HSP90AB1,HSP90B1,YWHAE	4
Cancer,Hematological Disease,Organismal Injury and Abnormalities	Lymphocytic neoplasm	6.46e-07			CA2,CFL1,EEF1A1,HSP90AA1,HSP90AB1,HSP90B1,HSPA5,HSPA8,IDH1,KRT10,KRT5,LDHA,NME1,PGK1,RACK1,RPSA,SELENBP1,SERPINH1,SOD2,VDAC1,YWHAE,YWHAZ	22
Protein Degradation,Protein Synthesis	Catabolism of protein	6.66e-07		-0.956	CALR,CFL1,CTSD,GAPDH,HSP90AA1,HSP90AB1,HSP90B1,HSPA1A/HSPA1B,HSPA5,HSPA8,HSPD1,PPIB,SOD2	13
Cancer,Organismal Injury and Abnormalities	Invasive tumor	6.85e-07		-0.142	ACTB,CALR,EEF1A1,EZR,GSTP1,HSP90AA1,HSP90AB1,HSP90B1,HSPA1A/HSPA1B,IDH1,KRT8,MAPRE1,NME1,RACK1,S100A11,SOD2,YWHAE,YWHAZ	18
Cancer,Hematological Disease,Immunological Disease,Organismal Injury and Abnormalities	Neoplasia of leukocytes	7.02e-07			CA2,CFL1,EEF1A1,HSP90AA1,HSP90AB1,HSP90B1,HSPA5,HSPA8,IDH1,KRT10,KRT5,LDHA,NME1,PGK1,RACK1,RPSA,SELENBP1,SERPINH1,SOD2,VDAC1,YWHAE,YWHAZ	22
Cell Death and Survival,Organismal Injury and Abnormalities,Renal and Urological Disease	Cell death of kidney cells	7.31e-07		-1.745	ALB,EEF1A1,EZR,GAPDH,GSTP1,HSPA1A/HSPA1B,HSPA5,LDHA,SOD2,VDAC1	10
Cancer,Organismal Injury and Abnormalities	Adenoid cystic carcinoma	7.41e-07			HSP90AA1,HSP90AB1,HSP90B1,IDH1	4
Gastrointestinal Disease,Organismal Injury and Abnormalities	Tongue disease	7.46e-07			EZR,HSP90AA1,HSP90AB1,HSP90B1,KRT6B	5
Cancer,Hematological Disease,Immunological Disease,Organismal Injury and Abnormalities	Leukemia	7.52e-07			ACTB,CALR,CFL1,EEF1A1,GSTP1,HBA1/HBA2,HSP90AA1,HSP90AB1,HSP90B1,HSPA5,HSPA8,HSPD1,IDH1,KRT10,KRT17,KRT5,LDHA,RACK1,SELENBP1,TUBA1B,YWHAE	21
Hereditary Disorder,Neurological Disease,Organismal Injury and Abnormalities,Psychological Disorders,Skeletal and Muscular Disorders	Huntington Disease	7.62e-07			ACTB,CA2,GAPDH,HSP90AA1,HSPA1A/HSPA1B,HSPA5,HSPA8,LDHA,NME1,PGK1,RPSA,YWHAZ	12
Cancer,Gastrointestinal Disease,Organismal Injury and Abnormalities	HER2 positive metastatic gastroesophageal junction adenocarcinoma	7.78e-07			HSP90AA1,HSP90AB1,HSP90B1	3
Cancer,Endocrine System Disorders,Organismal Injury and Abnormalities,Respiratory Disease	Extensive stage extensive stage small cell lung cancer	7.78e-07			HSP90AA1,HSP90AB1,HSP90B1	3
Cancer,Organismal Injury and Abnormalities,Respiratory Disease	Stage IV mixed cell non-small cell lung carcinoma	7.78e-07			HSP90AA1,HSP90AB1,HSP90B1	3
Cancer,Organismal Injury and Abnormalities,Respiratory Disease	EGFR L858R mutation positive EGFR T790M mutation positive non-squamous non-small cell lung cancer	7.78e-07			HSP90AA1,HSP90AB1,HSP90B1	3
Cancer,Endocrine System Disorders,Gastrointestinal Disease,Organismal Injury and Abnormalities	Borderline resectable BRCA1 mutation positive pancreatic adenocarcinoma	7.78e-07			HSP90AA1,HSP90AB1,HSP90B1	3
Cancer,Gastrointestinal Disease,Hepatic System Disease,Organismal Injury and Abnormalities	Klatskin tumor	7.78e-07			HSP90AA1,HSP90AB1,HSP90B1	3
Cancer,Organismal Injury and Abnormalities,Respiratory Disease	Stage IIIB locally advanced lung adenocarcinoma	7.78e-07			HSP90AA1,HSP90AB1,HSP90B1	3
Cancer,Endocrine System Disorders,Gastrointestinal Disease,Organismal Injury and Abnormalities	Locally advanced BRCA1 mutation positive pancreatic adenocarcinoma	7.78e-07			HSP90AA1,HSP90AB1,HSP90B1	3
Cancer,Organismal Injury and Abnormalities,Respiratory Disease	Stage IIIB EGFR activating mutation positive adenocarcinoma of the lung	7.78e-07			HSP90AA1,HSP90AB1,HSP90B1	3
Cancer,Endocrine System Disorders,Organismal Injury and Abnormalities,Respiratory Disease	Limited disease stage limited stage small cell lung cancer	7.78e-07			HSP90AA1,HSP90AB1,HSP90B1	3
Cancer,Endocrine System Disorders,Organismal Injury and Abnormalities	Metastatic poorly differentiated neuroendocrine carcinoma	7.78e-07			HSP90AA1,HSP90AB1,HSP90B1	3
Cancer,Endocrine System Disorders,Gastrointestinal Disease,Organismal Injury and Abnormalities	Borderline resectable BRCA2 mutation positive pancreatic adenocarcinoma	7.78e-07			HSP90AA1,HSP90AB1,HSP90B1	3
Cancer,Neurological Disease,Organismal Injury and Abnormalities	Recurrent intracranial ependymoma	7.78e-07			HSP90AA1,HSP90AB1,HSP90B1	3
Cancer,Organismal Injury and Abnormalities	Recurrent CD274 negative head and neck squamous cell carcinoma	7.78e-07			HSP90AA1,HSP90AB1,HSP90B1	3
Cancer,Organismal Injury and Abnormalities,Renal and Urological Disease	Infiltrating urothelial transitional cell bladder carcinoma	7.78e-07			HSP90AA1,HSP90AB1,HSP90B1	3
Cancer,Organismal Injury and Abnormalities,Respiratory Disease	Stage III ALK fusion negative EGFR mutation negative non-small cell lung carcinoma	7.78e-07			HSP90AA1,HSP90AB1,HSP90B1	3
Cancer,Gastrointestinal Disease,Organismal Injury and Abnormalities,Respiratory Disease	Recurrent nasopharyngeal carcinoma	7.78e-07			HSP90AA1,HSP90AB1,HSP90B1	3
Cancer,Endocrine System Disorders,Gastrointestinal Disease,Organismal Injury and Abnormalities	Locally advanced BRCA2 mutation positive pancreatic adenocarcinoma	7.78e-07			HSP90AA1,HSP90AB1,HSP90B1	3
Cancer,Endocrine System Disorders,Gastrointestinal Disease,Organismal Injury and Abnormalities	Metastatic PALB2 mutation positive pancreatic adenocarcinoma	7.78e-07			HSP90AA1,HSP90AB1,HSP90B1	3
Cancer,Organismal Injury and Abnormalities,Respiratory Disease	EGFR exon 19 deletion positive EGFR T790M mutation positive non-squamous non-small cell lung cancer	7.78e-07			HSP90AA1,HSP90AB1,HSP90B1	3
Cancer,Endocrine System Disorders,Gastrointestinal Disease,Organismal Injury and Abnormalities	Locally advanced PALB2 mutation positive pancreatic adenocarcinoma	7.78e-07			HSP90AA1,HSP90AB1,HSP90B1	3
Cancer,Organismal Injury and Abnormalities,Respiratory Disease	Stage IV EGFR sensitizing mutation positive lung adenocarcinoma	7.78e-07			HSP90AA1,HSP90AB1,HSP90B1	3
Cancer,Organismal Injury and Abnormalities	Metastatic CD274 positive head and neck squamous cell carcinoma	7.78e-07			HSP90AA1,HSP90AB1,HSP90B1	3
Cancer,Gastrointestinal Disease,Organismal Injury and Abnormalities	Locoregional gastric cancer	7.78e-07			HSP90AA1,HSP90AB1,HSP90B1	3
Cancer,Organismal Injury and Abnormalities,Renal and Urological Disease	Mixed urothelial bladder carcinoma	7.78e-07			HSP90AA1,HSP90AB1,HSP90B1	3
Cancer,Organismal Injury and Abnormalities	Carcinoma	8.29e-07			ACO2,ACTB,ALB,ALDOA,CA1,CA2,CALR,CFL1,CLIC1,CS,CTSD,EEF1A1,EEF2,EIF4A2,ENO1,ERO1A,EZR,GAPDH,GSTP1,HBA1/HBA2,HBB,HBD,HNRNPH1,HNRNPK,HSP90AA1,HSP90AB1,HSP90B1,HSPA1A/HSPA1B,HSPA5,HSPA8,HSPD1,IDH1,KRT10,KRT17,KRT5,KRT6B,KRT8,LDHA,MAPRE1,NME1,P4HB,PDIA3,PDIA4,PGAM1,PGK1,PPIB,RACK1,RPSA,S100A11,SELENBP1,SERPINH1,SFN,SOD2,TPSAB1/TPSB2,VDAC1,YWHAB,YWHAE,YWHAZ	58
Cancer,Organismal Injury and Abnormalities	Extracranial solid tumor	8.81e-07		0.089	ACO2,ACTB,ALB,ALDOA,CA1,CA2,CALR,CFL1,CLIC1,CS,CTSD,EEF1A1,EEF2,EIF4A2,ENO1,ERO1A,EZR,GAPDH,GSTP1,HBA1/HBA2,HBB,HBD,HNRNPH1,HNRNPK,HSP90AA1,HSP90AB1,HSP90B1,HSPA1A/HSPA1B,HSPA5,HSPA8,HSPD1,IDH1,KRT10,KRT17,KRT5,KRT6B,KRT8,LDHA,MAPRE1,NME1,P4HB,PDIA3,PDIA4,PGAM1,PGK1,PPIB,RACK1,RPSA,S100A11,SELENBP1,SERPINH1,SFN,SOD2,TPSAB1/TPSB2,TUBA1B,VDAC1,YWHAB,YWHAE,YWHAZ	59
Cancer,Organismal Injury and Abnormalities,Renal and Urological Disease	Renal cancer	9.09e-07			ACTB,ALB,EIF4A2,GSTP1,HBB,HBD,HNRNPH1,HNRNPK,HSP90AA1,HSP90AB1,HSP90B1,IDH1,KRT8,NME1,S100A11,SELENBP1,SOD2	17
Cancer,Hematological Disease,Organismal Injury and Abnormalities	Hematologic cancer of cells	9.09e-07			CFL1,EEF1A1,HSP90AA1,HSP90AB1,HSP90B1,HSPA5,HSPA8,IDH1,KRT10,KRT5,LDHA,NME1,PGK1,RACK1,RPSA,SELENBP1,SERPINH1,SOD2,VDAC1,YWHAE,YWHAZ	21
Cancer,Organismal Injury and Abnormalities	Metastatic solid tumor	9.1e-07			CALR,EEF1A1,GSTP1,HSP90AA1,HSP90AB1,HSP90B1,HSPA1A/HSPA1B,IDH1,KRT8,S100A11,SOD2,YWHAE,YWHAZ	13
Cancer,Gastrointestinal Disease,Organismal Injury and Abnormalities	Digestive organ tumor	1.06e-06		1.471	ACO2,ACTB,ALB,ALDOA,CA1,CA2,CALR,CFL1,CLIC1,CS,CTSD,EEF1A1,EEF2,EIF4A2,ENO1,ERO1A,EZR,GAPDH,GSTP1,HBA1/HBA2,HBB,HBD,HNRNPH1,HNRNPK,HSP90AA1,HSP90AB1,HSP90B1,HSPA5,HSPA8,HSPD1,IDH1,KRT10,KRT17,KRT5,KRT6B,KRT8,LDHA,MAPRE1,NME1,P4HB,PDIA3,PDIA4,PGK1,RACK1,RPSA,S100A11,SELENBP1,SERPINH1,SFN,SOD2,TPSAB1/TPSB2,VDAC1,YWHAB,YWHAE,YWHAZ	55
Free Radical Scavenging	Production of reactive oxygen species	1.08e-06		-0.457	ACTB,HBA1/HBA2,HBB,HNRNPK,HSP90AB1,IDH1,LDHA,RACK1,SOD2,VDAC1,YWHAZ	11
Organismal Survival	Organismal death	1.15e-06	Decreased	-3.591	ACTB,ALDOA,CALR,CFL1,CTSD,ERO1A,GSTP1,HNRNPK,HSP90AA1,HSP90AB1,HSP90B1,HSPA5,IDH1,KRT5,KRT6B,KRT8,PDIA3,PGK1,PPIB,RPSA,S100A11,SELENBP1,SERPINH1,SOD2,VDAC1,YWHAE	26
Cancer,Gastrointestinal Disease,Organismal Injury and Abnormalities	Unresectable locally advanced HER2 positive gastric adenocarcinoma	1.17e-06			HSP90AA1,HSP90AB1,HSP90B1	3
Cancer,Gastrointestinal Disease,Organismal Injury and Abnormalities	Locally advanced HER2 non-overexpressing MET positive gastric carcinoma	1.17e-06			HSP90AA1,HSP90AB1,HSP90B1	3
Cancer,Hematological Disease,Immunological Disease,Organismal Injury and Abnormalities	Relapsed nasal type extranodal NK-/T-cell lymphoma	1.17e-06			HSP90AA1,HSP90AB1,HSP90B1	3
Cancer,Organismal Injury and Abnormalities,Respiratory Disease	EGFR exon 19 sensitizing mutation negative non-small cell lung cancer	1.17e-06			HSP90AA1,HSP90AB1,HSP90B1	3
Cancer,Organismal Injury and Abnormalities,Respiratory Disease	Refractory EGFR mutation positive non-squamous non-small cell lung cancer	1.17e-06			HSP90AA1,HSP90AB1,HSP90B1	3
Cancer,Organismal Injury and Abnormalities,Respiratory Disease	EGFR exon 21 sensitizing mutation negative non-small cell lung cancer	1.17e-06			HSP90AA1,HSP90AB1,HSP90B1	3
Cancer,Organismal Injury and Abnormalities,Respiratory Disease	CD274 positive laryngeal squamous cell carcinoma	1.17e-06			HSP90AA1,HSP90AB1,HSP90B1	3
Cancer,Organismal Injury and Abnormalities,Respiratory Disease	Advanced malignant pleural mesothelioma	1.17e-06			HSP90AA1,HSP90AB1,HSP90B1	3
Cancer,Gastrointestinal Disease,Organismal Injury and Abnormalities	CD274 positive oral squamous cell carcinoma	1.17e-06			HSP90AA1,HSP90AB1,HSP90B1	3
Cancer,Gastrointestinal Disease,Organismal Injury and Abnormalities,Respiratory Disease	CD274 positive hypopharyngeal squamous cell carcinoma	1.17e-06			HSP90AA1,HSP90AB1,HSP90B1	3
Cancer,Gastrointestinal Disease,Organismal Injury and Abnormalities	Locally advanced HER2 non-overexpressing MET positive gastroesophageal carcinoma	1.17e-06			HSP90AA1,HSP90AB1,HSP90B1	3
Cancer,Organismal Injury and Abnormalities,Respiratory Disease	EGFR exon 20 sensitizing mutation negative non-small cell lung cancer	1.17e-06			HSP90AA1,HSP90AB1,HSP90B1	3
Cancer,Gastrointestinal Disease,Organismal Injury and Abnormalities	Unresectable HER2 positive locally advanced gastroesophageal junction adenocarcinoma	1.17e-06			HSP90AA1,HSP90AB1,HSP90B1	3
Dermatological Diseases and Conditions,Immunological Disease,Inflammatory Disease,Inflammatory Response,Organismal Injury and Abnormalities	Advanced stage atopic dermatitis	1.17e-06			KRT10,KRT17,KRT5	3
Cancer,Gastrointestinal Disease,Organismal Injury and Abnormalities,Respiratory Disease	CD274 positive oropharyngeal squamous cell carcinoma	1.17e-06			HSP90AA1,HSP90AB1,HSP90B1	3
Cancer,Organismal Injury and Abnormalities	Recurrent CD274 positive head and neck squamous cell carcinoma	1.17e-06			HSP90AA1,HSP90AB1,HSP90B1	3
Cancer,Hematological Disease,Immunological Disease,Organismal Injury and Abnormalities	Refractory nasal type extranodal NK-/T-cell lymphoma	1.17e-06			HSP90AA1,HSP90AB1,HSP90B1	3
Cancer,Gastrointestinal Disease,Hepatic System Disease,Organismal Injury and Abnormalities	Liver cancer	1.17e-06			ACO2,ACTB,ALB,CA2,CLIC1,CTSD,EEF1A1,EEF2,ENO1,GSTP1,HBA1/HBA2,HBB,HNRNPH1,HNRNPK,HSP90AA1,HSP90AB1,HSP90B1,HSPA5,HSPA8,HSPD1,IDH1,KRT10,KRT8,LDHA,MAPRE1,NME1,P4HB,PDIA3,PDIA4,PGK1,RACK1,RPSA,SOD2,VDAC1	34
Cell Death and Survival,Organismal Injury and Abnormalities,Renal and Urological Disease	Cell death of kidney cell lines	1.19e-06		-1.731	EEF1A1,EZR,GAPDH,GSTP1,HSPA1A/HSPA1B,HSPA5,LDHA,SOD2,VDAC1	9
Cancer,Gastrointestinal Disease,Organismal Injury and Abnormalities	Adenocarcinoma of the small bowel	1.27e-06			HSP90AA1,HSP90AB1,HSP90B1,IDH1	4
Cancer,Gastrointestinal Disease,Hepatic System Disease,Organismal Injury and Abnormalities	Hepatobiliary system cancer	1.32e-06			ACO2,ACTB,ALB,CA2,CLIC1,CS,CTSD,EEF1A1,EEF2,ENO1,GSTP1,HBA1/HBA2,HBB,HNRNPH1,HNRNPK,HSP90AA1,HSP90AB1,HSP90B1,HSPA5,HSPA8,HSPD1,IDH1,KRT10,KRT8,LDHA,MAPRE1,NME1,P4HB,PDIA3,PDIA4,PGK1,RACK1,RPSA,SOD2,VDAC1	35
Carbohydrate Metabolism	Glycolysis of cells	1.33e-06			ALDOA,ENO1,GAPDH,GSTP1,LDHA,PGAM1,PGK1	7
Dermatological Diseases and Conditions,Immunological Disease,Inflammatory Disease,Inflammatory Response,Organismal Injury and Abnormalities	Atopic dermatitis	1.37e-06			CFL1,EEF1A1,ENO1,HBB,KRT10,KRT17,KRT5,S100A11	8
Energy Production,Molecular Transport,Nucleic Acid Metabolism,Small Molecule Biochemistry	Concentration of ATP	1.41e-06	Increased	2.578	ALDOA,ENO1,GAPDH,KRT8,LDHA,SOD2,VDAC1	7
Cancer,Gastrointestinal Disease,Hepatic System Disease,Organismal Injury and Abnormalities	Extrahepatic cholangiocarcinoma	1.43e-06			HSP90AA1,HSP90AB1,HSP90B1,IDH1	4
Organismal Injury and Abnormalities,Reproductive System Disease	Disorder of pregnancy	1.46e-06			CA1,CA2,GSTP1,HBA1/HBA2,HBB,HSP90AA1,HSP90AB1,HSP90B1,KRT8,NME1,SELENBP1,SERPINH1,SFN	13
Cancer,Hematological Disease,Organismal Injury and Abnormalities	Mature lymphocytic neoplasm	1.65e-06			CA2,CFL1,EEF1A1,HSP90AA1,HSP90AB1,HSP90B1,IDH1,KRT10,KRT5,NME1,PGK1,RACK1,RPSA,SELENBP1,SERPINH1,SOD2,VDAC1,YWHAE,YWHAZ	19
Cancer,Gastrointestinal Disease,Organismal Injury and Abnormalities	Locally advanced squamous cell cancer of the oral cavity	1.66e-06			HSP90AA1,HSP90AB1,HSP90B1	3
Cancer,Organismal Injury and Abnormalities,Respiratory Disease	Stage 3A resectable non-small cell lung cancer	1.66e-06			HSP90AA1,HSP90AB1,HSP90B1	3
Respiratory Disease	Malignant pleural effusion	1.66e-06			HSP90AA1,HSP90AB1,HSP90B1	3
Cell-To-Cell Signaling and Interaction,Cellular Compromise,Cellular Function and Maintenance	Endoplasmic reticulum stress response of cervical cancer cell lines	1.66e-06			CALR,HSP90B1,HSPA5	3
Cancer,Organismal Injury and Abnormalities,Respiratory Disease	Stage IV EGFR sensitizing mutation positive non-squamous non-small cell lung carcinoma	1.66e-06			HSP90AA1,HSP90AB1,HSP90B1	3
Cancer,Gastrointestinal Disease,Hepatic System Disease,Organismal Injury and Abnormalities	Unresectable advanced cholangiocarcinoma	1.66e-06			HSP90AA1,HSP90AB1,HSP90B1	3
Cancer,Organismal Injury and Abnormalities	Peritoneal carcinomatosis	1.66e-06			HSP90AA1,HSP90AB1,HSP90B1	3
Cancer,Gastrointestinal Disease,Hepatic System Disease,Organismal Injury and Abnormalities	Liver carcinoma	1.67e-06			ACO2,ACTB,ALB,CA2,CLIC1,CTSD,EEF1A1,EEF2,ENO1,GSTP1,HBA1/HBA2,HBB,HNRNPH1,HNRNPK,HSP90AA1,HSP90AB1,HSP90B1,HSPA5,HSPA8,HSPD1,IDH1,KRT10,KRT8,LDHA,MAPRE1,NME1,P4HB,PDIA3,PDIA4,PGK1,RACK1,RPSA,VDAC1	33
Cancer,Gastrointestinal Disease,Organismal Injury and Abnormalities	Hepatobiliary carcinoma	1.95e-06			ACO2,ACTB,ALB,CA2,CLIC1,CS,CTSD,EEF1A1,EEF2,ENO1,GSTP1,HBA1/HBA2,HBB,HNRNPH1,HNRNPK,HSP90AA1,HSP90AB1,HSP90B1,HSPA5,HSPA8,HSPD1,IDH1,KRT10,KRT8,LDHA,MAPRE1,NME1,P4HB,PDIA3,PDIA4,PGK1,RACK1,RPSA,VDAC1	34
Cancer,Organismal Injury and Abnormalities	Malignant neoplasm of retroperitoneum	1.96e-06		-1	ACTB,ALB,ALDOA,CTSD,EIF4A2,ENO1,GAPDH,GSTP1,HBB,HBD,HNRNPH1,HNRNPK,HSP90AA1,HSP90AB1,HSP90B1,HSPA5,IDH1,KRT10,KRT8,NME1,PGK1,S100A11,SELENBP1,SERPINH1,SFN,SOD2,YWHAZ	27
Cell-To-Cell Signaling and Interaction,Cellular Compromise,Cellular Function and Maintenance	Endoplasmic reticulum stress response of tumor cell lines	2.27e-06			CALR,ERO1A,HSP90B1,HSPA5	4
Cancer,Endocrine System Disorders,Gastrointestinal Disease,Organismal Injury and Abnormalities	Metastatic BRCA2 mutation positive pancreatic adenocarcinoma	2.28e-06			HSP90AA1,HSP90AB1,HSP90B1	3
Cancer,Endocrine System Disorders,Gastrointestinal Disease,Organismal Injury and Abnormalities	Metastatic BRCA1 mutation positive pancreatic adenocarcinoma	2.28e-06			HSP90AA1,HSP90AB1,HSP90B1	3
Cancer,Organismal Injury and Abnormalities,Respiratory Disease	Unresectable malignant pleural mesothelioma	2.28e-06			HSP90AA1,HSP90AB1,HSP90B1	3
Cancer,Organismal Injury and Abnormalities	Poorly differentiated metastatic carcinoma	2.28e-06			HSP90AA1,HSP90AB1,HSP90B1	3
Cancer,Organismal Injury and Abnormalities,Respiratory Disease	EGFR L858R mutation positive EGFR T790M negative non-squamous non-small cell lung cancer	2.28e-06			HSP90AA1,HSP90AB1,HSP90B1	3
Cancer,Organismal Injury and Abnormalities,Respiratory Disease	EGFR L858R activating mutation positive EGFR T790M mutation negative non-small cell lung cancer	2.28e-06			HSP90AA1,HSP90AB1,HSP90B1	3
Cancer,Gastrointestinal Disease,Organismal Injury and Abnormalities	Stage II-IV adenocarcinoma of the lower esophagus	2.28e-06			HSP90AA1,HSP90AB1,HSP90B1	3
Cancer,Gastrointestinal Disease,Organismal Injury and Abnormalities	Digestive system cancer	2.33e-06		1.982	ACO2,ACTB,ALB,ALDOA,CA1,CA2,CALR,CFL1,CLIC1,CS,CTSD,EEF1A1,EEF2,EIF4A2,ENO1,ERO1A,EZR,GAPDH,GSTP1,HBA1/HBA2,HBB,HBD,HNRNPH1,HNRNPK,HSP90AA1,HSP90AB1,HSP90B1,HSPA5,HSPA8,HSPD1,IDH1,KRT10,KRT17,KRT5,KRT6B,KRT8,LDHA,MAPRE1,NME1,P4HB,PDIA3,PDIA4,PGK1,RACK1,RPSA,S100A11,SELENBP1,SERPINH1,SFN,SOD2,VDAC1,YWHAB,YWHAE,YWHAZ	54
Cancer,Hematological Disease,Immunological Disease,Organismal Injury and Abnormalities	Mature B cell malignant tumor	2.38e-06			CA2,EEF1A1,HSP90AA1,HSP90AB1,HSP90B1,IDH1,KRT5,NME1,PGK1,RACK1,RPSA,SOD2,VDAC1,YWHAE,YWHAZ	15
Dermatological Diseases and Conditions,Organismal Injury and Abnormalities	Chronic psoriasis	2.39e-06			GSTP1,HSPA8,KRT17,PGAM1,S100A11,SOD2	6
Molecular Transport	Transport of bicarbonate	2.52e-06			CA1,CA2,HBA1/HBA2,HBB	4
Protein Synthesis	Expression of protein	2.59e-06		-0.684	CALR,EEF1A1,EIF4A2,GAPDH,HNRNPK,HSPA1A/HSPA1B,HSPA5,RACK1,RPSA,SOD2	10
Cellular Movement	Invasion of breast cancer cell lines	2.69e-06		0.322	CALR,EZR,HSP90AA1,HSP90AB1,KRT8,LDHA,NME1,S100A11,SERPINH1	9
Cell Morphology,Embryonic Development,Hair and Skin Development and Function,Organ Development,Organismal Development,Tissue Development	Keratinization of epidermis	2.86e-06			KRT10,KRT17,KRT5,KRT6B,KRT8,SFN	6
Cancer,Organismal Injury and Abnormalities	Abdominal neoplasm	2.97e-06		0.351	ACO2,ACTB,ALB,ALDOA,CA1,CA2,CALR,CFL1,CLIC1,CS,CTSD,EEF1A1,EEF2,EIF4A2,ENO1,ERO1A,EZR,GAPDH,GSTP1,HBA1/HBA2,HBB,HBD,HNRNPH1,HNRNPK,HSP90AA1,HSP90AB1,HSP90B1,HSPA1A/HSPA1B,HSPA5,HSPA8,HSPD1,IDH1,KRT10,KRT17,KRT5,KRT6B,KRT8,LDHA,MAPRE1,NME1,P4HB,PDIA3,PDIA4,PGK1,RACK1,RPSA,S100A11,SELENBP1,SERPINH1,SFN,SOD2,TPSAB1/TPSB2,VDAC1,YWHAB,YWHAE,YWHAZ	56
Cancer,Organismal Injury and Abnormalities,Reproductive System Disease	Breast or gynecological cancer	2.98e-06			ALB,ALDOA,CA2,CLIC1,CS,CTSD,EEF2,EIF4A2,ENO1,ERO1A,EZR,GAPDH,GSTP1,HBA1/HBA2,HBB,HSP90AA1,HSP90AB1,HSP90B1,HSPA5,HSPD1,IDH1,KRT17,KRT5,KRT6B,KRT8,MAPRE1,NME1,P4HB,PDIA3,PDIA4,PGAM1,PGK1,SOD2,TPSAB1/TPSB2,TUBA1B,YWHAE,YWHAZ	37
Cancer,Organismal Injury and Abnormalities	Cancer of cells	3e-06	Decreased	-2	ACO2,ALB,CA1,CA2,CFL1,EEF1A1,EIF4A2,EZR,GSTP1,HBA1/HBA2,HBB,HNRNPH1,HSP90AA1,HSP90AB1,HSP90B1,HSPA5,HSPA8,IDH1,KRT10,KRT5,KRT6B,KRT8,LDHA,NME1,PGK1,RACK1,RPSA,SELENBP1,SERPINH1,SOD2,TPSAB1/TPSB2,VDAC1,YWHAE,YWHAZ	34
Cancer,Organismal Injury and Abnormalities	Extraadrenal retroperitoneal tumor	3.04e-06		-0.277	ACTB,ALB,ALDOA,CTSD,EIF4A2,ENO1,GAPDH,GSTP1,HBB,HBD,HNRNPH1,HNRNPK,HSP90AA1,HSP90AB1,HSP90B1,HSPA5,IDH1,KRT10,KRT8,LDHA,NME1,PGK1,S100A11,SELENBP1,SERPINH1,SFN,SOD2,YWHAZ	28
Cancer,Gastrointestinal Disease,Organismal Injury and Abnormalities	HER2 non-overexpressing gastric adenocarcinoma	3.04e-06			HSP90AA1,HSP90AB1,HSP90B1	3
Cancer,Hematological Disease,Immunological Disease,Organismal Injury and Abnormalities	Aggressive NK-cell leukemia	3.04e-06			HSP90AA1,HSP90AB1,HSP90B1	3
Cancer,Gastrointestinal Disease,Hepatic System Disease,Organismal Injury and Abnormalities	Unresectable liver cholangiocarcinoma	3.04e-06			HSP90AA1,HSP90AB1,HSP90B1	3
Small Molecule Biochemistry	Metabolism of tricarboxylic acids	3.04e-06			ACO2,CS,IDH1	3
Carbohydrate Metabolism	Gluconeogenesis	3.07e-06			ALDOA,ENO1,GAPDH,IDH1,PGAM1,PGK1	6
Cancer,Organismal Injury and Abnormalities,Renal and Urological Disease	Urinary tract cancer	3.13e-06			ACTB,ALB,CALR,EEF1A1,EIF4A2,GSTP1,HBB,HBD,HNRNPH1,HNRNPK,HSP90AA1,HSP90AB1,HSP90B1,HSPA1A/HSPA1B,IDH1,KRT8,NME1,PDIA4,S100A11,SELENBP1,SOD2,TPSAB1/TPSB2	22
Cell Death and Survival,Connective Tissue Disorders,Hematological Disease,Organismal Injury and Abnormalities	Hemolysis	3.18e-06			ALB,ALDOA,HBA1/HBA2,HBB,HSPA5,S100A11	6
Cancer,Organismal Injury and Abnormalities	Stage III cancer	3.21e-06			HSP90AA1,HSP90AB1,HSP90B1,KRT17,KRT5,KRT8,NME1	7
Cancer,Organismal Injury and Abnormalities	Anogenital cancer	3.53e-06			ALB,ALDOA,CA2,CLIC1,CS,CTSD,EEF2,EIF4A2,ENO1,ERO1A,EZR,GAPDH,GSTP1,HBA1/HBA2,HBB,HNRNPH1,HNRNPK,HSP90AA1,HSP90AB1,HSP90B1,HSPA5,HSPA8,HSPD1,IDH1,KRT10,KRT17,KRT5,KRT6B,KRT8,MAPRE1,NME1,P4HB,PDIA3,PDIA4,PGAM1,PGK1,RACK1,SFN,SOD2,TPSAB1/TPSB2,TUBA1B,YWHAE,YWHAZ	43
Cancer,Endocrine System Disorders,Organismal Injury and Abnormalities	Metastatic endocrine gland tumor	3.66e-06			HSP90AA1,HSP90AB1,HSP90B1,S100A11,YWHAE	5
Protein Synthesis	Translation of protein	3.8e-06		-0.388	CALR,EEF1A1,EIF4A2,GAPDH,HNRNPK,HSPA1A/HSPA1B,HSPA5,RACK1,RPSA	9
Neurological Disease,Organismal Injury and Abnormalities	Seizure disorder	3.86e-06			CA1,CA2,CTSD,HBA1/HBA2,HBB,HBD,HSP90AB1,HSP90B1,HSPA1A/HSPA1B,HSPA8,SOD2	11
Cancer,Organismal Injury and Abnormalities,Respiratory Disease	Advanced lung carcinoma	3.91e-06			EEF1A1,GSTP1,HSP90AA1,HSP90AB1,HSP90B1,YWHAE	6
Cancer,Organismal Injury and Abnormalities,Respiratory Disease	EGFR exon 19 deletion positive EGFR T790M mutation negative non-squamous non-small cell lung cancer	3.94e-06			HSP90AA1,HSP90AB1,HSP90B1	3
Hereditary Disorder,Neurological Disease,Organismal Injury and Abnormalities,Skeletal and Muscular Disorders	Nonaka myopathy	3.94e-06			CALR,HSP90B1,HSPA5	3
Cancer,Organismal Injury and Abnormalities,Respiratory Disease	Unresectable lung adenocarcinoma	3.94e-06			HSP90AA1,HSP90AB1,HSP90B1	3
Gastrointestinal Disease,Hepatic System Disease,Organismal Injury and Abnormalities	Liver lesion	4.44e-06		-0.503	ACO2,ACTB,ALB,CA2,CLIC1,CTSD,EEF1A1,EEF2,ENO1,GSTP1,HBA1/HBA2,HBB,HNRNPH1,HNRNPK,HSP90AA1,HSP90AB1,HSP90B1,HSPA5,HSPA8,HSPD1,IDH1,KRT10,KRT8,LDHA,MAPRE1,NME1,P4HB,PDIA3,PDIA4,PGK1,RACK1,RPSA,SERPINH1,SOD2,TPSAB1/TPSB2,VDAC1,YWHAZ	37
Cancer,Gastrointestinal Disease,Hepatic System Disease,Organismal Injury and Abnormalities	Liver tumor	4.48e-06			ACO2,ACTB,ALB,CA2,CLIC1,CTSD,EEF1A1,EEF2,ENO1,GSTP1,HBA1/HBA2,HBB,HNRNPH1,HNRNPK,HSP90AA1,HSP90AB1,HSP90B1,HSPA5,HSPA8,HSPD1,IDH1,KRT10,KRT8,LDHA,MAPRE1,NME1,P4HB,PDIA3,PDIA4,PGK1,RACK1,RPSA,SOD2,TPSAB1/TPSB2,VDAC1,YWHAZ	36
Cancer,Gastrointestinal Disease,Organismal Injury and Abnormalities	Small intestine cancer	4.49e-06			EEF1A1,HSP90AA1,HSP90AB1,HSP90B1,IDH1	5
Neurological Disease,Organismal Injury and Abnormalities	Epilepsy	4.66e-06			CA1,CA2,HBA1/HBA2,HBB,HBD,HSP90AB1,HSP90B1,HSPA1A/HSPA1B,HSPA8	9
Cell Death and Survival	Cell death of neuroblastoma cell lines	4.88e-06		-1.26	ENO1,GAPDH,HSPA1A/HSPA1B,HSPA5,HSPA8,SOD2,YWHAE	7
Cancer,Gastrointestinal Disease,Organismal Injury and Abnormalities	Invasive pancreatobiliary tumor	5.01e-06			HSP90AA1,HSP90AB1,HSP90B1	3
Cancer,Gastrointestinal Disease,Hepatic System Disease,Organismal Injury and Abnormalities	Unresectable extrahepatic cholangiocarcinoma	5.01e-06			HSP90AA1,HSP90AB1,HSP90B1	3
Cancer,Gastrointestinal Disease,Hepatic System Disease,Organismal Injury and Abnormalities	Unresectable gallbladder cancer	5.01e-06			HSP90AA1,HSP90AB1,HSP90B1	3
Free Radical Scavenging,Small Molecule Biochemistry	Biosynthesis of hydrogen peroxide	5.42e-06	Increased	2.433	ALB,ERO1A,HBA1/HBA2,HBB,HSP90AB1,SOD2	6
Cancer,Dermatological Diseases and Conditions,Endocrine System Disorders,Organismal Injury and Abnormalities	Merkel-cell carcinoma	5.86e-06			CLIC1,HSP90AA1,HSP90AB1,HSP90B1	4
Cardiovascular Disease,Cell Death and Survival,Connective Tissue Disorders,Developmental Disorder,Hematological Disease,Organismal Injury and Abnormalities	Unstable hemoglobin disease	5.91e-06			HBA1/HBA2,HBB	2
Organ Morphology	Conversion of anterior tibial muscle	5.91e-06			HBA1/HBA2,HBB	2
Cell-To-Cell Signaling and Interaction,Cellular Compromise,Cellular Function and Maintenance	Endoplasmic reticulum stress response of cells	5.99e-06			CALR,CTSD,ERO1A,HSP90B1,HSPA5	5
Cancer,Hematological Disease,Immunological Disease,Neurological Disease,Organismal Injury and Abnormalities,Tumor Morphology	Progressive primary central nervous system lymphoma	6.25e-06			HSP90AA1,HSP90AB1,HSP90B1	3
Cancer,Hematological Disease,Immunological Disease,Neurological Disease,Organismal Injury and Abnormalities	Recurrent primary central nervous system lymphoma	6.25e-06			HSP90AA1,HSP90AB1,HSP90B1	3
Drug Metabolism,Protein Synthesis	Metabolism of glutathione	6.92e-06			GSTP1,HBB,IDH1,SOD2	4
Cancer,Neurological Disease,Organismal Injury and Abnormalities	Neuroblastoma	7.38e-06			GSTP1,HSP90AA1,HSP90AB1,HSP90B1,NME1,PGK1	6
Cell Death and Survival,Embryonic Development	Cell death of embryonic cell lines	7.54e-06		0.319	EEF1A1,GAPDH,GSTP1,HSPA5,LDHA,P4HB,PDIA3,SOD2,VDAC1	9
Cellular Function and Maintenance	Receptor-mediated endocytosis	7.55e-06			ALB,CALR,HBA1/HBA2,HBB,HNRNPK,HSP90AA1,HSP90B1	7
Cancer,Organismal Injury and Abnormalities,Respiratory Disease	Advanced EGFR exon 19 deletion positive squamous cell lung carcinoma	7.68e-06			HSP90AA1,HSP90AB1,HSP90B1	3
Cancer,Organismal Injury and Abnormalities,Respiratory Disease	Advanced EGFR G719X mutation positive squamous cell lung carcinoma	7.68e-06			HSP90AA1,HSP90AB1,HSP90B1	3
Cancer,Hematological Disease,Immunological Disease,Organismal Injury and Abnormalities	Refractory ALK positive large B-cell lymphoma	7.68e-06			HSP90AA1,HSP90AB1,HSP90B1	3
Cancer,Hematological Disease,Immunological Disease,Organismal Injury and Abnormalities	High grade refractory B-cell non-Hodgkin lymphoma	7.68e-06			HSP90AA1,HSP90AB1,HSP90B1	3
Cancer,Organismal Injury and Abnormalities,Respiratory Disease	Advanced EGFR L858R mutation positive squamous cell lung carcinoma	7.68e-06			HSP90AA1,HSP90AB1,HSP90B1	3
Cancer,Organismal Injury and Abnormalities,Respiratory Disease	Advanced EGFR S768I mutation positive squamous cell lung carcinoma	7.68e-06			HSP90AA1,HSP90AB1,HSP90B1	3
Cancer,Organismal Injury and Abnormalities,Respiratory Disease,Tumor Morphology	Metastatic progressive EGFR L858R mutation positive squamous cell lung carcinoma	7.68e-06			HSP90AA1,HSP90AB1,HSP90B1	3
Cancer,Hematological Disease,Immunological Disease,Organismal Injury and Abnormalities	Low risk plasma cell myeloma	7.68e-06			HSP90AA1,HSP90AB1,HSP90B1	3
Cancer,Hematological Disease,Immunological Disease,Organismal Injury and Abnormalities	High grade relapsed B-cell non-Hodgkin lymphoma	7.68e-06			HSP90AA1,HSP90AB1,HSP90B1	3
Cancer,Organismal Injury and Abnormalities,Respiratory Disease,Tumor Morphology	Metastatic progressive EGFR S768I mutation positive squamous cell lung carcinoma	7.68e-06			HSP90AA1,HSP90AB1,HSP90B1	3
Cancer,Hematological Disease,Immunological Disease,Organismal Injury and Abnormalities	BCL2 rearrangement positive BCL6 rearrangement positive MYC rearrangement positive B-cell lymphoma	7.68e-06			HSP90AA1,HSP90AB1,HSP90B1	3
Cancer,Organismal Injury and Abnormalities,Respiratory Disease,Tumor Morphology	Metastatic progressive EGFR exon 19 deletion positive squamous cell lung carcinoma	7.68e-06			HSP90AA1,HSP90AB1,HSP90B1	3
Cancer,Organismal Injury and Abnormalities,Respiratory Disease,Tumor Morphology	Metastatic progressive EGFR G719X mutation positive squamous cell lung carcinoma	7.68e-06			HSP90AA1,HSP90AB1,HSP90B1	3
Endocrine System Disorders,Organismal Injury and Abnormalities	Benign cold thyroid nodule	7.68e-06			CALR,GSTP1,HSP90AB1	3
Cancer,Hematological Disease,Organismal Injury and Abnormalities,Tumor Morphology	Progressive ALK fusion positive malignant hematologic neoplasm	7.68e-06			HSP90AA1,HSP90AB1,HSP90B1	3
Cancer,Hematological Disease,Immunological Disease,Organismal Injury and Abnormalities	Relapsed ALK positive large B-cell lymphoma	7.68e-06			HSP90AA1,HSP90AB1,HSP90B1	3
Cancer,Organismal Injury and Abnormalities	Carcinoma of unknown primary	8.21e-06			CALR,HSP90AA1,HSP90AB1,HSP90B1,IDH1	5
Cancer,Organismal Injury and Abnormalities	Abdominal cancer	8.24e-06		0.478	ACO2,ACTB,ALB,ALDOA,CA1,CA2,CALR,CFL1,CLIC1,CS,CTSD,EEF1A1,EEF2,EIF4A2,ENO1,ERO1A,EZR,GAPDH,GSTP1,HBA1/HBA2,HBB,HBD,HNRNPH1,HNRNPK,HSP90AA1,HSP90AB1,HSP90B1,HSPA1A/HSPA1B,HSPA5,HSPA8,HSPD1,IDH1,KRT10,KRT17,KRT5,KRT6B,KRT8,LDHA,MAPRE1,NME1,P4HB,PDIA3,PDIA4,PGK1,RACK1,RPSA,S100A11,SELENBP1,SERPINH1,SFN,SOD2,TPSAB1/TPSB2,VDAC1,YWHAE,YWHAZ	55
Cancer,Gastrointestinal Disease,Hepatic System Disease,Organismal Injury and Abnormalities	Extrahepatic biliary tract adenocarcinoma	8.58e-06			CS,HSP90AA1,HSP90AB1,HSP90B1,IDH1	5
Cancer,Organismal Injury and Abnormalities,Renal and Urological Disease	Locally advanced CD274 positive urothelial carcinoma	9.3e-06			HSP90AA1,HSP90AB1,HSP90B1	3
Cancer,Organismal Injury and Abnormalities,Renal and Urological Disease	Metastatic CD274 positive urothelial carcinoma	9.3e-06			HSP90AA1,HSP90AB1,HSP90B1	3
Cancer,Organismal Injury and Abnormalities,Renal and Urological Disease	Metastatic renal medullary carcinoma	9.3e-06			HSP90AA1,HSP90AB1,HSP90B1	3
Cancer,Organismal Injury and Abnormalities,Renal and Urological Disease	Metastatic collecting duct carcinoma of the kidney	9.3e-06			HSP90AA1,HSP90AB1,HSP90B1	3
Cancer,Organismal Injury and Abnormalities,Respiratory Disease	Unresectable non-small cell lung adenosquamous carcinoma	9.3e-06			HSP90AA1,HSP90AB1,HSP90B1	3
Cancer,Gastrointestinal Disease,Organismal Injury and Abnormalities	TNM stage T4aN0M0 squamous cell carcinoma of middle third of esophagus	9.3e-06			HSP90AA1,HSP90AB1,HSP90B1	3
Cancer,Gastrointestinal Disease,Organismal Injury and Abnormalities,Respiratory Disease	TNM stage T1-4N2-3M0 nasopharyngeal carcinoma	9.3e-06			HSP90AA1,HSP90AB1,HSP90B1	3
Cancer,Organismal Injury and Abnormalities,Respiratory Disease	Stage III unresectable lung squamous cell carcinoma	9.3e-06			HSP90AA1,HSP90AB1,HSP90B1	3
Cancer,Gastrointestinal Disease,Organismal Injury and Abnormalities,Respiratory Disease	TNM stage T3-4 non-keratinizing nasopharyngeal carcinoma	9.3e-06			HSP90AA1,HSP90AB1,HSP90B1	3
Cancer,Hematological Disease,Immunological Disease,Organismal Injury and Abnormalities	Refractory primary mediastinal large B-cell lymphoma	9.3e-06			HSP90AA1,HSP90AB1,HSP90B1	3
Cancer,Hematological Disease,Immunological Disease,Organismal Injury and Abnormalities,Tumor Morphology	Progressive diffuse large B-cell lymphoma	9.3e-06			HSP90AA1,HSP90AB1,HSP90B1	3
Protein Degradation,Protein Synthesis	Damage of protein	9.3e-06			HSP90B1,HSPA5,SOD2	3
Cancer,Organismal Injury and Abnormalities,Respiratory Disease	Stage IIIB advanced lung squamous cell carcinoma	9.3e-06			HSP90AA1,HSP90AB1,HSP90B1	3
Cancer,Hematological Disease,Immunological Disease,Organismal Injury and Abnormalities	Relapsed primary mediastinal large B-cell lymphoma	9.3e-06			HSP90AA1,HSP90AB1,HSP90B1	3
Cancer,Organismal Injury and Abnormalities,Respiratory Disease	Stage IB lung adenocarcinoma	9.3e-06			HSP90AA1,HSP90AB1,HSP90B1	3
Cancer,Hematological Disease,Immunological Disease,Organismal Injury and Abnormalities	Diffuse large B-cell lymphoma associated with chronic inflammation	9.3e-06			HSP90AA1,HSP90AB1,HSP90B1	3
Cancer,Organismal Injury and Abnormalities	CTNNB1 negative solid tumor	9.3e-06			HSP90AA1,HSP90AB1,HSP90B1	3
Cancer,Neurological Disease,Organismal Injury and Abnormalities	MYC amplification negative MYCN amplification negative medulloblastoma	9.3e-06			HSP90AA1,HSP90AB1,HSP90B1	3
Cellular Movement	Migration of tumor cell lines	9.72e-06	Increased	2.096	CALR,EZR,HNRNPK,HSP90AA1,HSP90B1,HSPA1A/HSPA1B,KRT8,LDHA,NME1,RACK1,S100A11,SFN,SOD2,VDAC1	14
Cancer,Endocrine System Disorders,Organismal Injury and Abnormalities	Neuroendocrine carcinoma	1.04e-05			CLIC1,HSP90AA1,HSP90AB1,HSP90B1,HSPD1,KRT10,YWHAE	7
Cancer,Organismal Injury and Abnormalities,Respiratory Disease	Advanced EGFR L861Q mutation positive lung adenocarcinoma	1.11e-05			HSP90AA1,HSP90AB1,HSP90B1	3
Cancer,Organismal Injury and Abnormalities,Respiratory Disease	Advanced EGFR G719X mutation positive lung adenocarcinoma	1.11e-05			HSP90AA1,HSP90AB1,HSP90B1	3
Cancer,Organismal Injury and Abnormalities,Respiratory Disease	Advanced EGFR S768I mutation positive lung adenocarcinoma	1.11e-05			HSP90AA1,HSP90AB1,HSP90B1	3
Cancer,Organismal Injury and Abnormalities,Respiratory Disease	Advanced EGFR exon 21 L858R activating mutation positive lung adenocarcinoma	1.11e-05			HSP90AA1,HSP90AB1,HSP90B1	3
Cancer,Organismal Injury and Abnormalities,Respiratory Disease	Advanced EGFR exon 19 insertion positive adenocarcinoma of lung	1.11e-05			HSP90AA1,HSP90AB1,HSP90B1	3
Cancer,Organismal Injury and Abnormalities	Advanced EGFR S768I mutation positive large cell carcinoma	1.11e-05			HSP90AA1,HSP90AB1,HSP90B1	3
Cancer,Organismal Injury and Abnormalities,Respiratory Disease	Advanced stage EGFR G719X mutation positive non-small cell lung cancer	1.11e-05			HSP90AA1,HSP90AB1,HSP90B1	3
Cancer,Organismal Injury and Abnormalities,Respiratory Disease,Tumor Morphology	Advanced progressive EGFR mutation positive non-small cell lung cancer	1.11e-05			HSP90AA1,HSP90AB1,HSP90B1	3

## Sheet: O3_Margin vs Control_CPathways
Ingenuity Canonical Pathways	-log(p-value)	Ratio	z-score	Molecules	p value
Glucocorticoid Receptor Signaling	9.7	0.0351	NaN	ACTB,HSP90AA1,HSP90AB1,HSP90B1,HSPA1A/HSPA1B,HSPA5,HSPA8,KRT10,KRT17,KRT5,KRT6B,KRT8	1.99526e-10
Aldosterone Signaling in Epithelial Cells	8.96	0.0536	NaN	HSP90AA1,HSP90AB1,HSP90B1,HSPA1A/HSPA1B,HSPA5,HSPA8,HSPB1,HSPD1,PDIA3	1.09648e-09
Unfolded protein response	7.93	0.107	2.449	CALR,HSP90B1,HSPA1A/HSPA1B,HSPA5,HSPA8,P4HB	1.1749e-08
Glycolysis I	6.92	0.119	2.236	ALDOA,ENO1,GAPDH,PGAM1,PGK1	1.20226e-07
Gluconeogenesis I	6.67	0.106	2.236	ALDOA,ENO1,GAPDH,PGAM1,PGK1	2.13796e-07
PI3K/AKT Signaling	6.12	0.0389	1.89	HSP90AA1,HSP90AB1,HSP90B1,SFN,YWHAB,YWHAE,YWHAZ	7.58578e-07
Role of PKR in Interferon Induction and Antiviral Response	5.98	0.0508	-2.449	HSP90AA1,HSP90AB1,HSP90B1,HSPA1A/HSPA1B,HSPA5,HSPA8	1.04713e-06
Protein Ubiquitination Pathway	5.95	0.0289	NaN	HSP90AA1,HSP90AB1,HSP90B1,HSPA1A/HSPA1B,HSPA5,HSPA8,HSPB1,HSPD1	1.12202e-06
Remodeling of Epithelial Adherens Junctions	5.85	0.0735	NaN	ACTB,ACTR3,MAPRE1,NME1,TUBA1B	1.41254e-06
14-3-3-mediated Signaling	5.76	0.0465	2.236	PDIA3,SFN,TUBA1B,YWHAB,YWHAE,YWHAZ	1.7378e-06
Hypoxia Signaling in the Cardiovascular System	5.67	0.0676	NaN	HSP90AA1,HSP90AB1,HSP90B1,LDHA,P4HB	2.13796e-06
p70S6K Signaling	5.64	0.0444	NaN	EEF2,PDIA3,SFN,YWHAB,YWHAE,YWHAZ	2.29087e-06
BAG2 Signaling Pathway	5.1	0.0889	2	HSP90AA1,HSPA1A/HSPA1B,HSPA5,HSPA8	7.94328e-06
eNOS Signaling	5.04	0.0349	NaN	HSP90AA1,HSP90AB1,HSP90B1,HSPA1A/HSPA1B,HSPA5,HSPA8	9.12011e-06
Cell Cycle: G2/M DNA Damage Checkpoint Regulation	4.95	0.0816	2	SFN,YWHAB,YWHAE,YWHAZ	1.12202e-05
Endoplasmic Reticulum Stress Pathway	4.56	0.143	NaN	CALR,HSP90B1,HSPA5	2.75423e-05
RhoA Signaling	4.56	0.04	2.236	ACTB,ACTR3,CFL1,EZR,MYL6	2.75423e-05
HIF1Î± Signaling	4.53	0.0284	-0.816	HSP90AA1,HSPA1A/HSPA1B,HSPA5,HSPA8,LDHA,RACK1	2.95121e-05
Sirtuin Signaling Pathway	4.45	0.0216	1	G6PD,LDHA,PGAM1,PGK1,SOD2,TUBA1B,VDAC1	3.54813e-05
Actin Cytoskeleton Signaling	4.41	0.027	1.633	ACTB,ACTR3,CFL1,EZR,MYH9,MYL6	3.89045e-05
Estrogen Receptor Signaling	4.37	0.021	1	CFL1,HSP90AA1,HSP90AB1,HSP90B1,MYL6,PDIA3,SOD2	4.2658e-05
ERK5 Signaling	4.26	0.0548	2	SFN,YWHAB,YWHAE,YWHAZ	5.49541e-05
Aryl Hydrocarbon Receptor Signaling	4.19	0.0336	NaN	GSTP1,HSP90AA1,HSP90AB1,HSP90B1,HSPB1	6.45654e-05
Epithelial Adherens Junction Signaling	4.12	0.0325	NaN	ACTB,ACTR3,MYH9,MYL6,TUBA1B	7.58578e-05
HIPPO signaling	3.99	0.0465	-2	SFN,YWHAB,YWHAE,YWHAZ	0.000102329
Xenobiotic Metabolism AHR Signaling Pathway	3.99	0.0465	-1	GSTP1,HSP90AA1,HSP90AB1,HSP90B1	0.000102329
Prostate Cancer Signaling	3.82	0.0421	NaN	GSTP1,HSP90AA1,HSP90AB1,HSP90B1	0.000151356
Regulation of Actin-based Motility by Rho	3.8	0.0417	NaN	ACTB,ACTR3,CFL1,MYL6	0.000158489
Acute Phase Response Signaling	3.79	0.0276	2	ALB,APOA1,HNRNPK,SOD2,TTR	0.000162181
RhoGDI Signaling	3.74	0.0269	-1.342	ACTB,ACTR3,CFL1,EZR,MYL6	0.00018197
Xenobiotic Metabolism CAR Signaling Pathway	3.71	0.0265	2.236	GSTP1,HSP90AA1,HSP90AB1,HSP90B1,RACK1	0.000194984
PPARÎ±/RXRÎ± Activation	3.64	0.0256	-2	APOA1,HSP90AA1,HSP90AB1,HSP90B1,PDIA3	0.000229087
IGF-1 Signaling	3.63	0.0377	NaN	SFN,YWHAB,YWHAE,YWHAZ	0.000234423
Clathrin-mediated Endocytosis Signaling	3.63	0.0255	NaN	ACTB,ACTR3,ALB,APOA1,HSPA8	0.000234423
Inhibition of ARE-Mediated mRNA Degradation Pathway	3.4	0.0328	2	SFN,YWHAB,YWHAE,YWHAZ	0.000398107
Signaling by Rho Family GTPases	3.18	0.0203	2	ACTB,ACTR3,CFL1,EZR,MYL6	0.000660693
Cellular Effects of Sildenafil (Viagra)	3.13	0.0278	NaN	ACTB,MYH9,MYL6,PDIA3	0.00074131
Mitotic Roles of Polo-Like Kinase	3.06	0.0455	NaN	HSP90AA1,HSP90AB1,HSP90B1	0.000870964
Iron homeostasis signaling pathway	3.04	0.0263	NaN	ACO2,HBA1/HBA2,HBB,HBD	0.000912011
Protein Kinase A Signaling	2.97	0.0146	2.236	MYL6,PDIA3,SFN,YWHAB,YWHAE,YWHAZ	0.00107152
NRF2-mediated Oxidative Stress Response	2.69	0.0212	NaN	ACTB,GSTP1,PPIB,SOD2	0.00204174
ILK Signaling	2.67	0.0208	2	ACTB,CFL1,MYH9,MYL6	0.00213796
Xenobiotic Metabolism PXR Signaling Pathway	2.66	0.0207	-1	GSTP1,HSP90AA1,HSP90AB1,HSP90B1	0.00218776
Agranulocyte Adhesion and Diapedesis	2.65	0.0206	NaN	ACTB,EZR,MYH9,MYL6	0.00223872
Th17 Activation Pathway	2.63	0.0323	NaN	HSP90AA1,HSP90AB1,HSP90B1	0.00234423
Lipid Antigen Presentation by CD1	2.61	0.0769	NaN	CALR,PDIA3	0.00245471
Natural Killer Cell Signaling	2.59	0.0198	1	CFL1,HSPA1A/HSPA1B,HSPA5,HSPA8	0.0025704
FcÎł Receptor-mediated Phagocytosis in Macrophages and Monocytes	2.54	0.03	NaN	ACTB,ACTR3,EZR	0.00288403
Neuregulin Signaling	2.53	0.0297	NaN	HSP90AA1,HSP90AB1,HSP90B1	0.00295121
PPAR Signaling	2.5	0.0288	NaN	HSP90AA1,HSP90AB1,HSP90B1	0.00316228
VEGF Signaling	2.48	0.0286	NaN	ACTB,SFN,YWHAE	0.00331131
Telomerase Signaling	2.46	0.028	NaN	HSP90AA1,HSP90AB1,HSP90B1	0.00346737
EIF2 Signaling	2.41	0.0176	NaN	ACTB,EIF4A2,HSPA5,RPSA	0.00389045
Nitric Oxide Signaling in the Cardiovascular System	2.41	0.0268	NaN	HSP90AA1,HSP90AB1,HSP90B1	0.00389045
Antigen Presentation Pathway	2.27	0.0513	NaN	CALR,PDIA3	0.00537032
LXR/RXR Activation	2.24	0.0234	NaN	ALB,APOA1,TTR	0.0057544
TCA Cycle II (Eukaryotic)	2.2	0.0476	NaN	ACO2,CS	0.00630957
FXR/RXR Activation	2.16	0.0219	NaN	ALB,APOA1,TTR	0.00691831
Xenobiotic Metabolism Signaling	2.04	0.0138	NaN	GSTP1,HSP90AA1,HSP90AB1,HSP90B1	0.00912011
Tight Junction Signaling	1.92	0.0179	NaN	ACTB,MYH9,MYL6	0.0120226
Cdc42 Signaling	1.91	0.0178	NaN	ACTR3,CFL1,MYL6	0.0123027
Axonal Guidance Signaling	1.91	0.0102	NaN	ACTR3,CFL1,MYL6,PDIA3,TUBA1B	0.0123027
Germ Cell-Sertoli Cell Junction Signaling	1.88	0.0172	NaN	ACTB,CFL1,TUBA1B	0.0131826
Maturity Onset Diabetes of Young (MODY) Signaling	1.88	0.0323	NaN	APOA1,GAPDH	0.0131826
Mitochondrial Dysfunction	1.79	0.016	NaN	ACO2,SOD2,VDAC1	0.0162181
ERK/MAPK Signaling	1.74	0.0152	NaN	HSPB1,YWHAB,YWHAZ	0.018197
Ephrin B Signaling	1.73	0.027	NaN	CFL1,HNRNPK	0.0186209
Caveolar-mediated Endocytosis Signaling	1.72	0.0267	NaN	ACTB,ALB	0.0190546
Leukocyte Extravasation Signaling	1.7	0.0148	NaN	ACTB,EZR,MYL6	0.0199526
Gap Junction Signaling	1.66	0.0142	NaN	ACTB,PDIA3,TUBA1B	0.0218776
NADH Repair	1.65	0.125	NaN	GAPDH	0.0223872
Glutathione Redox Reactions II	1.65	0.125	NaN	PDIA3	0.0223872
Calcium Signaling	1.64	0.014	NaN	CALR,MYH9,MYL6	0.0229087
Death Receptor Signaling	1.56	0.022	NaN	ACTB,HSPB1	0.0275423
Pyruvate Fermentation to Lactate	1.55	0.1	NaN	LDHA	0.0281838
Pentose Phosphate Pathway (Oxidative Branch)	1.55	0.1	NaN	G6PD	0.0281838
Superoxide Radicals Degradation	1.55	0.1	NaN	SOD2	0.0281838
Rapoport-Luebering Glycolytic Shunt	1.51	0.0909	NaN	PGAM1	0.030903
Huntington's Disease Signaling	1.5	0.0123	NaN	HSPA1A/HSPA1B,HSPA5,HSPA8	0.0316228
PAK Signaling	1.5	0.0202	NaN	CFL1,MYL6	0.0316228
Diphthamide Biosynthesis	1.48	0.0833	NaN	EEF2	0.0331131
N-acetylglucosamine Degradation II	1.48	0.0833	NaN	NAGK	0.0331131
Cardiac Hypertrophy Signaling	1.48	0.012	NaN	HSPB1,MYL6,PDIA3	0.0331131
Apelin Cardiomyocyte Signaling Pathway	1.46	0.0192	NaN	MYL6,PDIA3	0.0346737
Role of IL-17A in Psoriasis	1.44	0.0769	NaN	S100A9	0.0363078
Rac Signaling	1.38	0.0174	NaN	ACTR3,CFL1	0.0416869
Role of Tissue Factor in Cancer	1.35	0.0168	NaN	CFL1,P4HB	0.0446684
CMP-N-acetylneuraminate Biosynthesis I (Eukaryotes)	1.33	0.0588	NaN	NAGK	0.0467735

## Sheet: O3_Margin vs Control_Dis&Func
Categories	Diseases or Functions Annotation	p-value	Predicted Activation State	Activation z-score	Molecules	# Molecules
Cellular Movement	Cell movement	3.24e-20	Increased	3.109	ACO2,ACTB,ACTR3,ALB,ALDOA,APOA1,CA2,CALR,CFL1,CLIC1,ENO1,EZR,G6PD,GAPDH,HNRNPK,HSP90AA1,HSP90AB1,HSP90B1,HSPA1A/HSPA1B,HSPA5,HSPA8,HSPB1,HSPD1,IDH1,KRT10,KRT6B,KRT8,LDHA,MAPRE1,MYH9,NME1,P4HB,PDIA3,PPIA,PPIB,RACK1,RPSA,S100A11,S100A9,SELENBP1,SFN,SOD2,TTR,VDAC1,YWHAE,YWHAZ	46
Cellular Movement,Hematological Disease,Immunological Disease,Inflammatory Disease,Inflammatory Response,Organismal Injury and Abnormalities,Respiratory Disease	Allergic pulmonary eosinophilia	3.66e-19			ACO2,ACTB,ALB,ALDOA,ENO1,GAPDH,HSPA5,MYH9,P4HB,PDIA3,SELENBP1	11
Immunological Disease	Allergy	5.69e-19			ACO2,ACTB,ALB,ALDOA,CFL1,EEF1A1,ENO1,G6PD,GAPDH,HBB,HSPA5,KRT10,KRT17,KRT5,MYH9,NAGK,P4HB,PDIA3,PPIA,S100A11,S100A9,SELENBP1	22
Cancer,Gastrointestinal Disease,Hepatic System Disease,Organismal Injury and Abnormalities	Hepatitis B virus-related hepatocellular carcinoma	6.25e-19			CLIC1,EEF2,ENO1,HNRNPK,HSP90B1,HSPA5,HSPA8,HSPD1,NME1,RACK1,RPSA	11
Cancer,Gastrointestinal Disease,Hepatic System Disease,Organismal Injury and Abnormalities	Hepatitis B surface antigen-negative hepatitis C virus negative hepatocellular carcinoma	6.81e-19			CLIC1,EEF2,ENO1,HSP90B1,HSPA5,HSPA8,HSPD1,NME1,PDIA3,RACK1	10
Endocrine System Disorders,Organismal Injury and Abnormalities	Benign thyroid nodule	9.6e-18			APOA1,CALR,GSTP1,HSP90AB1,HSPA5,HSPA8,HSPB1,PDIA4,SELENBP1,TTR	10
Neurological Disease	Progressive neurological disorder	1.55e-17			ACTB,ALB,APOA1,CFL1,EEF1A1,EEF1G,EEF2,EIF4A2,EZR,GAPDH,GSTP1,HBA1/HBA2,HSP90AA1,HSP90AB1,HSP90B1,HSPA1A/HSPA1B,HSPA5,HSPB1,HSPD1,LDHA,MYH9,PDIA3,PPIA,RACK1,S100A9,SELENBP1,SOD2,TTR,TUBA1B,VDAC1,YWHAZ	31
Dermatological Diseases and Conditions,Organismal Injury and Abnormalities	Psoriasis	2.6e-16			CALR,CFL1,EEF1A1,GAPDH,GSTP1,HBB,HSPA5,HSPA8,KRT10,KRT17,KRT5,KRT6B,P4HB,PGAM1,PPIA,S100A11,S100A9,SFN,SOD2,VDAC1,YWHAB,YWHAE	22
Cell Death and Survival	Apoptosis	3.51e-16	Decreased	-2.879	ACO2,ALB,ALDOA,APOA1,CALR,CFL1,CS,EEF1A1,ENO1,EZR,G6PD,GAPDH,GSTP1,HBA1/HBA2,HNRNPH1,HNRNPK,HSP90AA1,HSP90AB1,HSP90B1,HSPA1A/HSPA1B,HSPA5,HSPA8,HSPB1,HSPD1,IDH1,KRT17,KRT8,LDHA,NME1,P4HB,PDIA3,PPIA,PRDX4,RACK1,S100A11,S100A9,SELENBP1,SFN,SOD2,TTR,VDAC1,YWHAB,YWHAE,YWHAZ	44
Neurological Disease,Organismal Injury and Abnormalities	Progressive encephalopathy	2.5e-15			ACTB,ALB,APOA1,CFL1,EEF1A1,EEF1G,EEF2,EIF4A2,EZR,GAPDH,GSTP1,HBA1/HBA2,HSPA1A/HSPA1B,HSPA5,HSPB1,HSPD1,LDHA,PDIA3,PPIA,RACK1,S100A9,SELENBP1,SOD2,TTR,TUBA1B,VDAC1,YWHAZ	27
Post-Translational Modification,Protein Folding	Folding of protein	3.26e-15			CALR,CCT8,HSP90AA1,HSP90AB1,HSPA1A/HSPA1B,HSPA5,HSPA8,HSPB1,HSPD1,PDIA3,PPIA,PRDX4	12
Cell Death and Survival	Necrosis	3.56e-15	Decreased	-3.21	ACO2,ACTB,ALB,ALDOA,APOA1,CALR,CCT8,CS,EEF1A1,EEF2,ENO1,EZR,G6PD,GAPDH,GSTP1,HNRNPH1,HNRNPK,HSP90AA1,HSP90AB1,HSP90B1,HSPA1A/HSPA1B,HSPA5,HSPA8,HSPB1,HSPD1,IDH1,KRT8,LDHA,NME1,P4HB,PDIA3,PPIA,RACK1,RPSA,S100A11,S100A9,SFN,SOD2,TTR,VDAC1,YWHAB,YWHAE,YWHAZ	43
Inflammatory Response,Organismal Injury and Abnormalities	Inflammation of organ	9.02e-15		0.537	ACO2,ACTB,ALB,ALDOA,APOA1,CA1,CA2,CALR,CFL1,EEF1A1,ENO1,GAPDH,GSTP1,HBA1/HBA2,HBB,HSP90B1,HSPA5,KRT10,KRT17,KRT5,KRT8,MYH9,NAGK,P4HB,PDIA3,PPIA,RACK1,S100A11,S100A9,SELENBP1,SFN,SOD2	32
Cellular Movement	Migration of cells	1.18e-14	Increased	3.08	ACTB,ACTR3,ALB,ALDOA,APOA1,CALR,CFL1,EZR,G6PD,HNRNPK,HSP90AA1,HSP90AB1,HSP90B1,HSPA1A/HSPA1B,HSPA5,HSPA8,HSPB1,HSPD1,IDH1,KRT10,KRT6B,KRT8,LDHA,MAPRE1,MYH9,NME1,PPIA,PPIB,RACK1,RPSA,S100A11,S100A9,SFN,SOD2,TTR,VDAC1,YWHAE,YWHAZ	38
Cell Death and Survival	Apoptosis of tumor cell lines	2.99e-14	Decreased	-3.618	ACO2,ALB,CALR,CS,EEF1A1,ENO1,EZR,G6PD,GAPDH,GSTP1,HNRNPH1,HNRNPK,HSP90AB1,HSPA1A/HSPA1B,HSPA5,HSPA8,HSPB1,HSPD1,LDHA,NME1,P4HB,PPIA,RACK1,S100A11,S100A9,SFN,SOD2,VDAC1,YWHAE,YWHAZ	30
Hematological Disease,Immunological Disease,Inflammatory Disease	Eosinophilic inflammation	3.47e-14			ACO2,ACTB,ALB,ALDOA,CA2,ENO1,GAPDH,HSPA5,MYH9,P4HB,PDIA3,SELENBP1	12
Cellular Compromise,Inflammatory Response	Degranulation of neutrophils	4.06e-14			ALDOA,CCT8,EEF1A1,EEF2,GSTP1,HBB,HSP90AA1,HSP90AB1,HSPA1A/HSPA1B,HSPA8,IDH1,PGAM1,PPIA,PRDX4,S100A11,S100A9,TTR	17
Cell Death and Survival	Cell death of tumor cell lines	4.34e-14	Decreased	-4.271	ACO2,ALB,CALR,CCT8,CS,EEF1A1,EEF2,ENO1,EZR,G6PD,GAPDH,GSTP1,HNRNPH1,HNRNPK,HSP90AA1,HSP90AB1,HSPA1A/HSPA1B,HSPA5,HSPA8,HSPB1,HSPD1,LDHA,NME1,P4HB,PPIA,RACK1,S100A11,S100A9,SFN,SOD2,VDAC1,YWHAE,YWHAZ	33
Protein Synthesis	Metabolism of protein	8.7e-14		-0.228	ALB,APOA1,CALR,CCT8,CFL1,EEF1A1,EEF1G,EEF2,EIF4A2,GAPDH,HNRNPK,HSP90AA1,HSP90AB1,HSP90B1,HSPA1A/HSPA1B,HSPA5,HSPA8,HSPB1,HSPD1,KRT17,MYH9,P4HB,PPIB,RACK1,RPSA,S100A9,SOD2,TTR	28
Hematological Disease,Immunological Disease	Eosinophilia	2.14e-13			ACO2,ACTB,ALB,ALDOA,CA2,ENO1,GAPDH,HSPA5,MYH9,P4HB,PDIA3,PPIA,SELENBP1	13
Cellular Compromise,Inflammatory Response	Degranulation of phagocytes	2.23e-13			ALB,ALDOA,CCT8,EEF1A1,EEF2,GSTP1,HBB,HSP90AA1,HSP90AB1,HSPA1A/HSPA1B,HSPA8,IDH1,PGAM1,PPIA,PRDX4,S100A11,S100A9,TTR	18
Neurological Disease,Organismal Injury and Abnormalities,Psychological Disorders	Dementia	2.54e-13			ACTB,ALB,APOA1,CA1,CA2,CFL1,EEF1G,EEF2,GAPDH,HBA1/HBA2,HSPA1A/HSPA1B,HSPA5,HSPD1,PDIA3,RACK1,S100A9,SELENBP1,SOD2,TTR,VDAC1,YWHAZ	21
Cell Death and Survival	Cell survival	2.69e-13	Increased	2.762	ALB,CA2,CALR,EEF2,ENO1,EZR,GSTP1,HBA1/HBA2,HBB,HNRNPK,HSP90AB1,HSP90B1,HSPA1A/HSPA1B,HSPA5,HSPA8,HSPB1,HSPD1,IDH1,LDHA,NME1,P4HB,PDIA3,PPIA,PPIB,RACK1,RPSA,S100A9,SFN,SOD2,VDAC1,YWHAZ	31
Cell Death and Survival	Cell viability	3.9e-13	Increased	2.631	ALB,CA2,CALR,EEF2,ENO1,EZR,GSTP1,HBA1/HBA2,HBB,HNRNPK,HSP90AB1,HSP90B1,HSPA1A/HSPA1B,HSPA5,HSPA8,HSPB1,HSPD1,IDH1,LDHA,NME1,P4HB,PDIA3,PPIA,RACK1,RPSA,S100A9,SFN,SOD2,VDAC1,YWHAZ	30
Cellular Compromise,Inflammatory Response	Degranulation of cells	1.37e-12			ALB,ALDOA,APOA1,CCT8,EEF1A1,EEF2,GSTP1,HBB,HSP90AA1,HSP90AB1,HSPA1A/HSPA1B,HSPA8,IDH1,PGAM1,PPIA,PRDX4,S100A11,S100A9,TTR	19
Connective Tissue Disorders,Inflammatory Disease,Organismal Injury and Abnormalities,Skeletal and Muscular Disorders	Rheumatic Disease	1.98e-12			ACTR3,ALB,ALDOA,APOA1,CA2,CALR,EEF1G,EEF2,ENO1,GSTP1,HBA1/HBA2,HBB,HSP90B1,HSPA1A/HSPA1B,HSPA5,HSPA8,HSPD1,KRT10,MAPRE1,MYH9,PDIA3,PGK1,PPIA,RPSA,S100A9,SELENBP1,SOD2	27
Cancer,Organismal Injury and Abnormalities,Respiratory Disease	Lung carcinoma	2.13e-12			ALDOA,APOA1,EEF1A1,EIF4A2,ENO1,EZR,GSTP1,HSP90AA1,HSP90AB1,HSP90B1,HSPA8,HSPD1,IDH1,KRT10,KRT5,KRT6B,KRT8,LDHA,MYH9,NME1,P4HB,PDIA3,PGK1,PPA1,PPIA,PRDX4,RACK1,S100A11,SELENBP1,SOD2,TTR,YWHAB,YWHAE,YWHAZ	34
Cancer,Gastrointestinal Disease,Hepatic System Disease,Organismal Injury and Abnormalities	Hepatocellular carcinoma	2.26e-12			ALB,CA2,CLIC1,EEF1A1,EEF2,ENO1,HBA1/HBA2,HBB,HNRNPK,HSP90AA1,HSP90AB1,HSP90B1,HSPA5,HSPA8,HSPD1,IDH1,KRT8,MAPRE1,NME1,PDIA3,RACK1,RPSA,VDAC1	23
Free Radical Scavenging	Metabolism of reactive oxygen species	2.8e-12		-0.801	ACTB,ALB,APOA1,CLIC1,G6PD,GSTP1,HBA1/HBA2,HBB,HNRNPK,HSP90AB1,HSPB1,IDH1,LDHA,PPIA,PRDX4,RACK1,SOD2,TTR,VDAC1,YWHAZ	20
Cellular Movement	Cellular infiltration	3.5e-12		-0.73	ACO2,ACTB,ALB,ALDOA,APOA1,ENO1,EZR,GAPDH,HSPA5,HSPB1,HSPD1,KRT10,MYH9,P4HB,PDIA3,PPIA,S100A9,SELENBP1	18
Cancer,Organismal Injury and Abnormalities,Respiratory Disease	Lung cancer	3.9e-12		1.067	ALDOA,APOA1,EEF1A1,EIF4A2,ENO1,EZR,GSTP1,HSP90AA1,HSP90AB1,HSP90B1,HSPA1A/HSPA1B,HSPA8,HSPD1,IDH1,KRT10,KRT5,KRT6B,KRT8,LDHA,MYH9,NME1,P4HB,PDIA3,PGK1,PPA1,PPIA,PRDX4,RACK1,S100A11,SELENBP1,SOD2,TTR,YWHAB,YWHAE,YWHAZ	35
Metabolic Disease,Neurological Disease,Organismal Injury and Abnormalities,Psychological Disorders	Alzheimer disease	4.24e-12			ACTB,ALB,APOA1,CFL1,EEF1G,EEF2,GAPDH,HBA1/HBA2,HSPA1A/HSPA1B,HSPA5,HSPD1,PDIA3,RACK1,S100A9,SELENBP1,SOD2,TTR,VDAC1,YWHAZ	19
Endocrine System Disorders,Organismal Injury and Abnormalities	Benign thyroid disease	8.46e-12			ALB,APOA1,CALR,GSTP1,HSP90AB1,HSPA5,HSPA8,HSPB1,PDIA4,SELENBP1,TTR	11
Free Radical Scavenging	Synthesis of reactive oxygen species	1e-11		-0.92	ACTB,ALB,APOA1,CLIC1,G6PD,GSTP1,HBA1/HBA2,HBB,HNRNPK,HSP90AB1,HSPB1,IDH1,LDHA,PPIA,RACK1,SOD2,TTR,VDAC1,YWHAZ	19
Neurological Disease,Organismal Injury and Abnormalities,Psychological Disorders	Disorder of basal ganglia	1.04e-11			ACTB,ALB,CA2,EEF1A1,EIF4A2,G6PD,GAPDH,GSTP1,HSP90AA1,HSPA1A/HSPA1B,HSPA5,HSPA8,HSPB1,LDHA,NME1,PGK1,PPIA,RPSA,SOD2,TUBA1B,YWHAZ	21
Cancer,Organismal Injury and Abnormalities,Respiratory Disease	Non-small cell lung carcinoma	2.22e-11			ALDOA,EEF1A1,EIF4A2,ENO1,EZR,GSTP1,HSP90AA1,HSP90AB1,HSP90B1,HSPA8,HSPD1,IDH1,KRT10,KRT5,KRT6B,KRT8,LDHA,MYH9,NME1,P4HB,PDIA3,PPA1,PPIA,PRDX4,RACK1,S100A11,SELENBP1,SOD2,TTR,YWHAB,YWHAZ	31
Connective Tissue Disorders,Inflammatory Disease,Inflammatory Response,Organismal Injury and Abnormalities,Skeletal and Muscular Disorders	Inflammation of joint	2.49e-11			ALB,ALDOA,APOA1,CA2,CALR,EEF1G,EEF2,ENO1,HBA1/HBA2,HBB,HSP90B1,HSPA1A/HSPA1B,HSPA5,HSPA8,HSPD1,MAPRE1,PDIA3,PGK1,PPIA,RPSA,S100A9,SELENBP1,SOD2	23
Neurological Disease,Skeletal and Muscular Disorders	Neuromuscular disease	4.77e-11			ACTB,ALB,CA2,CALR,EEF1A1,EIF4A2,GAPDH,GSTP1,HSP90AA1,HSP90B1,HSPA1A/HSPA1B,HSPA5,HSPA8,HSPB1,LDHA,NME1,PDIA3,PGK1,PPIA,RPSA,TUBA1B,YWHAZ	22
Connective Tissue Disorders,Organismal Injury and Abnormalities,Skeletal and Muscular Disorders	Non-traumatic arthropathy	5.26e-11			ALB,ALDOA,APOA1,CA2,CALR,EEF1G,EEF2,ENO1,HBA1/HBA2,HBB,HSP90B1,HSPA1A/HSPA1B,HSPA8,HSPD1,MAPRE1,PDIA3,PGK1,PPIA,RPSA,S100A9,SOD2	21
Cancer,Organismal Injury and Abnormalities,Respiratory Disease	Respiratory system tumor	5.33e-11		0.314	ALB,ALDOA,APOA1,EEF1A1,EIF4A2,ENO1,EZR,GSTP1,HSP90AA1,HSP90AB1,HSP90B1,HSPA1A/HSPA1B,HSPA8,HSPD1,IDH1,KRT10,KRT5,KRT6B,KRT8,LDHA,MYH9,NME1,P4HB,PDIA3,PGK1,PPA1,PPIA,PRDX4,RACK1,S100A11,SELENBP1,SFN,SOD2,TTR,YWHAB,YWHAE,YWHAZ	37
Cancer,Gastrointestinal Disease,Hepatic System Disease,Organismal Injury and Abnormalities	Hepatitis C virus-related hepatocellular carcinoma	8.87e-11			EEF2,HSP90B1,HSPA5,HSPA8,HSPD1,NME1	6
Cellular Function and Maintenance	Endocytosis	1.16e-10		1.459	ACTB,ACTR3,ALB,APOA1,CALR,EZR,GSTP1,HBA1/HBA2,HBB,HNRNPK,HSP90AA1,HSP90B1,HSPA5,HSPA8,IDH1,MYH9,RACK1,S100A9	18
Immunological Disease	Hypersensitive reaction	1.41e-10			ALB,CALR,CFL1,EEF1A1,ENO1,HBB,HSPA1A/HSPA1B,KRT10,KRT17,KRT5,NAGK,PPIA,S100A11,S100A9,SOD2	15
Cell Death and Survival	Cell viability of tumor cell lines	1.76e-10		1.958	ALB,CA2,CALR,EEF2,ENO1,GSTP1,HBA1/HBA2,HBB,HSP90AB1,HSP90B1,HSPA1A/HSPA1B,HSPA5,HSPA8,HSPB1,IDH1,LDHA,P4HB,RACK1,RPSA,S100A9,SFN,SOD2	22
Cell Cycle	Interaction of DNA	2.29e-10		-0.081	ALB,CALR,CFL1,GAPDH,GSTP1,HSPA1A/HSPA1B,KRT6B,NME1,PDIA3,PPIA,PPIB,PRDX4,RACK1,SOD2,YWHAB,YWHAE,YWHAZ	17
Protein Degradation,Protein Synthesis	Stabilization of protein	2.4e-10			APOA1,CALR,CCT8,GAPDH,HSP90AA1,HSP90AB1,HSPA1A/HSPA1B,HSPA5,HSPA8,HSPD1,PPIB	11
Cancer,Hematological Disease,Organismal Injury and Abnormalities	Hematologic cancer	4.24e-10			ACTB,CA2,CALR,CFL1,EEF1A1,GSTP1,HBA1/HBA2,HSP90AA1,HSP90AB1,HSP90B1,HSPA1A/HSPA1B,HSPA5,HSPA8,HSPB1,HSPD1,IDH1,KRT10,KRT17,KRT5,LDHA,MYH9,NME1,PDIA3,PGK1,PPIA,PRDX4,RACK1,RPSA,S100A9,SELENBP1,SOD2,TUBA1B,VDAC1,YWHAE,YWHAZ	35
Cancer,Hematological Disease,Organismal Injury and Abnormalities	Myeloid or lymphoid neoplasm	4.92e-10			ACTB,CA2,CALR,CFL1,EEF1A1,GSTP1,HBA1/HBA2,HSP90AA1,HSP90AB1,HSP90B1,HSPA1A/HSPA1B,HSPA5,HSPA8,HSPB1,HSPD1,IDH1,KRT10,KRT17,KRT5,LDHA,MYH9,NME1,PDIA3,PGK1,PPIA,PRDX4,RACK1,RPSA,S100A9,SELENBP1,SOD2,TUBA1B,VDAC1,YWHAE,YWHAZ	35
Cancer,Hematological Disease,Organismal Injury and Abnormalities	Neoplasia of blood cells	5.05e-10			ACTB,CA2,CALR,CFL1,EEF1A1,GSTP1,HBA1/HBA2,HSP90AA1,HSP90AB1,HSP90B1,HSPA1A/HSPA1B,HSPA5,HSPA8,HSPB1,HSPD1,IDH1,KRT10,KRT17,KRT5,LDHA,MYH9,NME1,PDIA3,PGK1,PPIA,PRDX4,RACK1,RPSA,S100A9,SELENBP1,SOD2,TUBA1B,VDAC1,YWHAE,YWHAZ	35
Inflammatory Disease	Chronic inflammatory disorder	6.02e-10			ALB,ALDOA,APOA1,CA1,CA2,CALR,EEF1G,EEF2,ENO1,G6PD,HBA1/HBA2,HSP90B1,HSPA1A/HSPA1B,HSPA5,HSPA8,HSPD1,MAPRE1,P4HB,PDIA3,PGK1,PPIA,RPSA,S100A9	23
Cancer,Hematological Disease,Organismal Injury and Abnormalities	Myelodysplastic syndrome or leukemia	6.9e-10			ACTB,CALR,CFL1,EEF1A1,GSTP1,HBA1/HBA2,HSP90AA1,HSP90AB1,HSP90B1,HSPA1A/HSPA1B,HSPA5,HSPA8,HSPB1,HSPD1,IDH1,KRT10,KRT17,KRT5,LDHA,MYH9,PDIA3,PPIA,PRDX4,RACK1,S100A9,SELENBP1,TUBA1B,YWHAE	28
Cancer,Organismal Injury and Abnormalities	Genitourinary tumor	8.85e-10			ACTB,ACTR3,ALB,ALDOA,APOA1,CA2,CALR,CLIC1,CS,EEF1A1,EEF2,EIF4A2,ENO1,EZR,G6PD,GAPDH,GSTP1,HBA1/HBA2,HBB,HBD,HNRNPH1,HNRNPK,HSP90AA1,HSP90AB1,HSP90B1,HSPA1A/HSPA1B,HSPA5,HSPA8,HSPB1,HSPD1,IDH1,KRT10,KRT17,KRT5,KRT6B,KRT8,MAPRE1,MYH9,MYL6,NAGK,NME1,P4HB,PDIA3,PDIA4,PGAM1,PGK1,PPIA,RACK1,S100A11,S100A9,SELENBP1,SFN,SOD2,TTR,TUBA1B,YWHAE,YWHAZ	57
Molecular Transport	Transport of molecule	1.14e-09		1.141	ALB,APOA1,CA1,CA2,CALR,CFL1,CLIC1,EZR,GAPDH,GSTP1,HBA1/HBA2,HBB,HSP90AA1,HSP90AB1,HSPA5,HSPA8,KRT8,MYH9,P4HB,PDIA4,PPIA,S100A9,SOD2,TTR,VDAC1,YWHAB,YWHAE,YWHAZ	28
Dermatological Diseases and Conditions,Inflammatory Disease,Inflammatory Response,Organismal Injury and Abnormalities	Dermatitis	1.24e-09			CALR,CFL1,EEF1A1,ENO1,GSTP1,HBB,KRT10,KRT17,KRT5,NAGK,PPIA,S100A11,S100A9,SFN	14
Dermatological Diseases and Conditions,Organismal Injury and Abnormalities	Plaque psoriasis	1.27e-09			CALR,GAPDH,GSTP1,KRT10,KRT17,KRT6B,PPIA,S100A9,SFN	9
Connective Tissue Disorders,Immunological Disease,Inflammatory Disease,Inflammatory Response,Organismal Injury and Abnormalities,Skeletal and Muscular Disorders	Rheumatoid arthritis	1.37e-09			ALB,ALDOA,APOA1,CA2,CALR,EEF1G,EEF2,ENO1,HSP90B1,HSPA1A/HSPA1B,HSPA8,HSPD1,MAPRE1,PDIA3,PGK1,PPIA,RPSA,S100A9	18
Cell Cycle,Gene Expression	Binding of DNA	1.38e-09		-0.393	ALB,CALR,CFL1,GAPDH,GSTP1,HSPA1A/HSPA1B,KRT6B,NME1,PPIA,PPIB,PRDX4,RACK1,SOD2,YWHAB,YWHAE,YWHAZ	16
Cancer,Organismal Injury and Abnormalities,Reproductive System Disease	Breast cancer	1.39e-09			ALDOA,APOA1,EIF4A2,ENO1,EZR,GSTP1,HBA1/HBA2,HBB,HSP90AA1,HSP90AB1,HSP90B1,HSPA5,HSPB1,HSPD1,IDH1,KRT17,KRT5,KRT6B,KRT8,MAPRE1,MYH9,NME1,P4HB,PGAM1,PGK1,PPIA,S100A9,SOD2,TTR,TUBA1B,YWHAZ	31
Cancer,Organismal Injury and Abnormalities	Malignant genitourinary solid tumor	1.62e-09			ACTB,ACTR3,ALB,ALDOA,APOA1,CA2,CALR,CLIC1,CS,EEF1A1,EEF2,EIF4A2,ENO1,EZR,G6PD,GAPDH,GSTP1,HBA1/HBA2,HBB,HBD,HNRNPH1,HNRNPK,HSP90AA1,HSP90AB1,HSP90B1,HSPA1A/HSPA1B,HSPA5,HSPA8,HSPB1,HSPD1,IDH1,KRT10,KRT17,KRT5,KRT6B,KRT8,MAPRE1,MYH9,NAGK,NME1,P4HB,PDIA3,PDIA4,PGAM1,PGK1,PPIA,RACK1,S100A11,S100A9,SELENBP1,SFN,SOD2,TTR,TUBA1B,YWHAE,YWHAZ	56
Hereditary Disorder,Neurological Disease,Organismal Injury and Abnormalities	Familial encephalopathy	1.76e-09			ACO2,ACTB,ALB,CA1,CA2,CALR,EEF2,G6PD,GAPDH,HNRNPK,HSP90AA1,HSPA1A/HSPA1B,HSPA5,HSPA8,HSPD1,LDHA,NME1,PGK1,PPIA,RPSA,S100A9,SOD2,YWHAB,YWHAE,YWHAZ	25
Dermatological Diseases and Conditions,Immunological Disease,Inflammatory Disease,Inflammatory Response,Organismal Injury and Abnormalities	Atopic dermatitis	2e-09			CFL1,EEF1A1,ENO1,HBB,KRT10,KRT17,KRT5,NAGK,PPIA,S100A11,S100A9	11
Infectious Diseases	Viral Infection	2.01e-09	Increased	3.438	ACTB,ACTR3,ALB,APOA1,CA2,CCT8,EEF1A1,GAPDH,HBA1/HBA2,HNRNPH1,HNRNPK,HSP90AA1,HSP90AB1,HSP90B1,HSPA5,HSPD1,IDH1,KRT8,MAPRE1,PDIA3,PPIA,PPIB,RACK1,RPSA,S100A9,SFN	26
Protein Synthesis	Translation	2.08e-09		-0.42	CALR,EEF1A1,EEF1G,EEF2,EIF4A2,GAPDH,HNRNPK,HSPA1A/HSPA1B,HSPA5,HSPB1,RACK1,RPSA,S100A9	13
Neurological Disease	Movement Disorders	2.69e-09			ACTB,ALB,CA1,CA2,EEF1A1,EEF2,EIF4A2,GAPDH,GSTP1,HSP90AA1,HSPA1A/HSPA1B,HSPA5,HSPA8,HSPB1,LDHA,NME1,PGK1,PPIA,RPSA,SOD2,TUBA1B,YWHAZ	22
Cancer,Organismal Injury and Abnormalities	Multiple cancers	2.79e-09			ALB,ALDOA,APOA1,CA2,CLIC1,CS,EIF4A2,ENO1,EZR,GAPDH,GSTP1,HBA1/HBA2,HBB,HSP90AA1,HSP90AB1,HSP90B1,HSPA5,HSPB1,HSPD1,IDH1,KRT17,KRT5,KRT6B,KRT8,MAPRE1,MYH9,NME1,P4HB,PDIA3,PDIA4,PGAM1,PGK1,PPIA,S100A9,SOD2,TTR,TUBA1B,YWHAZ	38
Inflammatory Disease,Inflammatory Response,Organismal Injury and Abnormalities,Respiratory Disease	Inflammation of airway	3.34e-09			ACO2,ACTB,ALB,ALDOA,APOA1,ENO1,GAPDH,HSPA5,MYH9,P4HB,PDIA3,PPIA,SELENBP1	13
Cellular Development,Cellular Growth and Proliferation	Cell proliferation of tumor cell lines	4.02e-09		1.59	ACTB,ALDOA,CALR,EEF1A1,EZR,G6PD,GAPDH,GSTP1,HNRNPK,HSP90AA1,HSPA5,HSPB1,KRT10,KRT17,KRT8,LDHA,MAPRE1,NME1,PDIA3,RACK1,RPSA,S100A11,S100A9,SFN,SOD2,TTR,VDAC1,YWHAZ	28
Inflammatory Response	Inflammation of body cavity	4.92e-09		1.103	ACO2,ACTB,ALB,ALDOA,APOA1,CALR,ENO1,GAPDH,GSTP1,HBA1/HBA2,HSP90B1,HSPA5,KRT8,MYH9,P4HB,PDIA3,PPIA,RACK1,S100A9,SELENBP1,SOD2	21
Cancer,Organismal Injury and Abnormalities,Reproductive System Disease	Breast or ovarian cancer	5.7e-09			ALB,ALDOA,APOA1,CLIC1,CS,EIF4A2,ENO1,EZR,GAPDH,GSTP1,HBA1/HBA2,HBB,HSP90AA1,HSP90AB1,HSP90B1,HSPA5,HSPB1,HSPD1,IDH1,KRT17,KRT5,KRT6B,KRT8,MAPRE1,MYH9,NME1,P4HB,PDIA3,PDIA4,PGAM1,PGK1,PPIA,S100A9,SOD2,TTR,TUBA1B,YWHAZ	37
Cancer,Organismal Injury and Abnormalities	Neoplasia of cells	5.79e-09		-0.29	ACO2,ACTB,ALB,CA1,CA2,CALR,CFL1,EEF1A1,EIF4A2,EZR,GSTP1,HBA1/HBA2,HBB,HNRNPH1,HSP90AA1,HSP90AB1,HSP90B1,HSPA1A/HSPA1B,HSPA5,HSPA8,HSPB1,HSPD1,IDH1,KRT10,KRT17,KRT5,KRT6B,KRT8,LDHA,MYH9,NME1,PDIA3,PGK1,PPIA,PRDX4,RACK1,RPSA,S100A9,SELENBP1,SFN,SOD2,TTR,TUBA1B,VDAC1,YWHAE,YWHAZ	46
Cancer,Organismal Injury and Abnormalities	Tumorigenesis of tissue	6.28e-09		0.116	ACO2,ACTB,ACTR3,ALB,ALDOA,APOA1,CA1,CA2,CALR,CCT8,CFL1,CLIC1,CS,EEF1A1,EEF2,EIF4A2,ENO1,EZR,G6PD,GAPDH,GSTP1,HBA1/HBA2,HBB,HBD,HNRNPH1,HNRNPK,HSP90AA1,HSP90AB1,HSP90B1,HSPA1A/HSPA1B,HSPA5,HSPA8,HSPB1,HSPD1,IDH1,KRT10,KRT17,KRT5,KRT6B,KRT8,LDHA,MAPRE1,MYH9,MYL6,NAGK,NME1,P4HB,PDIA3,PDIA4,PGAM1,PGK1,PPA1,PPIA,PPIB,PRDX4,RACK1,RPSA,S100A11,S100A9,SELENBP1,SFN,SOD2,TTR,TUBA1B,VDAC1,YWHAB,YWHAE,YWHAZ	68
DNA Replication, Recombination, and Repair	DNA damage	7.18e-09		-1.227	ACO2,CALR,G6PD,GAPDH,GSTP1,HSPB1,IDH1,NME1,PDIA3,SOD2,YWHAE	11
Free Radical Scavenging	Production of reactive oxygen species	9.52e-09		-0.691	ACTB,G6PD,HBA1/HBA2,HBB,HNRNPK,HSP90AB1,IDH1,LDHA,PPIA,RACK1,SOD2,TTR,VDAC1,YWHAZ	14
Inflammatory Response	Inflammation of absolute anatomical region	9.85e-09		0.7	ACO2,ACTB,ALB,ALDOA,APOA1,CA1,CA2,CALR,ENO1,GAPDH,GSTP1,HBA1/HBA2,HSP90B1,HSPA5,KRT8,MYH9,P4HB,PDIA3,PPIA,RACK1,S100A9,SELENBP1,SOD2	23
Cancer,Organismal Injury and Abnormalities	Nonhematologic malignant neoplasm	1.34e-08		0.849	ACO2,ACTB,ACTR3,ALB,ALDOA,APOA1,CA1,CA2,CALR,CCT8,CFL1,CLIC1,CS,EEF1A1,EEF2,EIF4A2,ENO1,EZR,G6PD,GAPDH,GSTP1,HBA1/HBA2,HBB,HBD,HNRNPH1,HNRNPK,HSP90AA1,HSP90AB1,HSP90B1,HSPA1A/HSPA1B,HSPA5,HSPA8,HSPB1,HSPD1,IDH1,KRT10,KRT17,KRT5,KRT6B,KRT8,LDHA,MAPRE1,MYH9,MYL6,NAGK,NME1,P4HB,PDIA3,PDIA4,PGAM1,PGK1,PPA1,PPIA,PPIB,PRDX4,RACK1,RPSA,S100A11,S100A9,SELENBP1,SFN,SOD2,TTR,TUBA1B,VDAC1,YWHAB,YWHAE,YWHAZ	68
Protein Synthesis	Synthesis of protein	1.38e-08		0.106	CALR,EEF1A1,EEF1G,EEF2,EIF4A2,GAPDH,HNRNPK,HSPA1A/HSPA1B,HSPA5,HSPB1,KRT17,RACK1,RPSA,S100A9,SOD2	15
Cell Death and Survival	Cytolysis	1.56e-08		0.849	ALB,ALDOA,CALR,G6PD,HBA1/HBA2,HBB,HSPA5,KRT10,NME1,PPIA,S100A11	11
Cancer,Organismal Injury and Abnormalities,Respiratory Disease	Lung adenocarcinoma	1.6e-08			ALDOA,EIF4A2,ENO1,EZR,HSP90AA1,HSP90AB1,HSP90B1,HSPA8,HSPD1,IDH1,KRT10,KRT8,LDHA,MYH9,NME1,P4HB,PDIA3,PPA1,PRDX4,S100A11,SELENBP1,SOD2,TTR,YWHAB	24
Cancer,Organismal Injury and Abnormalities	Secondary tumor	1.71e-08		0.931	ACTB,APOA1,CALR,EEF1A1,EZR,GSTP1,HSP90AA1,HSP90AB1,HSP90B1,HSPA1A/HSPA1B,IDH1,KRT8,MYH9,NME1,PPIA,RACK1,S100A11,SOD2,YWHAE,YWHAZ	20
Dermatological Diseases and Conditions,Immunological Disease,Inflammatory Disease,Organismal Injury and Abnormalities	Lichen planus	1.9e-08			CFL1,EEF1A1,ENO1,HBB,KRT17,KRT5,S100A9	7
Cell Death and Survival,Connective Tissue Disorders,Hematological Disease,Organismal Injury and Abnormalities	Hemolysis	2.13e-08			ALB,ALDOA,G6PD,HBA1/HBA2,HBB,HSPA5,PPIA,S100A11	8
Cancer,Gastrointestinal Disease,Organismal Injury and Abnormalities,Respiratory Disease	Stage IVA nasopharyngeal cancer	2.15e-08			HSP90AA1,HSP90AB1,HSP90B1	3
Cancer,Organismal Injury and Abnormalities,Respiratory Disease	Stage IV ALK mutation negative EGFR mutation negative nonsquamous non-small cell lung carcinoma	2.15e-08			HSP90AA1,HSP90AB1,HSP90B1	3
Cancer,Gastrointestinal Disease,Organismal Injury and Abnormalities,Respiratory Disease	Stage 4a unresectable hypopharyngeal squamous cell carcinoma	2.15e-08			HSP90AA1,HSP90AB1,HSP90B1	3
Cancer,Organismal Injury and Abnormalities,Reproductive System Disease	Stage IV BRCA mutation positive triple negative breast cancer	2.15e-08			HSP90AA1,HSP90AB1,HSP90B1	3
Cancer,Organismal Injury and Abnormalities,Reproductive System Disease	Stage IA cervical cancer	2.15e-08			HSP90AA1,HSP90AB1,HSP90B1	3
Cancer,Organismal Injury and Abnormalities,Respiratory Disease	Stage 3 inoperable non-small cell lung cancer	2.15e-08			HSP90AA1,HSP90AB1,HSP90B1	3
Cancer,Organismal Injury and Abnormalities,Respiratory Disease	Stage 4a undifferentiated laryngeal carcinoma	2.15e-08			HSP90AA1,HSP90AB1,HSP90B1	3
Cancer,Organismal Injury and Abnormalities	Stage IVB loco-regionally advanced squamous cell carcinoma of the head and neck	2.15e-08			HSP90AA1,HSP90AB1,HSP90B1	3
Cancer,Gastrointestinal Disease,Organismal Injury and Abnormalities,Respiratory Disease	Stage III CDKN2A positive oropharyngeal carcinoma	2.15e-08			HSP90AA1,HSP90AB1,HSP90B1	3
Cancer,Organismal Injury and Abnormalities,Reproductive System Disease	Stage IB2-IVA invasive cervical squamous cell carcinoma	2.15e-08			HSP90AA1,HSP90AB1,HSP90B1	3
Cancer,Organismal Injury and Abnormalities	High-risk occult primary cancer of head and neck	2.15e-08			HSP90AA1,HSP90AB1,HSP90B1	3
Cancer,Organismal Injury and Abnormalities,Respiratory Disease	Stage 4b undifferentiated laryngeal carcinoma	2.15e-08			HSP90AA1,HSP90AB1,HSP90B1	3
Cancer,Organismal Injury and Abnormalities,Reproductive System Disease	Stage IB2-IVA primary cervical adenocarcinoma	2.15e-08			HSP90AA1,HSP90AB1,HSP90B1	3
Cancer,Organismal Injury and Abnormalities,Respiratory Disease	TNM stage T3 glottis cancer	2.15e-08			HSP90AA1,HSP90AB1,HSP90B1	3
Cancer,Connective Tissue Disorders,Gastrointestinal Disease,Organismal Injury and Abnormalities,Respiratory Disease,Skeletal and Muscular Disorders	High-risk squamous cell cancer of the maxillary sinus	2.15e-08			HSP90AA1,HSP90AB1,HSP90B1	3
Cancer,Organismal Injury and Abnormalities,Respiratory Disease	Locally advanced glottis cancer	2.15e-08			HSP90AA1,HSP90AB1,HSP90B1	3
Cancer,Gastrointestinal Disease,Hepatic System Disease,Organismal Injury and Abnormalities	Non-well differentiated fetal hepatoblastoma	2.15e-08			HSP90AA1,HSP90AB1,HSP90B1	3
Cancer,Gastrointestinal Disease,Organismal Injury and Abnormalities,Respiratory Disease	High-risk squamous cell cancer of the oropharynx	2.15e-08			HSP90AA1,HSP90AB1,HSP90B1	3
Cancer,Organismal Injury and Abnormalities,Respiratory Disease	Stage III locally advanced laryngeal squamous cell carcinoma	2.15e-08			HSP90AA1,HSP90AB1,HSP90B1	3
Cancer,Gastrointestinal Disease,Organismal Injury and Abnormalities,Respiratory Disease	Stage 3 resectable hypopharynx carcinoma	2.15e-08			HSP90AA1,HSP90AB1,HSP90B1	3
Cancer,Organismal Injury and Abnormalities,Respiratory Disease	Stage IVA locally advanced laryngeal squamous cell carcinoma	2.15e-08			HSP90AA1,HSP90AB1,HSP90B1	3
Cancer,Organismal Injury and Abnormalities,Respiratory Disease	Ethmoid sinus adenocarcinoma	2.15e-08			HSP90AA1,HSP90AB1,HSP90B1	3
Cancer,Organismal Injury and Abnormalities,Respiratory Disease	High-risk squamous cell cancer of the ethmoid sinus	2.15e-08			HSP90AA1,HSP90AB1,HSP90B1	3
Cancer,Organismal Injury and Abnormalities,Respiratory Disease	Resectable glottis cancer	2.15e-08			HSP90AA1,HSP90AB1,HSP90B1	3
Cancer,Organismal Injury and Abnormalities,Respiratory Disease	Stage 3 resectable laryngeal squamous cell carcinoma	2.15e-08			HSP90AA1,HSP90AB1,HSP90B1	3
Cancer,Organismal Injury and Abnormalities,Respiratory Disease	Stage 4a resectable laryngeal squamous cell carcinoma	2.15e-08			HSP90AA1,HSP90AB1,HSP90B1	3
Cancer,Organismal Injury and Abnormalities,Respiratory Disease	Stage 3 undifferentiated laryngeal carcinoma	2.15e-08			HSP90AA1,HSP90AB1,HSP90B1	3
Cancer,Dermatological Diseases and Conditions,Gastrointestinal Disease,Organismal Injury and Abnormalities	High-risk squamous cell cancer of the lip	2.15e-08			HSP90AA1,HSP90AB1,HSP90B1	3
Cancer,Organismal Injury and Abnormalities,Respiratory Disease	High-risk squamous cell cancer of the glottis	2.15e-08			HSP90AA1,HSP90AB1,HSP90B1	3
Cancer,Organismal Injury and Abnormalities,Respiratory Disease	Resectable supraglottis cancer	2.15e-08			HSP90AA1,HSP90AB1,HSP90B1	3
Cancer,Gastrointestinal Disease,Organismal Injury and Abnormalities	Adenoid cystic carcinoma of parotid gland	2.15e-08			HSP90AA1,HSP90AB1,HSP90B1	3
Cancer,Gastrointestinal Disease,Organismal Injury and Abnormalities,Respiratory Disease	Stage IVA locally advanced hypopharyngeal squamous cell carcinoma	2.15e-08			HSP90AA1,HSP90AB1,HSP90B1	3
Cancer,Organismal Injury and Abnormalities,Respiratory Disease	High-risk squamous cell cancer of the supraglottis	2.15e-08			HSP90AA1,HSP90AB1,HSP90B1	3
Cancer,Organismal Injury and Abnormalities,Reproductive System Disease	Invasive cervical adenocarcinoma	2.15e-08			HSP90AA1,HSP90AB1,HSP90B1	3
Cancer,Organismal Injury and Abnormalities,Respiratory Disease	Advanced stage primary laryngeal cancer	2.15e-08			HSP90AA1,HSP90AB1,HSP90B1	3
Cancer,Organismal Injury and Abnormalities,Respiratory Disease	Locally advanced supraglottis cancer	2.15e-08			HSP90AA1,HSP90AB1,HSP90B1	3
Cancer,Organismal Injury and Abnormalities	Stage IVA loco-regionally advanced squamous cell carcinoma of the head and neck	2.15e-08			HSP90AA1,HSP90AB1,HSP90B1	3
Cancer,Organismal Injury and Abnormalities,Reproductive System Disease	FIGO stage IIA2 cervical cancer	2.15e-08			HSP90AA1,HSP90AB1,HSP90B1	3
Cancer,Gastrointestinal Disease,Organismal Injury and Abnormalities,Respiratory Disease	Primary oropharyngeal squamous-cell carcinoma	2.15e-08			HSP90AA1,HSP90AB1,HSP90B1	3
Cancer,Gastrointestinal Disease,Organismal Injury and Abnormalities,Respiratory Disease	Stage III locally advanced hypopharyngeal squamous cell carcinoma	2.15e-08			HSP90AA1,HSP90AB1,HSP90B1	3
Cancer,Organismal Injury and Abnormalities,Reproductive System Disease	Primary cervical adenosquamous carcinoma	2.15e-08			HSP90AA1,HSP90AB1,HSP90B1	3
Cancer,Gastrointestinal Disease,Organismal Injury and Abnormalities,Respiratory Disease	Undifferentiated oropharyngeal carcinoma	2.15e-08			HSP90AA1,HSP90AB1,HSP90B1	3
Cancer,Gastrointestinal Disease,Organismal Injury and Abnormalities,Respiratory Disease	TNM stage T2-4 nasopharyngeal cancer	2.15e-08			HSP90AA1,HSP90AB1,HSP90B1	3
Cancer,Gastrointestinal Disease,Organismal Injury and Abnormalities,Respiratory Disease	CDKN2A overexpression negative hypopharyngeal squamous cell carcinoma	2.15e-08			HSP90AA1,HSP90AB1,HSP90B1	3
Cancer,Organismal Injury and Abnormalities,Reproductive System Disease	Primary cervical squamous cell carcinoma	2.15e-08			HSP90AA1,HSP90AB1,HSP90B1	3
Cancer,Organismal Injury and Abnormalities,Respiratory Disease	CDKN2A overexpression negative laryngeal squamous cell carcinoma	2.15e-08			HSP90AA1,HSP90AB1,HSP90B1	3
Auditory Disease	Ototoxicity	2.82e-08			GSTP1,HSP90AA1,HSP90AB1,HSP90B1	4
Cancer,Hematological Disease,Immunological Disease,Organismal Injury and Abnormalities	Leukemia	3.08e-08			ACTB,CALR,CFL1,EEF1A1,GSTP1,HBA1/HBA2,HSP90AA1,HSP90AB1,HSP90B1,HSPA5,HSPA8,HSPB1,HSPD1,IDH1,KRT10,KRT17,KRT5,LDHA,PPIA,PRDX4,RACK1,S100A9,SELENBP1,TUBA1B,YWHAE	25
Immunological Disease	Systemic autoimmune syndrome	3.54e-08			ALB,ALDOA,APOA1,CA1,CA2,CALR,EEF1G,EEF2,ENO1,HBA1/HBA2,HSP90B1,HSPA1A/HSPA1B,HSPA8,HSPD1,MAPRE1,MYH9,PDIA3,PGK1,PPIA,RPSA,S100A9,SOD2	22
Cancer,Organismal Injury and Abnormalities,Reproductive System Disease	Stage II-III breast cancer	4.03e-08			HSP90AA1,HSP90AB1,HSP90B1,KRT17,KRT5,KRT8,NME1	7
Cancer,Organismal Injury and Abnormalities,Reproductive System Disease	Stage I-III mammary tumor	4.27e-08			HSP90AA1,HSP90AB1,HSP90B1,KRT17,KRT5,KRT8,NME1	7
Cancer,Organismal Injury and Abnormalities,Respiratory Disease	Advanced lung cancer	5.36e-08			EEF1A1,GSTP1,HSP90AA1,HSP90AB1,HSP90B1,HSPA1A/HSPA1B,KRT8,PPIA,SOD2,YWHAE	10
Organismal Survival	Morbidity or mortality	5.36e-08	Decreased	-3.619	ACTB,ALDOA,APOA1,CALR,CFL1,G6PD,GSTP1,HNRNPK,HSP90AA1,HSP90AB1,HSP90B1,HSPA5,HSPB1,IDH1,KRT5,KRT6B,KRT8,MYH9,MYL6,PDIA3,PGK1,PPIA,PPIB,RPSA,S100A11,S100A9,SELENBP1,SFN,SOD2,VDAC1,YWHAE	31
Cancer,Organismal Injury and Abnormalities	Carcinoma	5.66e-08		0.849	ACO2,ACTB,ACTR3,ALB,ALDOA,APOA1,CA1,CA2,CALR,CCT8,CFL1,CLIC1,CS,EEF1A1,EEF2,EIF4A2,ENO1,EZR,G6PD,GAPDH,GSTP1,HBA1/HBA2,HBB,HBD,HNRNPH1,HNRNPK,HSP90AA1,HSP90AB1,HSP90B1,HSPA1A/HSPA1B,HSPA5,HSPA8,HSPB1,HSPD1,IDH1,KRT10,KRT17,KRT5,KRT6B,KRT8,LDHA,MAPRE1,MYH9,MYL6,NAGK,NME1,P4HB,PDIA3,PDIA4,PGAM1,PGK1,PPA1,PPIA,PPIB,PRDX4,RACK1,RPSA,S100A11,S100A9,SELENBP1,SFN,SOD2,TTR,VDAC1,YWHAB,YWHAE,YWHAZ	67
Cancer,Gastrointestinal Disease,Organismal Injury and Abnormalities	Tongue squamous cell carcinoma	5.68e-08			EZR,HSP90AA1,HSP90AB1,HSP90B1	4
Cancer,Organismal Injury and Abnormalities	Invasive tumor	6.23e-08		0.931	ACTB,APOA1,CALR,EEF1A1,EZR,GSTP1,HSP90AA1,HSP90AB1,HSP90B1,HSPA1A/HSPA1B,IDH1,KRT8,MAPRE1,MYH9,NME1,PPIA,RACK1,S100A11,SOD2,YWHAE,YWHAZ	21
Cancer,Organismal Injury and Abnormalities	Extracranial solid tumor	7.87e-08		0.322	ACO2,ACTB,ACTR3,ALB,ALDOA,APOA1,CA1,CA2,CALR,CCT8,CFL1,CLIC1,CS,EEF1A1,EEF2,EIF4A2,ENO1,EZR,G6PD,GAPDH,GSTP1,HBA1/HBA2,HBB,HBD,HNRNPH1,HNRNPK,HSP90AA1,HSP90AB1,HSP90B1,HSPA1A/HSPA1B,HSPA5,HSPA8,HSPB1,HSPD1,IDH1,KRT10,KRT17,KRT5,KRT6B,KRT8,LDHA,MAPRE1,MYH9,MYL6,NAGK,NME1,P4HB,PDIA3,PDIA4,PGAM1,PGK1,PPA1,PPIA,PPIB,PRDX4,RACK1,RPSA,S100A11,S100A9,SELENBP1,SFN,SOD2,TTR,TUBA1B,VDAC1,YWHAB,YWHAE,YWHAZ	68
Cancer,Organismal Injury and Abnormalities,Reproductive System Disease	Stage III-IV breast cancer	7.91e-08			HSP90AA1,HSP90AB1,HSP90B1,KRT17,KRT5,KRT8,NME1	7
Cancer,Gastrointestinal Disease,Organismal Injury and Abnormalities,Respiratory Disease	Stage IV undifferentiated nasopharyngeal carcinoma	8.57e-08			HSP90AA1,HSP90AB1,HSP90B1	3
Cancer,Gastrointestinal Disease,Organismal Injury and Abnormalities	Symptomatic stage recurrent anal cancer	8.57e-08			HSP90AA1,HSP90AB1,HSP90B1	3
Cancer,Gastrointestinal Disease,Organismal Injury and Abnormalities	Locally advanced HER2 positive esophageal adenocarcinoma	8.57e-08			HSP90AA1,HSP90AB1,HSP90B1	3
Cancer,Gastrointestinal Disease,Organismal Injury and Abnormalities,Respiratory Disease	Stage III squamous cell carcinoma of nasopharynx	8.57e-08			HSP90AA1,HSP90AB1,HSP90B1	3
Cancer,Gastrointestinal Disease,Organismal Injury and Abnormalities,Respiratory Disease	Stage IV squamous cell carcinoma of nasopharynx	8.57e-08			HSP90AA1,HSP90AB1,HSP90B1	3
Cancer,Gastrointestinal Disease,Organismal Injury and Abnormalities,Respiratory Disease	CDKN2A positive oropharyngeal papillary squamous cell carcinoma	8.57e-08			HSP90AA1,HSP90AB1,HSP90B1	3
Cancer,Gastrointestinal Disease,Organismal Injury and Abnormalities	Unresectable HER2 positive esophageal adenocarcinoma	8.57e-08			HSP90AA1,HSP90AB1,HSP90B1	3
Cancer,Organismal Injury and Abnormalities,Reproductive System Disease	Stage II-III basal-like breast cancer	8.57e-08			HSP90AA1,HSP90AB1,HSP90B1	3
Cancer,Gastrointestinal Disease,Organismal Injury and Abnormalities	Inoperable anal cancer	8.57e-08			HSP90AA1,HSP90AB1,HSP90B1	3
Cancer,Gastrointestinal Disease,Organismal Injury and Abnormalities	Recurrent HER2 positive gastric adenocarcinoma	8.57e-08			HSP90AA1,HSP90AB1,HSP90B1	3
Cancer,Gastrointestinal Disease,Organismal Injury and Abnormalities	Stage III-IV nonmetastatic oral squamous cell carcinoma	8.57e-08			HSP90AA1,HSP90AB1,HSP90B1	3
Cancer,Gastrointestinal Disease,Organismal Injury and Abnormalities,Respiratory Disease	Stage III human papillomavirus positive oropharyngeal squamous cell carcinoma	8.57e-08			HSP90AA1,HSP90AB1,HSP90B1	3
Cancer,Gastrointestinal Disease,Organismal Injury and Abnormalities,Respiratory Disease	Stage III-IV nonmetastatic oropharyngeal squamous-cell carcinoma	8.57e-08			HSP90AA1,HSP90AB1,HSP90B1	3
Cancer,Organismal Injury and Abnormalities,Respiratory Disease	Stage III-IV nonmetastatic laryngeal squamous cell carcinoma	8.57e-08			HSP90AA1,HSP90AB1,HSP90B1	3
Cancer,Gastrointestinal Disease,Organismal Injury and Abnormalities,Respiratory Disease	Stage IVB nasopharyngeal cancer	8.57e-08			HSP90AA1,HSP90AB1,HSP90B1	3
Cancer,Gastrointestinal Disease,Immunological Disease,Organismal Injury and Abnormalities,Respiratory Disease	TNM stage T1-2 basaloid squamous cell carcinoma of the tonsil	8.57e-08			HSP90AA1,HSP90AB1,HSP90B1	3
Cancer,Gastrointestinal Disease,Organismal Injury and Abnormalities,Respiratory Disease	TNM stage T1-2 oropharyngeal papillary squamous cell carcinoma	8.57e-08			HSP90AA1,HSP90AB1,HSP90B1	3
Cancer,Gastrointestinal Disease,Immunological Disease,Organismal Injury and Abnormalities,Respiratory Disease	TNM stage T3 papillary squamous cell carcinoma of the tonsil	8.57e-08			HSP90AA1,HSP90AB1,HSP90B1	3
Cancer,Gastrointestinal Disease,Organismal Injury and Abnormalities	TNM stage T3 basaloid squamous cell carcinoma of the base of tongue	8.57e-08			HSP90AA1,HSP90AB1,HSP90B1	3
Cancer,Gastrointestinal Disease,Organismal Injury and Abnormalities,Respiratory Disease	Stage II undifferentiated nasopharyngeal carcinoma	8.57e-08			HSP90AA1,HSP90AB1,HSP90B1	3
Cancer,Gastrointestinal Disease,Organismal Injury and Abnormalities	Metastatic anal carcinoma	8.57e-08			HSP90AA1,HSP90AB1,HSP90B1	3
Cancer,Gastrointestinal Disease,Organismal Injury and Abnormalities,Respiratory Disease	High-risk squamous cell cancer of the hypopharynx	8.57e-08			HSP90AA1,HSP90AB1,HSP90B1	3
Cancer,Gastrointestinal Disease,Organismal Injury and Abnormalities	TNM stage T3 basaloid squamous cell carcinoma of the soft palate	8.57e-08			HSP90AA1,HSP90AB1,HSP90B1	3
Cancer,Gastrointestinal Disease,Organismal Injury and Abnormalities,Respiratory Disease	TNM stage T1-2 oropharyngeal basaloid squamous cell carcinoma	8.57e-08			HSP90AA1,HSP90AB1,HSP90B1	3
Cancer,Gastrointestinal Disease,Organismal Injury and Abnormalities,Respiratory Disease	TNM stage T3 oropharyngeal papillary squamous cell carcinoma	8.57e-08			HSP90AA1,HSP90AB1,HSP90B1	3
Cancer,Gastrointestinal Disease,Organismal Injury and Abnormalities	Recurrent HER2 positive esophageal adenocarcinoma	8.57e-08			HSP90AA1,HSP90AB1,HSP90B1	3
Cancer,Gastrointestinal Disease,Organismal Injury and Abnormalities,Respiratory Disease	Stage III-IV nonmetastatic hypopharyngeal squamous cell carcinoma	8.57e-08			HSP90AA1,HSP90AB1,HSP90B1	3
Cancer,Gastrointestinal Disease,Organismal Injury and Abnormalities,Respiratory Disease	TNM stage T3 oropharyngeal basaloid squamous cell carcinoma	8.57e-08			HSP90AA1,HSP90AB1,HSP90B1	3
Cancer,Gastrointestinal Disease,Organismal Injury and Abnormalities,Respiratory Disease	TNM stage N3 oropharyngeal squamous-cell carcinoma	8.57e-08			HSP90AA1,HSP90AB1,HSP90B1	3
Cancer,Organismal Injury and Abnormalities,Respiratory Disease	Stage IIA-IIB non-small cell lung carcinoma	8.57e-08			HSP90AA1,HSP90AB1,HSP90B1	3
Cancer,Gastrointestinal Disease,Organismal Injury and Abnormalities	TNM stage T1-2 papillary squamous cell carcinoma of the soft palate	8.57e-08			HSP90AA1,HSP90AB1,HSP90B1	3
Cancer,Organismal Injury and Abnormalities	TNM stage T4 loco-regionally advanced squamous cell carcinoma of the head and neck	8.57e-08			HSP90AA1,HSP90AB1,HSP90B1	3
Cancer,Gastrointestinal Disease,Organismal Injury and Abnormalities,Respiratory Disease	Stage II oropharyngeal squamous cell carcinoma	8.57e-08			HSP90AA1,HSP90AB1,HSP90B1	3
Cancer,Gastrointestinal Disease,Organismal Injury and Abnormalities,Respiratory Disease	Stage I squamous cell carcinoma of nasopharynx	8.57e-08			HSP90AA1,HSP90AB1,HSP90B1	3
Cancer,Gastrointestinal Disease,Organismal Injury and Abnormalities	Symptomatic stage metastatic anal cancer	8.57e-08			HSP90AA1,HSP90AB1,HSP90B1	3
Cancer,Gastrointestinal Disease,Organismal Injury and Abnormalities,Respiratory Disease	Stage II squamous cell carcinoma of nasopharynx	8.57e-08			HSP90AA1,HSP90AB1,HSP90B1	3
Cancer,Gastrointestinal Disease,Immunological Disease,Organismal Injury and Abnormalities,Respiratory Disease	TNM stage T1-2 papillary squamous cell carcinoma of the tonsil	8.57e-08			HSP90AA1,HSP90AB1,HSP90B1	3
Cancer,Gastrointestinal Disease,Immunological Disease,Organismal Injury and Abnormalities,Respiratory Disease	TNM stage T3 basaloid squamous cell carcinoma of the tonsil	8.57e-08			HSP90AA1,HSP90AB1,HSP90B1	3
Cancer,Gastrointestinal Disease,Organismal Injury and Abnormalities,Respiratory Disease	Stage I undifferentiated nasopharyngeal carcinoma	8.57e-08			HSP90AA1,HSP90AB1,HSP90B1	3
Cancer,Gastrointestinal Disease,Organismal Injury and Abnormalities,Respiratory Disease	TNM stage N0-2c oropharyngeal squamous-cell carcinoma	8.57e-08			HSP90AA1,HSP90AB1,HSP90B1	3
Cancer,Gastrointestinal Disease,Organismal Injury and Abnormalities	TNM stage T1-2 basaloid squamous cell carcinoma of the soft palate	8.57e-08			HSP90AA1,HSP90AB1,HSP90B1	3
Cancer,Organismal Injury and Abnormalities,Reproductive System Disease	Stage II-III invasive non-metastatic breast cancer	8.57e-08			HSP90AA1,HSP90AB1,HSP90B1	3
Cancer,Gastrointestinal Disease,Organismal Injury and Abnormalities	TNM stage T3 papillary squamous cell carcinoma of the base of tongue	8.57e-08			HSP90AA1,HSP90AB1,HSP90B1	3
Cancer,Gastrointestinal Disease,Organismal Injury and Abnormalities	TNM stage T1-2 papillary squamous cell carcinoma of the base of tongue	8.57e-08			HSP90AA1,HSP90AB1,HSP90B1	3
Cancer,Gastrointestinal Disease,Organismal Injury and Abnormalities,Respiratory Disease	CDKN2A positive oropharyngeal basaloid squamous cell carcinoma	8.57e-08			HSP90AA1,HSP90AB1,HSP90B1	3
Cancer,Gastrointestinal Disease,Organismal Injury and Abnormalities	Metastatic HER2 positive esophageal adenocarcinoma	8.57e-08			HSP90AA1,HSP90AB1,HSP90B1	3
Cancer,Gastrointestinal Disease,Organismal Injury and Abnormalities	TNM stage T1-2 basaloid squamous cell carcinoma of the base of tongue	8.57e-08			HSP90AA1,HSP90AB1,HSP90B1	3
Cancer,Gastrointestinal Disease,Organismal Injury and Abnormalities,Respiratory Disease	Stage III undifferentiated nasopharyngeal carcinoma	8.57e-08			HSP90AA1,HSP90AB1,HSP90B1	3
Cancer,Gastrointestinal Disease,Organismal Injury and Abnormalities	TNM stage T3 papillary squamous cell carcinoma of the soft palate	8.57e-08			HSP90AA1,HSP90AB1,HSP90B1	3
Protein Degradation,Protein Synthesis	Catabolism of protein	8.86e-08		-0.447	APOA1,CALR,CCT8,CFL1,GAPDH,HSP90AA1,HSP90AB1,HSP90B1,HSPA1A/HSPA1B,HSPA5,HSPA8,HSPD1,MYH9,PPIB,SOD2	15
Endocrine System Disorders,Organismal Injury and Abnormalities	Benign cold thyroid nodule	1.03e-07			APOA1,CALR,GSTP1,HSP90AB1	4
Cancer,Organismal Injury and Abnormalities	Metastatic solid tumor	1.27e-07			APOA1,CALR,EEF1A1,GSTP1,HSP90AA1,HSP90AB1,HSP90B1,HSPA1A/HSPA1B,IDH1,KRT8,PPIA,S100A11,SOD2,YWHAE,YWHAZ	15
Cancer,Organismal Injury and Abnormalities	Breast or pancreatic cancer	1.41e-07			ACTR3,ALB,ALDOA,APOA1,CLIC1,CS,EIF4A2,ENO1,EZR,GAPDH,GSTP1,HBA1/HBA2,HBB,HSP90AA1,HSP90AB1,HSP90B1,HSPA5,HSPB1,HSPD1,IDH1,KRT10,KRT17,KRT5,KRT6B,KRT8,MAPRE1,MYH9,NAGK,NME1,P4HB,PDIA3,PDIA4,PGAM1,PGK1,PPIA,S100A9,SFN,SOD2,TTR,TUBA1B,YWHAZ	41
Cancer,Organismal Injury and Abnormalities	Breast or colorectal cancer	1.46e-07			ALB,ALDOA,APOA1,CA1,CA2,CALR,CFL1,CLIC1,CS,EEF1A1,EIF4A2,ENO1,EZR,G6PD,GSTP1,HBA1/HBA2,HBB,HNRNPH1,HSP90AA1,HSP90AB1,HSP90B1,HSPA5,HSPA8,HSPB1,HSPD1,IDH1,KRT17,KRT5,KRT6B,KRT8,LDHA,MAPRE1,MYH9,NME1,P4HB,PGAM1,PGK1,PPA1,PPIA,S100A9,SELENBP1,SOD2,TTR,TUBA1B,VDAC1,YWHAE,YWHAZ	47
Cell Death and Survival	Cell death of fibroblast cell lines	1.54e-07		0.642	ACTB,EEF1A1,ENO1,GSTP1,HSPA5,HSPD1,KRT8,P4HB,PDIA3,SOD2,VDAC1,YWHAZ	12
Protein Synthesis	Expression of protein	1.6e-07		-0.684	CALR,EEF1A1,EIF4A2,GAPDH,HNRNPK,HSPA1A/HSPA1B,HSPA5,HSPB1,RACK1,RPSA,S100A9,SOD2	12
Organismal Survival	Organismal death	1.61e-07	Decreased	-3.264	ACTB,ALDOA,APOA1,CALR,CFL1,G6PD,GSTP1,HNRNPK,HSP90AA1,HSP90AB1,HSP90B1,HSPA5,HSPB1,IDH1,KRT5,KRT6B,KRT8,MYH9,MYL6,PDIA3,PGK1,PPIA,PPIB,RPSA,S100A11,S100A9,SELENBP1,SOD2,VDAC1,YWHAE	30
Cancer,Organismal Injury and Abnormalities	Abdominal neoplasm	1.64e-07		0.351	ACO2,ACTB,ACTR3,ALB,ALDOA,APOA1,CA1,CA2,CALR,CCT8,CFL1,CLIC1,CS,EEF1A1,EEF2,EIF4A2,ENO1,EZR,G6PD,GAPDH,GSTP1,HBA1/HBA2,HBB,HBD,HNRNPH1,HNRNPK,HSP90AA1,HSP90AB1,HSP90B1,HSPA1A/HSPA1B,HSPA5,HSPA8,HSPB1,HSPD1,IDH1,KRT10,KRT17,KRT5,KRT6B,KRT8,LDHA,MAPRE1,MYH9,MYL6,NAGK,NME1,P4HB,PDIA3,PDIA4,PGK1,PPA1,PPIA,PRDX4,RACK1,RPSA,S100A11,S100A9,SELENBP1,SFN,SOD2,TTR,VDAC1,YWHAB,YWHAE,YWHAZ	65
Protein Synthesis	Translation of protein	1.68e-07		-0.388	CALR,EEF1A1,EIF4A2,GAPDH,HNRNPK,HSPA1A/HSPA1B,HSPA5,HSPB1,RACK1,RPSA,S100A9	11
Cancer,Hematological Disease,Immunological Disease,Organismal Injury and Abnormalities	Mature B-cell neoplasm	2.06e-07			CA2,CFL1,EEF1A1,HSP90AA1,HSP90AB1,HSP90B1,IDH1,KRT10,KRT5,NME1,PGK1,PPIA,RACK1,RPSA,S100A9,SELENBP1,SOD2,VDAC1,YWHAE,YWHAZ	20
Cardiovascular Disease,Cell Death and Survival,Connective Tissue Disorders,Hematological Disease,Organismal Injury and Abnormalities	Hemolytic anemia	2.12e-07			ALDOA,G6PD,HBA1/HBA2,HBB,HSPA5,PPIA,S100A11	7
Cancer,Endocrine System Disorders,Organismal Injury and Abnormalities,Reproductive System Disease	Stage IIIA testicular nonseminomatous germ cell tumor	2.14e-07			HSP90AA1,HSP90AB1,HSP90B1	3
Cancer,Endocrine System Disorders,Organismal Injury and Abnormalities,Reproductive System Disease	Stage IIC testicular nonseminomatous germ cell tumor	2.14e-07			HSP90AA1,HSP90AB1,HSP90B1	3
Cancer,Developmental Disorder,Organismal Injury and Abnormalities,Reproductive System Disease	Stage IA-IB yolk sac tumor	2.14e-07			HSP90AA1,HSP90AB1,HSP90B1	3
Cancer,Endocrine System Disorders,Organismal Injury and Abnormalities,Reproductive System Disease	Stage I testicular choriocarcinoma	2.14e-07			HSP90AA1,HSP90AB1,HSP90B1	3
Cancer,Developmental Disorder,Endocrine System Disorders,Organismal Injury and Abnormalities,Reproductive System Disease	Stage II-IV ovarian yolk sac neoplasm	2.14e-07			HSP90AA1,HSP90AB1,HSP90B1	3
Cancer,Endocrine System Disorders,Organismal Injury and Abnormalities,Reproductive System Disease	Stage IIIA ovarian germ cell tumor	2.14e-07			HSP90AA1,HSP90AB1,HSP90B1	3
Cancer,Organismal Injury and Abnormalities,Reproductive System Disease	Mediastinal nonseminomatous germ cell tumor	2.14e-07			HSP90AA1,HSP90AB1,HSP90B1	3
Cancer,Endocrine System Disorders,Organismal Injury and Abnormalities,Reproductive System Disease	Stage III-IV ovarian small cell carcinoma hypercalcemic type	2.14e-07			HSP90AA1,HSP90AB1,HSP90B1	3
Cancer,Gastrointestinal Disease,Organismal Injury and Abnormalities	Metastatic HER2 negative CD274 positive gastric adenocarcinoma	2.14e-07			HSP90AA1,HSP90AB1,HSP90B1	3
Cancer,Organismal Injury and Abnormalities,Reproductive System Disease	Stage I extragonadal germ cell tumor	2.14e-07			HSP90AA1,HSP90AB1,HSP90B1	3
Cancer,Endocrine System Disorders,Organismal Injury and Abnormalities,Reproductive System Disease	Stage I immature teratoma of ovary	2.14e-07			HSP90AA1,HSP90AB1,HSP90B1	3
Cancer,Endocrine System Disorders,Organismal Injury and Abnormalities,Reproductive System Disease	Stage IIC testicular cancer	2.14e-07			HSP90AA1,HSP90AB1,HSP90B1	3
Cancer,Endocrine System Disorders,Organismal Injury and Abnormalities,Reproductive System Disease	Stage IB testicular nonseminomatous germ cell tumor	2.14e-07			HSP90AA1,HSP90AB1,HSP90B1	3
Cancer,Endocrine System Disorders,Organismal Injury and Abnormalities,Reproductive System Disease	Stage IIIB testicular nonseminomatous germ cell tumor	2.14e-07			HSP90AA1,HSP90AB1,HSP90B1	3
Cancer,Endocrine System Disorders,Organismal Injury and Abnormalities,Reproductive System Disease	Stage IIB testicular seminoma	2.14e-07			HSP90AA1,HSP90AB1,HSP90B1	3
Cancer,Gastrointestinal Disease,Organismal Injury and Abnormalities,Respiratory Disease	Stage 4b unresectable hypopharyngeal squamous cell carcinoma	2.14e-07			HSP90AA1,HSP90AB1,HSP90B1	3
Cancer,Endocrine System Disorders,Organismal Injury and Abnormalities,Reproductive System Disease	Stage I embryonal testicular carcinoma	2.14e-07			HSP90AA1,HSP90AB1,HSP90B1	3
Cancer,Organismal Injury and Abnormalities,Reproductive System Disease	Stage II-IVA vaginal adenosquamous carcinoma	2.14e-07			HSP90AA1,HSP90AB1,HSP90B1	3
Cancer,Endocrine System Disorders,Organismal Injury and Abnormalities,Reproductive System Disease	Stage II-IV ovarian choriocarcinoma	2.14e-07			HSP90AA1,HSP90AB1,HSP90B1	3
Cancer,Organismal Injury and Abnormalities,Reproductive System Disease	Stage II-IVA vaginal adenocarcinoma	2.14e-07			HSP90AA1,HSP90AB1,HSP90B1	3
Cancer,Endocrine System Disorders,Organismal Injury and Abnormalities,Respiratory Disease	Stage 4 localized small cell lung cancer	2.14e-07			HSP90AA1,HSP90AB1,HSP90B1	3
Cancer,Developmental Disorder,Organismal Injury and Abnormalities,Reproductive System Disease	Stage II extragonadal yolk sac tumor	2.14e-07			HSP90AA1,HSP90AB1,HSP90B1	3
Cancer,Endocrine System Disorders,Organismal Injury and Abnormalities,Reproductive System Disease	Stage IIC ovarian germ cell tumor	2.14e-07			HSP90AA1,HSP90AB1,HSP90B1	3
Cancer,Organismal Injury and Abnormalities,Reproductive System Disease	Stage IIA-IV dysgerminoma	2.14e-07			HSP90AA1,HSP90AB1,HSP90B1	3
Cancer,Gastrointestinal Disease,Organismal Injury and Abnormalities,Respiratory Disease	TNM stage T4 oropharyngeal squamous-cell carcinoma	2.14e-07			HSP90AA1,HSP90AB1,HSP90B1	3
Cancer,Gastrointestinal Disease,Hepatic System Disease,Organismal Injury and Abnormalities	Incidental gallbladder carcinoma	2.14e-07			HSP90AA1,HSP90AB1,HSP90B1	3
Cancer,Endocrine System Disorders,Organismal Injury and Abnormalities,Reproductive System Disease	Stage IIA ovarian germ cell tumor	2.14e-07			HSP90AA1,HSP90AB1,HSP90B1	3
Cancer,Endocrine System Disorders,Organismal Injury and Abnormalities,Reproductive System Disease	Stage I-II ovarian small cell carcinoma hypercalcemic type	2.14e-07			HSP90AA1,HSP90AB1,HSP90B1	3
Cancer,Gastrointestinal Disease,Organismal Injury and Abnormalities	Locally advanced CD274 positive esophageal adenocarcinoma	2.14e-07			HSP90AA1,HSP90AB1,HSP90B1	3
Cancer,Organismal Injury and Abnormalities	Unresectable large-cell carcinoma	2.14e-07			HSP90AA1,HSP90AB1,HSP90B1	3
Cancer,Endocrine System Disorders,Organismal Injury and Abnormalities,Reproductive System Disease	Stage IA testicular nonseminomatous germ cell tumor	2.14e-07			HSP90AA1,HSP90AB1,HSP90B1	3
Cancer,Endocrine System Disorders,Organismal Injury and Abnormalities,Reproductive System Disease	Stage IIB ovarian germ cell tumor	2.14e-07			HSP90AA1,HSP90AB1,HSP90B1	3
Cancer,Endocrine System Disorders,Organismal Injury and Abnormalities,Reproductive System Disease	Stage IIA testicular nonseminomatous germ cell tumor	2.14e-07			HSP90AA1,HSP90AB1,HSP90B1	3
Cancer,Endocrine System Disorders,Organismal Injury and Abnormalities,Respiratory Disease	Poorly differentiated small cell lung carcinoma	2.14e-07			HSP90AA1,HSP90AB1,HSP90B1	3
Cancer,Dermatological Diseases and Conditions,Endocrine System Disorders,Organismal Injury and Abnormalities	Regional Merkel-cell carcinoma	2.14e-07			HSP90AA1,HSP90AB1,HSP90B1	3
Cancer,Endocrine System Disorders,Organismal Injury and Abnormalities,Respiratory Disease	Resectable small cell lung carcinoma	2.14e-07			HSP90AA1,HSP90AB1,HSP90B1	3
Cancer,Gastrointestinal Disease,Organismal Injury and Abnormalities	Locally advanced HER2 negative MET positive gastroesophageal junction carcinoma	2.14e-07			HSP90AA1,HSP90AB1,HSP90B1	3
Cancer,Endocrine System Disorders,Organismal Injury and Abnormalities,Reproductive System Disease	Stage IIA testicular seminoma	2.14e-07			HSP90AA1,HSP90AB1,HSP90B1	3
Cancer,Organismal Injury and Abnormalities	Resectable large-cell carcinoma	2.14e-07			HSP90AA1,HSP90AB1,HSP90B1	3
Cancer,Endocrine System Disorders,Organismal Injury and Abnormalities,Reproductive System Disease	Stage IIIC ovarian germ cell tumor	2.14e-07			HSP90AA1,HSP90AB1,HSP90B1	3
Cancer,Endocrine System Disorders,Organismal Injury and Abnormalities,Reproductive System Disease	Stage IIIB ovarian germ cell tumor	2.14e-07			HSP90AA1,HSP90AB1,HSP90B1	3
Cancer,Endocrine System Disorders,Organismal Injury and Abnormalities,Reproductive System Disease	Advanced stage ovarian small cell carcinoma hypercalcemic type	2.14e-07			HSP90AA1,HSP90AB1,HSP90B1	3
Cancer,Gastrointestinal Disease,Organismal Injury and Abnormalities	Siewert type I esophageal adenocarcinoma	2.14e-07			HSP90AA1,HSP90AB1,HSP90B1	3
Cancer,Endocrine System Disorders,Organismal Injury and Abnormalities,Respiratory Disease	Unresectable small cell lung carcinoma	2.14e-07			HSP90AA1,HSP90AB1,HSP90B1	3
Cancer,Organismal Injury and Abnormalities,Reproductive System Disease	Childhood teratoma	2.14e-07			HSP90AA1,HSP90AB1,HSP90B1	3
Cancer,Gastrointestinal Disease,Organismal Injury and Abnormalities	Metastatic Siewert type I gastroesophageal junction adenocarcinoma	2.14e-07			HSP90AA1,HSP90AB1,HSP90B1	3
Cancer,Endocrine System Disorders,Organismal Injury and Abnormalities,Reproductive System Disease	Stage IIB testicular nonseminomatous germ cell tumor	2.14e-07			HSP90AA1,HSP90AB1,HSP90B1	3
Cancer,Endocrine System Disorders,Organismal Injury and Abnormalities,Reproductive System Disease	Stage 1 relapsed testicular seminoma	2.14e-07			HSP90AA1,HSP90AB1,HSP90B1	3
Cancer,Organismal Injury and Abnormalities,Reproductive System Disease	Stage IA-IC immature teratoma	2.14e-07			HSP90AA1,HSP90AB1,HSP90B1	3
Cancer,Organismal Injury and Abnormalities,Reproductive System Disease	Stage II-IVA vaginal squamous cell carcinoma	2.14e-07			HSP90AA1,HSP90AB1,HSP90B1	3
Cancer,Developmental Disorder,Endocrine System Disorders,Organismal Injury and Abnormalities,Reproductive System Disease	Advanced stage steroid cell tumor	2.14e-07			HSP90AA1,HSP90AB1,HSP90B1	3
Cancer,Gastrointestinal Disease,Hepatic System Disease,Organismal Injury and Abnormalities	Resectable liver cholangiocarcinoma	2.14e-07			HSP90AA1,HSP90AB1,HSP90B1	3
Cancer,Developmental Disorder,Endocrine System Disorders,Organismal Injury and Abnormalities,Reproductive System Disease	Stage I testicular yolk sac neoplasm	2.14e-07			HSP90AA1,HSP90AB1,HSP90B1	3
Cancer,Organismal Injury and Abnormalities,Respiratory Disease	Stage IIIA locally advanced non-small cell lung cancer	2.14e-07			HSP90AA1,HSP90AB1,HSP90B1	3
Cancer,Organismal Injury and Abnormalities,Reproductive System Disease	Stage IB-IC dysgerminoma	2.14e-07			HSP90AA1,HSP90AB1,HSP90B1	3
Cancer,Organismal Injury and Abnormalities	TNM stage T1-4N1-3M0 head and neck squamous cell cancer	2.14e-07			HSP90AA1,HSP90AB1,HSP90B1	3
Cancer,Gastrointestinal Disease,Organismal Injury and Abnormalities	Locally advanced HER2 negative MET positive gastroesophageal junction adenocarcinoma	2.14e-07			HSP90AA1,HSP90AB1,HSP90B1	3
Cancer,Gastrointestinal Disease,Organismal Injury and Abnormalities	Locally advanced HER2 negative MET positive gastric adenocarcinoma	2.14e-07			HSP90AA1,HSP90AB1,HSP90B1	3
Cancer,Endocrine System Disorders,Organismal Injury and Abnormalities,Reproductive System Disease	Early stage ovarian small cell carcinoma hypercalcemic type	2.14e-07			HSP90AA1,HSP90AB1,HSP90B1	3
Cancer,Gastrointestinal Disease,Organismal Injury and Abnormalities	Locally advanced HER2 negative CD274 positive gastric adenocarcinoma	2.14e-07			HSP90AA1,HSP90AB1,HSP90B1	3
Cancer,Gastrointestinal Disease,Hepatic System Disease,Organismal Injury and Abnormalities	Distal cholangiocarcinoma	2.14e-07			HSP90AA1,HSP90AB1,HSP90B1	3
Cancer,Endocrine System Disorders,Organismal Injury and Abnormalities,Reproductive System Disease	Stage IIIC testicular nonseminomatous germ cell tumor	2.14e-07			HSP90AA1,HSP90AB1,HSP90B1	3
Cancer,Organismal Injury and Abnormalities,Reproductive System Disease	Stage II extragonadal choriocarcinoma	2.14e-07			HSP90AA1,HSP90AB1,HSP90B1	3
Cancer,Organismal Injury and Abnormalities,Reproductive System Disease	Stage IIIB cervical adenosquamous carcinoma	2.14e-07			HSP90AA1,HSP90AB1,HSP90B1	3
Cancer,Endocrine System Disorders,Organismal Injury and Abnormalities,Reproductive System Disease	Stage I unilateral seminomatous testicular cancer	2.14e-07			HSP90AA1,HSP90AB1,HSP90B1	3
Cancer,Endocrine System Disorders,Organismal Injury and Abnormalities,Reproductive System Disease	Stage 1 relapsed testicular nonseminomatous germ cell tumor	2.14e-07			HSP90AA1,HSP90AB1,HSP90B1	3
Cancer,Organismal Injury and Abnormalities,Reproductive System Disease	Stage IIA-IV immature teratoma	2.14e-07			HSP90AA1,HSP90AB1,HSP90B1	3
Cancer,Endocrine System Disorders,Organismal Injury and Abnormalities,Reproductive System Disease	Stage II-IV ovarian embryonal carcinoma	2.14e-07			HSP90AA1,HSP90AB1,HSP90B1	3
Cancer,Endocrine System Disorders,Organismal Injury and Abnormalities,Reproductive System Disease	Stage III testicular seminoma	2.14e-07			HSP90AA1,HSP90AB1,HSP90B1	3
Cancer,Organismal Injury and Abnormalities,Reproductive System Disease	Stage II extragonadal primary embryonal carcinoma	2.14e-07			HSP90AA1,HSP90AB1,HSP90B1	3
Cancer,Gastrointestinal Disease,Organismal Injury and Abnormalities,Respiratory Disease	Human papillomavirus negative oropharynx squamous cell carcinoma	2.14e-07			HSP90AA1,HSP90AB1,HSP90B1	3
Cancer,Gastrointestinal Disease,Organismal Injury and Abnormalities	Unresectable CD274 positive esophageal adenocarcinoma	2.14e-07			HSP90AA1,HSP90AB1,HSP90B1	3
Cancer,Gastrointestinal Disease,Organismal Injury and Abnormalities	Locally advanced HER2 negative CD274 positive gastroesophageal junction adenocarcinoma	2.14e-07			HSP90AA1,HSP90AB1,HSP90B1	3
Cancer,Hematological Disease,Immunological Disease,Organismal Injury and Abnormalities	B-cell neoplasm	2.21e-07			CA2,CFL1,EEF1A1,HSP90AA1,HSP90AB1,HSP90B1,HSPB1,IDH1,KRT10,KRT5,NME1,PGK1,PPIA,RACK1,RPSA,S100A9,SELENBP1,SOD2,VDAC1,YWHAE,YWHAZ	21
Connective Tissue Development and Function,Tissue Development	Growth of connective tissue	2.38e-07		-0.418	ACTB,ALB,GSTP1,HSPA1A/HSPA1B,HSPB1,IDH1,KRT10,KRT17,MYH9,PGK1,PRDX4,S100A11,S100A9,SFN,SOD2	15
Cancer,Gastrointestinal Disease,Hepatic System Disease,Organismal Injury and Abnormalities	Cholangiocarcinoma	2.43e-07			ALB,HSP90AA1,HSP90AB1,HSP90B1,IDH1,PGK1,RACK1	7
Cancer,Gastrointestinal Disease,Organismal Injury and Abnormalities	Digestive organ tumor	2.44e-07		1.471	ACO2,ACTB,ACTR3,ALB,ALDOA,APOA1,CA1,CA2,CALR,CCT8,CFL1,CLIC1,CS,EEF1A1,EEF2,EIF4A2,ENO1,EZR,G6PD,GAPDH,GSTP1,HBA1/HBA2,HBB,HBD,HNRNPH1,HNRNPK,HSP90AA1,HSP90AB1,HSP90B1,HSPA5,HSPA8,HSPB1,HSPD1,IDH1,KRT10,KRT17,KRT5,KRT6B,KRT8,LDHA,MAPRE1,MYH9,NAGK,NME1,P4HB,PDIA3,PDIA4,PGK1,PPA1,PPIA,PRDX4,RACK1,RPSA,S100A11,S100A9,SELENBP1,SFN,SOD2,TTR,VDAC1,YWHAB,YWHAE,YWHAZ	63
Cardiovascular Disease,Cell Death and Survival,Connective Tissue Disorders,Developmental Disorder,Hematological Disease,Organismal Injury and Abnormalities	Congenital hemolytic anemia	2.71e-07			ALDOA,G6PD,HBA1/HBA2,HBB	4
Cancer,Endocrine System Disorders,Organismal Injury and Abnormalities	Thyroid follicular adenoma	2.71e-07			APOA1,CALR,GSTP1,HSP90AB1	4
Organismal Injury and Abnormalities	Benign lesion	2.74e-07			ALB,ALDOA,APOA1,CA1,CA2,CALR,GSTP1,HSP90AB1,IDH1,KRT10,KRT5,MYH9,MYL6,PPA1,S100A11,S100A9,SOD2,YWHAZ	18
Molecular Transport	Secretion of molecule	2.92e-07		0.957	APOA1,CA2,CFL1,EZR,GAPDH,HSPA5,HSPA8,KRT8,P4HB,PDIA4,PPIA,S100A9,SOD2,YWHAZ	14
Cancer,Gastrointestinal Disease,Hepatic System Disease,Organismal Injury and Abnormalities	Biliary tract adenocarcinoma	2.95e-07			ALB,CS,HSP90AA1,HSP90AB1,HSP90B1,IDH1,PGK1,RACK1	8
Dermatological Diseases and Conditions,Inflammatory Disease,Inflammatory Response,Organismal Injury and Abnormalities	Eczema	2.96e-07			CALR,GSTP1,KRT10,KRT17,SFN	5
Drug Metabolism,Protein Synthesis	Metabolism of glutathione	2.96e-07			G6PD,GSTP1,HBB,IDH1,SOD2	5
Dermatological Diseases and Conditions,Organismal Injury and Abnormalities	Chronic psoriasis	3.03e-07			GSTP1,HSPA8,KRT17,PGAM1,S100A11,S100A9,SOD2	7
Cell Death and Survival,Organismal Injury and Abnormalities,Renal and Urological Disease	Cell death of kidney cells	3.26e-07		-1.995	ALB,EEF1A1,EZR,GAPDH,GSTP1,HSPA1A/HSPA1B,HSPA5,HSPB1,LDHA,SOD2,VDAC1	11
Cellular Function and Maintenance	Cellular homeostasis	3.26e-07		1.9	ALB,ALDOA,APOA1,CA2,CALR,CLIC1,EEF2,EZR,HSP90AA1,HSP90B1,HSPA5,HSPA8,HSPB1,HSPD1,KRT8,LDHA,PPIA,PPIB,RACK1,S100A9,SOD2,TTR,VDAC1,YWHAE	24
Cancer,Organismal Injury and Abnormalities	Lymphoreticular neoplasm	3.56e-07			ACTB,CALR,EEF1A1,GSTP1,HBA1/HBA2,HSP90AA1,HSP90AB1,HSP90B1,HSPA1A/HSPA1B,HSPA5,HSPD1,IDH1,KRT10,KRT17,KRT5,MYH9,NME1,PDIA3,PGK1,PPIA,PRDX4,RACK1,RPSA,SOD2,TUBA1B,VDAC1,YWHAE,YWHAZ	28
Neurological Disease	Neurological signs	3.7e-07			ACTB,APOA1,CA2,GAPDH,HSP90AA1,HSPA1A/HSPA1B,HSPA5,HSPA8,LDHA,NME1,PGK1,PPIA,RPSA,TTR,YWHAZ	15
Cellular Compromise,Cellular Function and Maintenance	Endoplasmic reticulum stress response	3.93e-07			CALR,HSP90AA1,HSP90AB1,HSP90B1,HSPA1A/HSPA1B,HSPA5,HSPD1,P4HB	8
Cell Death and Survival,Organismal Injury and Abnormalities,Renal and Urological Disease	Cell death of kidney cell lines	4.22e-07		-1.983	EEF1A1,EZR,GAPDH,GSTP1,HSPA1A/HSPA1B,HSPA5,HSPB1,LDHA,SOD2,VDAC1	10
Cancer,Endocrine System Disorders,Organismal Injury and Abnormalities,Respiratory Disease	TNM stage M1b metastatic small cell lung cancer	4.27e-07			HSP90AA1,HSP90AB1,HSP90B1	3
Cancer,Organismal Injury and Abnormalities,Respiratory Disease	Locally advanced EGFR expressing squamous cell lung cancer	4.27e-07			HSP90AA1,HSP90AB1,HSP90B1	3
Cancer,Gastrointestinal Disease,Organismal Injury and Abnormalities	Resectable oral squamous cell carcinoma	4.27e-07			HSP90AA1,HSP90AB1,HSP90B1	3
Cancer,Immunological Disease,Organismal Injury and Abnormalities	Unresectable thymic epithelial tumor	4.27e-07			HSP90AA1,HSP90AB1,HSP90B1	3
Cancer,Organismal Injury and Abnormalities,Renal and Urological Disease	Advanced transitional cell carcinoma of the renal pelvis	4.27e-07			HSP90AA1,HSP90AB1,HSP90B1	3
Cancer,Organismal Injury and Abnormalities,Respiratory Disease	Stage IV recurrent squamous cell lung cancer	4.27e-07			HSP90AA1,HSP90AB1,HSP90B1	3
Cancer,Gastrointestinal Disease,Hepatic System Disease,Organismal Injury and Abnormalities	Locally advanced liver cholangiocarcinoma	4.27e-07			HSP90AA1,HSP90AB1,HSP90B1	3
Cancer,Organismal Injury and Abnormalities,Respiratory Disease	TNM stage T2 laryngeal squamous cell carcinoma	4.27e-07			HSP90AA1,HSP90AB1,HSP90B1	3
Cancer,Gastrointestinal Disease,Hepatic System Disease,Organismal Injury and Abnormalities	Unresectable gall bladder carcinoma	4.27e-07			HSP90AA1,HSP90AB1,HSP90B1	3
Cancer,Organismal Injury and Abnormalities	Locally recurrent head and neck squamous cell carcinoma	4.27e-07			HSP90AA1,HSP90AB1,HSP90B1	3
Cancer,Organismal Injury and Abnormalities,Renal and Urological Disease	Advanced ureteral transitional cell carcinoma	4.27e-07			HSP90AA1,HSP90AB1,HSP90B1	3
Cancer,Endocrine System Disorders,Organismal Injury and Abnormalities	Metastatic adrenal carcinoma	4.27e-07			HSP90AA1,HSP90AB1,HSP90B1	3
Cancer,Organismal Injury and Abnormalities	Metastatic CD274 negative head and neck squamous cell carcinoma	4.27e-07			HSP90AA1,HSP90AB1,HSP90B1	3
Cancer,Organismal Injury and Abnormalities,Renal and Urological Disease	Advanced urethral urothelial carcinoma	4.27e-07			HSP90AA1,HSP90AB1,HSP90B1	3
Cancer,Gastrointestinal Disease,Organismal Injury and Abnormalities,Respiratory Disease	CDKN2A negative oropharyngeal squamous cell carcinoma	4.27e-07			HSP90AA1,HSP90AB1,HSP90B1	3
Cancer,Gastrointestinal Disease,Hepatic System Disease,Organismal Injury and Abnormalities	Recurrent biliary tract cancer	4.27e-07			HSP90AA1,HSP90AB1,HSP90B1	3
Cancer,Endocrine System Disorders,Organismal Injury and Abnormalities,Respiratory Disease	TNM stage M1b extensive stage small cell lung cancer	4.27e-07			HSP90AA1,HSP90AB1,HSP90B1	3
Cancer,Gastrointestinal Disease,Hepatic System Disease,Organismal Injury and Abnormalities	Recurrent cholangiocarcinoma	4.27e-07			HSP90AA1,HSP90AB1,HSP90B1	3
Cancer,Gastrointestinal Disease,Organismal Injury and Abnormalities	Metastatic adenocarcinoma of ampulla of vater	4.27e-07			HSP90AA1,HSP90AB1,HSP90B1	3
Cancer,Immunological Disease,Organismal Injury and Abnormalities	Locally advanced thymic epithelial tumor	4.27e-07			HSP90AA1,HSP90AB1,HSP90B1	3
Cancer,Gastrointestinal Disease,Hepatic System Disease,Organismal Injury and Abnormalities	Metastatic gallbladder adenocarcinoma	4.27e-07			HSP90AA1,HSP90AB1,HSP90B1	3
Cancer,Organismal Injury and Abnormalities,Renal and Urological Disease	Mixed cell ureter carcinoma	4.27e-07			HSP90AA1,HSP90AB1,HSP90B1	3
Cancer,Gastrointestinal Disease,Organismal Injury and Abnormalities	Parotid adenocarcinoma	4.27e-07			HSP90AA1,HSP90AB1,HSP90B1	3
Cancer,Gastrointestinal Disease,Organismal Injury and Abnormalities,Respiratory Disease	TNM stage T2 oropharyngeal squamous-cell carcinoma	4.27e-07			HSP90AA1,HSP90AB1,HSP90B1	3
Cancer,Organismal Injury and Abnormalities,Renal and Urological Disease	Mixed cell urethral carcinoma	4.27e-07			HSP90AA1,HSP90AB1,HSP90B1	3
Cancer,Endocrine System Disorders,Organismal Injury and Abnormalities	Inoperable adrenal cortex carcinoma	4.27e-07			HSP90AA1,HSP90AB1,HSP90B1	3
Cancer,Endocrine System Disorders,Organismal Injury and Abnormalities,Tumor Morphology	Progressive adrenal cortex carcinoma	4.27e-07			HSP90AA1,HSP90AB1,HSP90B1	3
Cancer,Gastrointestinal Disease,Organismal Injury and Abnormalities	Primary oral squamous cell carcinoma	4.27e-07			HSP90AA1,HSP90AB1,HSP90B1	3
Cancer,Organismal Injury and Abnormalities,Renal and Urological Disease	TNM stage T2-4aN0M0 muscle invasive bladder cancer	4.27e-07			HSP90AA1,HSP90AB1,HSP90B1	3
Cancer,Gastrointestinal Disease,Organismal Injury and Abnormalities	Digestive system cancer	4.64e-07		1.982	ACO2,ACTB,ACTR3,ALB,ALDOA,CA1,CA2,CALR,CCT8,CFL1,CLIC1,CS,EEF1A1,EEF2,EIF4A2,ENO1,EZR,G6PD,GAPDH,GSTP1,HBA1/HBA2,HBB,HBD,HNRNPH1,HNRNPK,HSP90AA1,HSP90AB1,HSP90B1,HSPA5,HSPA8,HSPB1,HSPD1,IDH1,KRT10,KRT17,KRT5,KRT6B,KRT8,LDHA,MAPRE1,MYH9,NAGK,NME1,P4HB,PDIA3,PDIA4,PGK1,PPA1,PPIA,PRDX4,RACK1,RPSA,S100A11,S100A9,SELENBP1,SFN,SOD2,TTR,VDAC1,YWHAB,YWHAE,YWHAZ	62
Cellular Growth and Proliferation,Connective Tissue Development and Function,Tissue Development	Proliferation of connective tissue cells	4.7e-07		-0.199	ACTB,ALB,GSTP1,HSPA1A/HSPA1B,HSPB1,IDH1,KRT10,KRT17,PGK1,PRDX4,S100A11,S100A9,SFN,SOD2	14
Cellular Movement	Migration of tumor cell lines	4.85e-07	Increased	2.284	CALR,EZR,HNRNPK,HSP90AA1,HSP90B1,HSPA1A/HSPA1B,KRT8,LDHA,MYH9,NME1,PPIA,RACK1,S100A11,S100A9,SFN,SOD2,VDAC1	17
Cancer,Organismal Injury and Abnormalities,Respiratory Disease	Advanced lung carcinoma	5.4e-07			EEF1A1,GSTP1,HSP90AA1,HSP90AB1,HSP90B1,PPIA,YWHAE	7
Hereditary Disorder,Neurological Disease,Organismal Injury and Abnormalities,Psychological Disorders,Skeletal and Muscular Disorders	Huntington Disease	5.49e-07			ACTB,CA2,GAPDH,HSP90AA1,HSPA1A/HSPA1B,HSPA5,HSPA8,LDHA,NME1,PGK1,PPIA,RPSA,YWHAZ	13
Cancer,Organismal Injury and Abnormalities,Renal and Urological Disease	Invasive bladder carcinoma	5.9e-07			HSP90AA1,HSP90AB1,HSP90B1,HSPA1A/HSPA1B	4
Post-Translational Modification,Protein Folding	Refolding of protein	5.9e-07			HSP90AA1,HSPA1A/HSPA1B,HSPA8,HSPD1	4
Cancer,Hematological Disease,Immunological Disease,Organismal Injury and Abnormalities	Lymphocytic cancer	6.11e-07			CA2,CFL1,EEF1A1,HSP90AA1,HSP90AB1,HSP90B1,HSPA5,HSPA8,HSPB1,IDH1,KRT10,KRT5,LDHA,NME1,PGK1,PPIA,RACK1,RPSA,S100A9,SELENBP1,SOD2,VDAC1,YWHAE,YWHAZ	24
Cancer,Hematological Disease,Organismal Injury and Abnormalities	Lymphocytic neoplasm	6.26e-07			CA2,CFL1,EEF1A1,HSP90AA1,HSP90AB1,HSP90B1,HSPA5,HSPA8,HSPB1,IDH1,KRT10,KRT5,LDHA,NME1,PGK1,PPIA,RACK1,RPSA,S100A9,SELENBP1,SOD2,VDAC1,YWHAE,YWHAZ	24
Cancer,Hematological Disease,Immunological Disease,Organismal Injury and Abnormalities	Neoplasia of leukocytes	6.84e-07			CA2,CFL1,EEF1A1,HSP90AA1,HSP90AB1,HSP90B1,HSPA5,HSPA8,HSPB1,IDH1,KRT10,KRT5,LDHA,NME1,PGK1,PPIA,RACK1,RPSA,S100A9,SELENBP1,SOD2,VDAC1,YWHAE,YWHAZ	24
Cancer,Organismal Injury and Abnormalities	Benign Tumors	6.87e-07			ALB,ALDOA,APOA1,CA1,CA2,CALR,GSTP1,HSP90AB1,IDH1,KRT10,MYH9,MYL6,PPA1,S100A11,S100A9,SOD2	16
Cancer,Endocrine System Disorders,Organismal Injury and Abnormalities,Respiratory Disease	Extensive stage metastatic small cell lung cancer	7.45e-07			HSP90AA1,HSP90AB1,HSP90B1	3
Cancer,Organismal Injury and Abnormalities,Respiratory Disease	Sarcomatoid malignant pleural mesothelioma	7.45e-07			HSP90AA1,HSP90AB1,HSP90B1	3
Cancer,Gastrointestinal Disease,Organismal Injury and Abnormalities,Respiratory Disease	Locally advanced oropharyngeal squamous-cell carcinoma	7.45e-07			HSP90AA1,HSP90AB1,HSP90B1	3
Cancer,Organismal Injury and Abnormalities,Respiratory Disease	TNM stage T1 laryngeal squamous cell carcinoma	7.45e-07			HSP90AA1,HSP90AB1,HSP90B1	3
Cancer,Endocrine System Disorders,Organismal Injury and Abnormalities	Stage II adrenal cortex carcinoma	7.45e-07			HSP90AA1,HSP90AB1,HSP90B1	3
Cancer,Endocrine System Disorders,Organismal Injury and Abnormalities	Stage I adrenal cortex carcinoma	7.45e-07			HSP90AA1,HSP90AB1,HSP90B1	3
Cancer,Endocrine System Disorders,Organismal Injury and Abnormalities	Stage IV adrenal cortex carcinoma	7.45e-07			HSP90AA1,HSP90AB1,HSP90B1	3
Cancer,Organismal Injury and Abnormalities,Respiratory Disease	Stage IIIA lung adenocarcinoma	7.45e-07			HSP90AA1,HSP90AB1,HSP90B1	3
Cancer,Organismal Injury and Abnormalities,Respiratory Disease	Recurrent ALK translocation negative CD274 positive non-small cell lung cancer	7.45e-07			HSP90AA1,HSP90AB1,HSP90B1	3
Cancer,Gastrointestinal Disease,Organismal Injury and Abnormalities	Metastatic HER2 non-overexpressing gastroesophageal carcinoma	7.45e-07			HSP90AA1,HSP90AB1,HSP90B1	3
Cancer,Gastrointestinal Disease,Organismal Injury and Abnormalities,Respiratory Disease	TNM stage T1 oropharyngeal squamous-cell carcinoma	7.45e-07			HSP90AA1,HSP90AB1,HSP90B1	3
Cancer,Organismal Injury and Abnormalities,Respiratory Disease	TNM stage T3 laryngeal squamous cell carcinoma	7.45e-07			HSP90AA1,HSP90AB1,HSP90B1	3
Cancer,Endocrine System Disorders,Organismal Injury and Abnormalities,Respiratory Disease	TNM stage M1a extensive stage small cell lung cancer	7.45e-07			HSP90AA1,HSP90AB1,HSP90B1	3
Cancer,Endocrine System Disorders,Organismal Injury and Abnormalities	Stage III adrenal cortex carcinoma	7.45e-07			HSP90AA1,HSP90AB1,HSP90B1	3
Cancer,Organismal Injury and Abnormalities,Renal and Urological Disease	Mixed cell renal pelvis carcinoma	7.45e-07			HSP90AA1,HSP90AB1,HSP90B1	3
Cancer,Organismal Injury and Abnormalities,Respiratory Disease	Recurrent EGFR mutation negative CD274 positive non-small cell lung cancer	7.45e-07			HSP90AA1,HSP90AB1,HSP90B1	3
Cancer,Hematological Disease,Organismal Injury and Abnormalities	Hematologic cancer of cells	7.54e-07			CFL1,EEF1A1,HSP90AA1,HSP90AB1,HSP90B1,HSPA5,HSPA8,HSPB1,IDH1,KRT10,KRT5,LDHA,NME1,PGK1,PPIA,RACK1,RPSA,S100A9,SELENBP1,SOD2,VDAC1,YWHAE,YWHAZ	23
Endocrine System Disorders,Gastrointestinal Disease,Immunological Disease,Inflammatory Disease,Inflammatory Response,Organismal Injury and Abnormalities	Autoimmune pancreatitis	8.26e-07			ALB,APOA1,CALR,P4HB	4
Cancer,Neurological Disease,Organismal Injury and Abnormalities	Supratentorial primitive neuroectodermal tumor	8.26e-07			HSP90AA1,HSP90AB1,HSP90B1,IDH1	4
Cellular Assembly and Organization	Organization of cellular membrane	8.55e-07			ACTB,ACTR3,CFL1,HSPA8,MYH9,SFN,YWHAB,YWHAE,YWHAZ	9
Cancer,Organismal Injury and Abnormalities,Renal and Urological Disease	Urinary tract cancer	8.8e-07			ACTB,ALB,CALR,EEF1A1,EIF4A2,G6PD,GSTP1,HBB,HBD,HNRNPH1,HNRNPK,HSP90AA1,HSP90AB1,HSP90B1,HSPA1A/HSPA1B,HSPB1,IDH1,KRT8,MYH9,NAGK,NME1,PDIA4,S100A11,SELENBP1,SOD2	25
Nucleic Acid Metabolism	Metabolism of nucleic acid component or derivative	8.9e-07		1.51	ALDOA,APOA1,CS,EZR,G6PD,HSPA1A/HSPA1B,HSPA8,HSPD1,PGK1,PPA1,RPSA,SOD2,VDAC1	13
Endocrine System Disorders,Gastrointestinal Disease,Inflammatory Disease,Inflammatory Response,Organismal Injury and Abnormalities	Chronic pancreatitis	9.53e-07			ALB,APOA1,CALR,HSPA5,P4HB	5
Cellular Movement	Invasion of cells	9.99e-07	Increased	2.169	CALR,EZR,HSP90AA1,HSP90AB1,HSP90B1,HSPA1A/HSPA1B,HSPA5,KRT17,KRT8,LDHA,NME1,RACK1,RPSA,S100A11,S100A9,SFN,SOD2,VDAC1	18
Cell Death and Survival	Cell death of neuroblastoma cell lines	1.06e-06		-1.489	CCT8,ENO1,GAPDH,HSPA1A/HSPA1B,HSPA5,HSPA8,SOD2,YWHAE	8
Cancer,Endocrine System Disorders,Organismal Injury and Abnormalities,Respiratory Disease	Metastatic small cell lung carcinoma	1.13e-06			HSP90AA1,HSP90AB1,HSP90B1,YWHAE	4
Cancer,Gastrointestinal Disease,Organismal Injury and Abnormalities	HER2 positive metastatic gastroesophageal junction adenocarcinoma	1.19e-06			HSP90AA1,HSP90AB1,HSP90B1	3
Cancer,Endocrine System Disorders,Organismal Injury and Abnormalities,Respiratory Disease	Extensive stage extensive stage small cell lung cancer	1.19e-06			HSP90AA1,HSP90AB1,HSP90B1	3
Cancer,Organismal Injury and Abnormalities,Respiratory Disease	Stage IV mixed cell non-small cell lung carcinoma	1.19e-06			HSP90AA1,HSP90AB1,HSP90B1	3
Cancer,Organismal Injury and Abnormalities,Respiratory Disease	EGFR L858R mutation positive EGFR T790M mutation positive non-squamous non-small cell lung cancer	1.19e-06			HSP90AA1,HSP90AB1,HSP90B1	3
Cancer,Endocrine System Disorders,Gastrointestinal Disease,Organismal Injury and Abnormalities	Borderline resectable BRCA1 mutation positive pancreatic adenocarcinoma	1.19e-06			HSP90AA1,HSP90AB1,HSP90B1	3
Cancer,Gastrointestinal Disease,Hepatic System Disease,Organismal Injury and Abnormalities	Klatskin tumor	1.19e-06			HSP90AA1,HSP90AB1,HSP90B1	3
Cancer,Organismal Injury and Abnormalities,Respiratory Disease	Stage IIIB locally advanced lung adenocarcinoma	1.19e-06			HSP90AA1,HSP90AB1,HSP90B1	3
Cancer,Endocrine System Disorders,Gastrointestinal Disease,Organismal Injury and Abnormalities	Locally advanced BRCA1 mutation positive pancreatic adenocarcinoma	1.19e-06			HSP90AA1,HSP90AB1,HSP90B1	3
Cancer,Organismal Injury and Abnormalities,Respiratory Disease	Stage IIIB EGFR activating mutation positive adenocarcinoma of the lung	1.19e-06			HSP90AA1,HSP90AB1,HSP90B1	3
Cancer,Endocrine System Disorders,Organismal Injury and Abnormalities,Respiratory Disease	Limited disease stage limited stage small cell lung cancer	1.19e-06			HSP90AA1,HSP90AB1,HSP90B1	3
Cancer,Endocrine System Disorders,Organismal Injury and Abnormalities	Metastatic poorly differentiated neuroendocrine carcinoma	1.19e-06			HSP90AA1,HSP90AB1,HSP90B1	3
Cancer,Endocrine System Disorders,Gastrointestinal Disease,Organismal Injury and Abnormalities	Borderline resectable BRCA2 mutation positive pancreatic adenocarcinoma	1.19e-06			HSP90AA1,HSP90AB1,HSP90B1	3
Cancer,Neurological Disease,Organismal Injury and Abnormalities	Recurrent intracranial ependymoma	1.19e-06			HSP90AA1,HSP90AB1,HSP90B1	3
Cancer,Organismal Injury and Abnormalities	Recurrent CD274 negative head and neck squamous cell carcinoma	1.19e-06			HSP90AA1,HSP90AB1,HSP90B1	3
Cancer,Organismal Injury and Abnormalities,Renal and Urological Disease	Infiltrating urothelial transitional cell bladder carcinoma	1.19e-06			HSP90AA1,HSP90AB1,HSP90B1	3
Cancer,Organismal Injury and Abnormalities,Respiratory Disease	Stage III ALK fusion negative EGFR mutation negative non-small cell lung carcinoma	1.19e-06			HSP90AA1,HSP90AB1,HSP90B1	3
Cancer,Gastrointestinal Disease,Organismal Injury and Abnormalities,Respiratory Disease	Recurrent nasopharyngeal carcinoma	1.19e-06			HSP90AA1,HSP90AB1,HSP90B1	3
Cancer,Endocrine System Disorders,Gastrointestinal Disease,Organismal Injury and Abnormalities	Locally advanced BRCA2 mutation positive pancreatic adenocarcinoma	1.19e-06			HSP90AA1,HSP90AB1,HSP90B1	3
Cancer,Endocrine System Disorders,Gastrointestinal Disease,Organismal Injury and Abnormalities	Metastatic PALB2 mutation positive pancreatic adenocarcinoma	1.19e-06			HSP90AA1,HSP90AB1,HSP90B1	3
Cancer,Organismal Injury and Abnormalities,Respiratory Disease	EGFR exon 19 deletion positive EGFR T790M mutation positive non-squamous non-small cell lung cancer	1.19e-06			HSP90AA1,HSP90AB1,HSP90B1	3
Cancer,Endocrine System Disorders,Gastrointestinal Disease,Organismal Injury and Abnormalities	Locally advanced PALB2 mutation positive pancreatic adenocarcinoma	1.19e-06			HSP90AA1,HSP90AB1,HSP90B1	3
Cancer,Organismal Injury and Abnormalities,Respiratory Disease	Stage IV EGFR sensitizing mutation positive lung adenocarcinoma	1.19e-06			HSP90AA1,HSP90AB1,HSP90B1	3
Cancer,Organismal Injury and Abnormalities	Metastatic CD274 positive head and neck squamous cell carcinoma	1.19e-06			HSP90AA1,HSP90AB1,HSP90B1	3
Cancer,Gastrointestinal Disease,Organismal Injury and Abnormalities	Locoregional gastric cancer	1.19e-06			HSP90AA1,HSP90AB1,HSP90B1	3
Cancer,Organismal Injury and Abnormalities,Renal and Urological Disease	Mixed urothelial bladder carcinoma	1.19e-06			HSP90AA1,HSP90AB1,HSP90B1	3
Cellular Movement	Cell movement of tumor cell lines	1.21e-06	Increased	2.098	CALR,CLIC1,EZR,HNRNPK,HSP90AA1,HSP90B1,HSPA1A/HSPA1B,KRT8,LDHA,MYH9,NME1,PPIA,RACK1,S100A11,S100A9,SFN,SOD2,VDAC1	18
Cellular Movement	Invasion of tumor cell lines	1.23e-06		1.743	CALR,EZR,HSP90AA1,HSP90AB1,HSPA1A/HSPA1B,KRT17,KRT8,LDHA,NME1,RACK1,RPSA,S100A11,S100A9,SFN,SOD2,VDAC1	16
Cancer,Organismal Injury and Abnormalities	Adenoid cystic carcinoma	1.3e-06			HSP90AA1,HSP90AB1,HSP90B1,IDH1	4
Organismal Injury and Abnormalities,Reproductive System Disease	Disorder of pregnancy	1.34e-06			CA1,CA2,G6PD,GSTP1,HBA1/HBA2,HBB,HSP90AA1,HSP90AB1,HSP90B1,KRT8,NME1,PPIA,SELENBP1,SFN	14
Gastrointestinal Disease,Organismal Injury and Abnormalities	Tongue disease	1.5e-06			EZR,HSP90AA1,HSP90AB1,HSP90B1,KRT6B	5
Cancer,Organismal Injury and Abnormalities,Renal and Urological Disease	Renal cancer	1.66e-06			ACTB,ALB,EIF4A2,G6PD,GSTP1,HBB,HBD,HNRNPH1,HNRNPK,HSP90AA1,HSP90AB1,HSP90B1,IDH1,KRT8,NME1,S100A11,SELENBP1,SOD2	18
Protein Trafficking	Interaction of protein	1.66e-06		0.6	ALB,CALR,GAPDH,HSPA5,KRT10,KRT8,SOD2,YWHAZ	8
Cell Death and Survival	Cell death of leukemia cell lines	1.69e-06	Decreased	-2.56	CALR,EZR,GAPDH,GSTP1,HSPA1A/HSPA1B,HSPA8,HSPB1,PPIA,S100A9,SOD2	10
Cell Death and Survival	Cell death of connective tissue cells	1.71e-06		0.399	ACTB,EEF1A1,ENO1,GSTP1,HSPA5,HSPD1,IDH1,KRT8,P4HB,PDIA3,SOD2,VDAC1,YWHAZ	13
Cellular Function and Maintenance	Receptor-mediated endocytosis	1.75e-06			ALB,APOA1,CALR,HBA1/HBA2,HBB,HNRNPK,HSP90AA1,HSP90B1	8
Cancer,Gastrointestinal Disease,Organismal Injury and Abnormalities	Unresectable locally advanced HER2 positive gastric adenocarcinoma	1.78e-06			HSP90AA1,HSP90AB1,HSP90B1	3
Cancer,Gastrointestinal Disease,Organismal Injury and Abnormalities	Locally advanced HER2 non-overexpressing MET positive gastric carcinoma	1.78e-06			HSP90AA1,HSP90AB1,HSP90B1	3
Cancer,Hematological Disease,Immunological Disease,Organismal Injury and Abnormalities	Relapsed nasal type extranodal NK-/T-cell lymphoma	1.78e-06			HSP90AA1,HSP90AB1,HSP90B1	3
Cancer,Organismal Injury and Abnormalities,Respiratory Disease	EGFR exon 19 sensitizing mutation negative non-small cell lung cancer	1.78e-06			HSP90AA1,HSP90AB1,HSP90B1	3
Cancer,Organismal Injury and Abnormalities,Respiratory Disease	Refractory EGFR mutation positive non-squamous non-small cell lung cancer	1.78e-06			HSP90AA1,HSP90AB1,HSP90B1	3
Cancer,Organismal Injury and Abnormalities,Respiratory Disease	EGFR exon 21 sensitizing mutation negative non-small cell lung cancer	1.78e-06			HSP90AA1,HSP90AB1,HSP90B1	3
Cancer,Organismal Injury and Abnormalities,Respiratory Disease	CD274 positive laryngeal squamous cell carcinoma	1.78e-06			HSP90AA1,HSP90AB1,HSP90B1	3
Cancer,Organismal Injury and Abnormalities,Respiratory Disease	Advanced malignant pleural mesothelioma	1.78e-06			HSP90AA1,HSP90AB1,HSP90B1	3
Cancer,Gastrointestinal Disease,Organismal Injury and Abnormalities	CD274 positive oral squamous cell carcinoma	1.78e-06			HSP90AA1,HSP90AB1,HSP90B1	3
Cancer,Gastrointestinal Disease,Organismal Injury and Abnormalities,Respiratory Disease	CD274 positive hypopharyngeal squamous cell carcinoma	1.78e-06			HSP90AA1,HSP90AB1,HSP90B1	3
Cancer,Gastrointestinal Disease,Organismal Injury and Abnormalities	Locally advanced HER2 non-overexpressing MET positive gastroesophageal carcinoma	1.78e-06			HSP90AA1,HSP90AB1,HSP90B1	3
Cancer,Organismal Injury and Abnormalities,Respiratory Disease	EGFR exon 20 sensitizing mutation negative non-small cell lung cancer	1.78e-06			HSP90AA1,HSP90AB1,HSP90B1	3
Cancer,Gastrointestinal Disease,Organismal Injury and Abnormalities	Unresectable HER2 positive locally advanced gastroesophageal junction adenocarcinoma	1.78e-06			HSP90AA1,HSP90AB1,HSP90B1	3
Dermatological Diseases and Conditions,Immunological Disease,Inflammatory Disease,Inflammatory Response,Organismal Injury and Abnormalities	Advanced stage atopic dermatitis	1.78e-06			KRT10,KRT17,KRT5	3
Cancer,Gastrointestinal Disease,Organismal Injury and Abnormalities,Respiratory Disease	CD274 positive oropharyngeal squamous cell carcinoma	1.78e-06			HSP90AA1,HSP90AB1,HSP90B1	3
Cancer,Organismal Injury and Abnormalities	Recurrent CD274 positive head and neck squamous cell carcinoma	1.78e-06			HSP90AA1,HSP90AB1,HSP90B1	3
Cancer,Hematological Disease,Immunological Disease,Organismal Injury and Abnormalities	Refractory nasal type extranodal NK-/T-cell lymphoma	1.78e-06			HSP90AA1,HSP90AB1,HSP90B1	3
Cancer,Organismal Injury and Abnormalities	Incidence of tumor	1.85e-06		-0.389	ACTR3,ALB,ALDOA,APOA1,CA1,CA2,CALR,CCT8,CS,EEF1A1,EEF2,EIF4A2,ENO1,EZR,G6PD,GSTP1,HBA1/HBA2,HBB,HBD,HNRNPH1,HSP90AA1,HSP90AB1,HSP90B1,HSPA5,HSPA8,HSPB1,HSPD1,IDH1,KRT10,KRT17,KRT5,KRT6B,KRT8,LDHA,MYH9,MYL6,NME1,P4HB,PDIA3,PDIA4,PGK1,PPA1,PPIA,PRDX4,S100A11,S100A9,SELENBP1,SOD2,TTR,VDAC1,YWHAB,YWHAE	52
Cellular Assembly and Organization,Cellular Function and Maintenance	Organization of filaments	1.89e-06			ALDOA,CFL1,GAPDH,HSP90AB1,KRT17,KRT6B,MAPRE1,PPIB	8
Cancer,Gastrointestinal Disease,Organismal Injury and Abnormalities	Adenocarcinoma of the small bowel	2.23e-06			HSP90AA1,HSP90AB1,HSP90B1,IDH1	4
Cancer,Organismal Injury and Abnormalities,Respiratory Disease	Stage I non-small cell lung carcinoma	2.44e-06			EEF1A1,HSP90AA1,HSP90AB1,HSP90B1,PPIA	5
Cancer,Organismal Injury and Abnormalities	Abdominal cancer	2.5e-06		0.478	ACO2,ACTB,ACTR3,ALB,ALDOA,APOA1,CA1,CA2,CALR,CCT8,CFL1,CLIC1,CS,EEF1A1,EEF2,EIF4A2,ENO1,EZR,G6PD,GAPDH,GSTP1,HBA1/HBA2,HBB,HBD,HNRNPH1,HNRNPK,HSP90AA1,HSP90AB1,HSP90B1,HSPA1A/HSPA1B,HSPA5,HSPA8,HSPB1,HSPD1,IDH1,KRT10,KRT17,KRT5,KRT6B,KRT8,LDHA,MAPRE1,MYH9,NAGK,NME1,P4HB,PDIA3,PDIA4,PGK1,PPA1,PPIA,PRDX4,RACK1,RPSA,S100A11,S100A9,SELENBP1,SFN,SOD2,TTR,VDAC1,YWHAE,YWHAZ	63
Cancer,Gastrointestinal Disease,Hepatic System Disease,Organismal Injury and Abnormalities	Extrahepatic cholangiocarcinoma	2.52e-06			HSP90AA1,HSP90AB1,HSP90B1,IDH1	4
Cancer,Organismal Injury and Abnormalities,Tumor Morphology	Progressive malignant lymphatic system neoplasm	2.52e-06			HSP90AA1,HSP90AB1,HSP90B1,S100A9	4
Cancer,Endocrine System Disorders,Organismal Injury and Abnormalities	Neuroendocrine carcinoma	2.53e-06			CLIC1,HSP90AA1,HSP90AB1,HSP90B1,HSPD1,KRT10,TTR,YWHAE	8
Cancer,Gastrointestinal Disease,Organismal Injury and Abnormalities	Locally advanced squamous cell cancer of the oral cavity	2.54e-06			HSP90AA1,HSP90AB1,HSP90B1	3
Cancer,Organismal Injury and Abnormalities,Respiratory Disease	Stage 3A resectable non-small cell lung cancer	2.54e-06			HSP90AA1,HSP90AB1,HSP90B1	3
Respiratory Disease	Malignant pleural effusion	2.54e-06			HSP90AA1,HSP90AB1,HSP90B1	3
Cell-To-Cell Signaling and Interaction,Cellular Compromise,Cellular Function and Maintenance	Endoplasmic reticulum stress response of cervical cancer cell lines	2.54e-06			CALR,HSP90B1,HSPA5	3
Cancer,Organismal Injury and Abnormalities,Respiratory Disease	Stage IV EGFR sensitizing mutation positive non-squamous non-small cell lung carcinoma	2.54e-06			HSP90AA1,HSP90AB1,HSP90B1	3
Cancer,Gastrointestinal Disease,Hepatic System Disease,Organismal Injury and Abnormalities	Unresectable advanced cholangiocarcinoma	2.54e-06			HSP90AA1,HSP90AB1,HSP90B1	3
Cancer,Organismal Injury and Abnormalities	Peritoneal carcinomatosis	2.54e-06			HSP90AA1,HSP90AB1,HSP90B1	3
Cell Death and Survival	Apoptosis of leukemia cell lines	2.56e-06	Decreased	-2.359	CALR,EZR,GSTP1,HSPA1A/HSPA1B,HSPA8,HSPB1,PPIA,S100A9,SOD2	9
Cancer,Hematological Disease,Immunological Disease,Organismal Injury and Abnormalities	B cell cancer	2.62e-06			CA2,EEF1A1,HSP90AA1,HSP90AB1,HSP90B1,HSPB1,IDH1,KRT5,NME1,PGK1,PPIA,RACK1,RPSA,S100A9,SOD2,VDAC1,YWHAE,YWHAZ	18
Cancer,Organismal Injury and Abnormalities	Benign solid tumor	2.64e-06			ALB,ALDOA,APOA1,CA1,CA2,CALR,GSTP1,HSP90AB1,IDH1,MYH9,MYL6,PPA1,S100A11,S100A9,SOD2	15
Digestive System Development and Function,Gastrointestinal Disease,Hepatic System Development and Function,Hepatic System Disease,Infectious Diseases,Inflammatory Disease,Inflammatory Response,Organ Development,Organismal Injury and Abnormalities	Infection by Hepatitis C virus	2.7e-06			ALB,HBA1/HBA2,HSPA5,KRT8,PPIA,RACK1	6
Cellular Function and Maintenance	Engulfment of cells	3.16e-06		1.064	ACTR3,APOA1,CALR,EZR,GSTP1,HSP90AA1,HSPA5,HSPA8,IDH1,MYH9,RACK1,S100A9	12
Cancer,Hematological Disease,Immunological Disease,Organismal Injury and Abnormalities	Mature B cell malignant tumor	3.24e-06			CA2,EEF1A1,HSP90AA1,HSP90AB1,HSP90B1,IDH1,KRT5,NME1,PGK1,PPIA,RACK1,RPSA,SOD2,VDAC1,YWHAE,YWHAZ	16
Cell Death and Survival,Embryonic Development	Cell death of embryonic cell lines	3.24e-06		-0.012	EEF1A1,GAPDH,GSTP1,HSPA5,HSPB1,LDHA,P4HB,PDIA3,SOD2,VDAC1	10
Cancer,Organismal Injury and Abnormalities,Reproductive System Disease	Breast or gynecological cancer	3.45e-06			ACTR3,ALB,ALDOA,APOA1,CA2,CLIC1,CS,EEF2,EIF4A2,ENO1,EZR,GAPDH,GSTP1,HBA1/HBA2,HBB,HSP90AA1,HSP90AB1,HSP90B1,HSPA5,HSPB1,HSPD1,IDH1,KRT17,KRT5,KRT6B,KRT8,MAPRE1,MYH9,NME1,P4HB,PDIA3,PDIA4,PGAM1,PGK1,PPIA,S100A9,SOD2,TTR,TUBA1B,YWHAE,YWHAZ	41
Carbohydrate Metabolism	Glycolysis of cells	3.47e-06			ALDOA,ENO1,GAPDH,GSTP1,LDHA,PGAM1,PGK1	7
Cancer,Endocrine System Disorders,Gastrointestinal Disease,Organismal Injury and Abnormalities	Metastatic BRCA2 mutation positive pancreatic adenocarcinoma	3.49e-06			HSP90AA1,HSP90AB1,HSP90B1	3
Cancer,Endocrine System Disorders,Gastrointestinal Disease,Organismal Injury and Abnormalities	Metastatic BRCA1 mutation positive pancreatic adenocarcinoma	3.49e-06			HSP90AA1,HSP90AB1,HSP90B1	3
Cancer,Organismal Injury and Abnormalities,Respiratory Disease	Unresectable malignant pleural mesothelioma	3.49e-06			HSP90AA1,HSP90AB1,HSP90B1	3
Cancer,Organismal Injury and Abnormalities	Poorly differentiated metastatic carcinoma	3.49e-06			HSP90AA1,HSP90AB1,HSP90B1	3
Cancer,Organismal Injury and Abnormalities,Respiratory Disease	EGFR L858R mutation positive EGFR T790M negative non-squamous non-small cell lung cancer	3.49e-06			HSP90AA1,HSP90AB1,HSP90B1	3
Cancer,Organismal Injury and Abnormalities,Respiratory Disease	EGFR L858R activating mutation positive EGFR T790M mutation negative non-small cell lung cancer	3.49e-06			HSP90AA1,HSP90AB1,HSP90B1	3
Cancer,Gastrointestinal Disease,Organismal Injury and Abnormalities	Stage II-IV adenocarcinoma of the lower esophagus	3.49e-06			HSP90AA1,HSP90AB1,HSP90B1	3
Cardiovascular Disease,Cell Death and Survival,Connective Tissue Disorders,Hematological Disease,Hereditary Disorder,Organismal Injury and Abnormalities	Familial hemolytic anemia	3.57e-06			ALDOA,G6PD,HBA1/HBA2,HBB	4
Cancer,Hematological Disease,Immunological Disease,Organismal Injury and Abnormalities	Acute leukemia	3.63e-06			ACTB,CALR,EEF1A1,GSTP1,HBA1/HBA2,HSP90AB1,HSPA5,HSPA8,HSPB1,HSPD1,IDH1,KRT10,KRT17,KRT5,PPIA,PRDX4,RACK1,TUBA1B,YWHAE	19
Energy Production,Molecular Transport,Nucleic Acid Metabolism,Small Molecule Biochemistry	Concentration of ATP	3.68e-06	Increased	2.578	ALDOA,ENO1,GAPDH,KRT8,LDHA,SOD2,VDAC1	7
Cell Morphology	Cell polarity formation	3.77e-06			CFL1,EZR,HSP90AA1,HSP90AB1,MYH9	5
Cell Signaling,Molecular Transport,Vitamin and Mineral Metabolism	Quantity of Ca2+	3.87e-06		0.691	CALR,HBA1/HBA2,HSP90AA1,HSPA5,MYH9,PPIA,PPIB,S100A9,TTR,VDAC1,YWHAE	11
Endocrine System Disorders,Gastrointestinal Disease,Inflammatory Disease,Inflammatory Response,Organismal Injury and Abnormalities	Inflammation of pancreas	3.89e-06			ALB,APOA1,CALR,HSPA5,KRT8,P4HB,PPIA	7
Tissue Development	Development of epithelial tissue	4.08e-06		0.573	APOA1,CA2,CALR,G6PD,HSPA5,KRT17,KRT6B,KRT8,NME1,PPIA,S100A9,SFN	12
Cancer,Hematological Disease,Organismal Injury and Abnormalities	Malignant myeloid neoplasm	4.23e-06			ACTB,CALR,EEF1A1,GSTP1,HBA1/HBA2,HSPA1A/HSPA1B,HSPA5,HSPD1,IDH1,KRT10,KRT17,KRT5,MYH9,PDIA3,PPIA,PRDX4,RACK1,TUBA1B,YWHAE	19
Infectious Diseases	Infection by RNA virus	4.31e-06	Increased	2.557	ACTR3,ALB,APOA1,CA2,HBA1/HBA2,HNRNPH1,HNRNPK,HSP90B1,HSPA5,IDH1,KRT8,PDIA3,PPIA,PPIB,RACK1	15
Molecular Transport	Transport of bicarbonate	4.42e-06			CA1,CA2,HBA1/HBA2,HBB	4
Cancer,Organismal Injury and Abnormalities	Malignant neoplasm of retroperitoneum	4.52e-06		-1	ACTB,ACTR3,ALB,ALDOA,EIF4A2,ENO1,G6PD,GAPDH,GSTP1,HBB,HBD,HNRNPH1,HNRNPK,HSP90AA1,HSP90AB1,HSP90B1,HSPA5,IDH1,KRT10,KRT8,NAGK,NME1,PGK1,PPIA,S100A11,SELENBP1,SFN,SOD2,YWHAZ	29
Cancer,Gastrointestinal Disease,Organismal Injury and Abnormalities	HER2 non-overexpressing gastric adenocarcinoma	4.64e-06			HSP90AA1,HSP90AB1,HSP90B1	3
Cancer,Hematological Disease,Immunological Disease,Organismal Injury and Abnormalities	Aggressive NK-cell leukemia	4.64e-06			HSP90AA1,HSP90AB1,HSP90B1	3
Cancer,Gastrointestinal Disease,Hepatic System Disease,Organismal Injury and Abnormalities	Unresectable liver cholangiocarcinoma	4.64e-06			HSP90AA1,HSP90AB1,HSP90B1	3
Small Molecule Biochemistry	Metabolism of tricarboxylic acids	4.64e-06			ACO2,CS,IDH1	3
Nucleic Acid Metabolism,Small Molecule Biochemistry	Metabolism of nucleoside triphosphate	5.01e-06		1	ALDOA,APOA1,HSPA1A/HSPA1B,HSPA8,HSPD1,SOD2,VDAC1	7
Cancer,Organismal Injury and Abnormalities,Respiratory Disease	Metastatic lung carcinoma	5.06e-06			EEF1A1,HSP90AA1,HSP90AB1,HSP90B1,PPIA,YWHAE	6
Cancer,Organismal Injury and Abnormalities,Reproductive System Disease	Cervical cancer	5.1e-06			ACTR3,ENO1,GSTP1,HBA1/HBA2,HBB,HSP90AA1,HSP90AB1,HSP90B1,HSPB1,YWHAE	10
Cancer,Hematological Disease,Organismal Injury and Abnormalities	Bone marrow cancer	5.12e-06			ACTB,CALR,EEF1A1,GSTP1,HBA1/HBA2,HSPA1A/HSPA1B,HSPA5,HSPD1,IDH1,KRT10,KRT17,KRT5,MYH9,PDIA3,PPIA,PRDX4,RACK1,TUBA1B,YWHAE	19
Cellular Assembly and Organization,Cellular Function and Maintenance	Organization of cytoskeleton	5.36e-06	Increased	2.036	ACTB,ACTR3,ALDOA,CALR,CFL1,EEF1A1,EZR,GAPDH,HNRNPK,HSP90AA1,HSP90AB1,HSPB1,KRT17,KRT6B,MAPRE1,MYH9,NME1,PDIA3,S100A11,S100A9	20
Cancer,Endocrine System Disorders,Organismal Injury and Abnormalities	Follicular thyroid tumor	5.93e-06			APOA1,CALR,GSTP1,HSP90AB1,IDH1	5
Cancer,Organismal Injury and Abnormalities,Respiratory Disease	EGFR exon 19 deletion positive EGFR T790M mutation negative non-squamous non-small cell lung cancer	6.02e-06			HSP90AA1,HSP90AB1,HSP90B1	3
Hereditary Disorder,Neurological Disease,Organismal Injury and Abnormalities,Skeletal and Muscular Disorders	Nonaka myopathy	6.02e-06			CALR,HSP90B1,HSPA5	3
Cancer,Organismal Injury and Abnormalities,Respiratory Disease	Unresectable lung adenocarcinoma	6.02e-06			HSP90AA1,HSP90AB1,HSP90B1	3
Cancer,Organismal Injury and Abnormalities	Growth of tumor	6.13e-06		0.759	APOA1,CALR,EEF1A1,EZR,GAPDH,HSP90AA1,HSPA1A/HSPA1B,HSPA5,HSPA8,HSPD1,LDHA,NME1,RACK1,S100A9,SOD2,TTR	16
Cellular Assembly and Organization,Cellular Function and Maintenance	Organization of cytoplasm	6.33e-06	Increased	2.036	ACTB,ACTR3,ALDOA,CALR,CFL1,EEF1A1,EZR,GAPDH,HNRNPK,HSP90AA1,HSP90AB1,HSPB1,KRT17,KRT6B,MAPRE1,MYH9,NME1,PDIA3,S100A11,S100A9,SOD2	21
Neurological Disease	Progressive motor neuropathy	6.43e-06			ACTB,ALB,EEF1A1,EIF4A2,EZR,GSTP1,HSPA5,HSPB1,LDHA,PDIA3,PPIA,SOD2,TUBA1B	13
Cell Morphology,Embryonic Development,Hair and Skin Development and Function,Organ Development,Organismal Development,Tissue Development	Keratinization of epidermis	6.52e-06			KRT10,KRT17,KRT5,KRT6B,KRT8,SFN	6
Cancer,Organismal Injury and Abnormalities	Cancer of cells	6.53e-06		-1	ACO2,ALB,CA1,CA2,CFL1,EEF1A1,EIF4A2,EZR,GSTP1,HBA1/HBA2,HBB,HNRNPH1,HSP90AA1,HSP90AB1,HSP90B1,HSPA5,HSPA8,HSPB1,IDH1,KRT10,KRT5,KRT6B,KRT8,LDHA,MYH9,NME1,PGK1,PPIA,RACK1,RPSA,S100A9,SELENBP1,SOD2,TTR,VDAC1,YWHAE,YWHAZ	37
Nucleic Acid Metabolism,Small Molecule Biochemistry	Metabolism of nucleotide	6.73e-06		1.254	ALDOA,APOA1,EZR,G6PD,HSPA1A/HSPA1B,HSPA8,HSPD1,PPA1,RPSA,SOD2,VDAC1	11
Organismal Injury and Abnormalities,Renal and Urological Disease	Proximal tubular toxicity	6.96e-06			ALB,G6PD,GSTP1,HSP90AA1,HSPB1	5
Cancer,Hematological Disease,Immunological Disease,Organismal Injury and Abnormalities	Plasma cell dyscrasia	6.96e-06			CA2,HSP90AA1,HSP90AB1,HSP90B1,IDH1,NME1,PPIA,SOD2,YWHAE,YWHAZ	10
Carbohydrate Metabolism	Gluconeogenesis	7e-06			ALDOA,ENO1,GAPDH,IDH1,PGAM1,PGK1	6
Cell Death and Survival,Renal and Urological System Development and Function	Cell viability of kidney cell lines	7.33e-06		1	EZR,HNRNPK,HSP90B1,PPIA,VDAC1	5
Cancer,Endocrine System Disorders,Organismal Injury and Abnormalities	Metastatic endocrine gland tumor	7.33e-06			HSP90AA1,HSP90AB1,HSP90B1,S100A11,YWHAE	5
Connective Tissue Disorders,Immunological Disease,Inflammatory Disease,Inflammatory Response,Organismal Injury and Abnormalities,Skeletal and Muscular Disorders	Juvenile rheumatoid arthritis	7.46e-06			ALB,APOA1,CA2,EEF2,HSPA1A/HSPA1B,RPSA,S100A9	7
Cancer,Organismal Injury and Abnormalities,Respiratory Disease	Advanced non-small cell lung carcinoma	7.5e-06			EEF1A1,GSTP1,HSP90AA1,HSP90AB1,HSP90B1,PPIA	6
Cancer,Gastrointestinal Disease,Organismal Injury and Abnormalities	Invasive pancreatobiliary tumor	7.64e-06			HSP90AA1,HSP90AB1,HSP90B1	3
Cancer,Gastrointestinal Disease,Hepatic System Disease,Organismal Injury and Abnormalities	Unresectable extrahepatic cholangiocarcinoma	7.64e-06			HSP90AA1,HSP90AB1,HSP90B1	3
Cancer,Gastrointestinal Disease,Hepatic System Disease,Organismal Injury and Abnormalities	Unresectable gallbladder cancer	7.64e-06			HSP90AA1,HSP90AB1,HSP90B1	3
Cancer,Endocrine System Disorders,Organismal Injury and Abnormalities,Respiratory Disease	Small cell lung carcinoma	7.66e-06			HSP90AA1,HSP90AB1,HSP90B1,HSPD1,KRT10,TTR,YWHAE	7
Cardiovascular Disease,Cell Death and Survival,Connective Tissue Disorders,Developmental Disorder,Hematological Disease,Organismal Injury and Abnormalities	Unstable hemoglobin disease	7.84e-06			HBA1/HBA2,HBB	2
Organ Morphology	Conversion of anterior tibial muscle	7.84e-06			HBA1/HBA2,HBB	2
Cell Death and Survival,Drug Metabolism,Small Molecule Biochemistry	Cytotoxicity of cyclosporin A	7.84e-06			PPIA,PPIB	2
Developmental Disorder,Endocrine System Disorders,Hereditary Disorder,Metabolic Disease,Organismal Injury and Abnormalities	Hyperthyroxinemia	7.84e-06			ALB,TTR	2
Cancer,Hematological Disease,Immunological Disease,Organismal Injury and Abnormalities	Refractory Hodgkin lymphoma	7.91e-06			HSP90AA1,HSP90AB1,HSP90B1,PPIA	4
Cancer,Organismal Injury and Abnormalities	Extraadrenal retroperitoneal tumor	8.18e-06		-0.277	ACTB,ACTR3,ALB,ALDOA,EIF4A2,ENO1,G6PD,GAPDH,GSTP1,HBB,HBD,HNRNPH1,HNRNPK,HSP90AA1,HSP90AB1,HSP90B1,HSPA5,IDH1,KRT10,KRT8,LDHA,NAGK,NME1,PGK1,PPIA,S100A11,SELENBP1,SFN,SOD2,YWHAZ	30
Cancer,Organismal Injury and Abnormalities	Stage III cancer	8.26e-06			HSP90AA1,HSP90AB1,HSP90B1,KRT17,KRT5,KRT8,NME1	7
Cancer,Hematological Disease,Immunological Disease,Organismal Injury and Abnormalities	Lymphocytic leukemia	8.29e-06			CFL1,HSP90AA1,HSP90AB1,HSP90B1,HSPA5,HSPA8,HSPB1,IDH1,KRT10,LDHA,PPIA,S100A9,SELENBP1	13
Cancer,Organismal Injury and Abnormalities	Blue round small cell tumor	8.34e-06			CCT8,GSTP1,HSP90AA1,HSP90AB1,HSP90B1,HSPD1,KRT10,MYH9,NME1,PGK1,TTR,YWHAE	12
Cancer,Organismal Injury and Abnormalities	Development of benign tumor	8.54e-06			APOA1,CA1,CA2,CALR,GSTP1,HSP90AB1,IDH1,MYH9,PPA1,S100A11,S100A9	11
Cell Death and Survival	Apoptosis of carcinoma cell lines	8.81e-06		-1.967	ACO2,CALR,G6PD,GAPDH,HNRNPH1,HSPA5,S100A11,VDAC1,YWHAZ	9
Cancer,Gastrointestinal Disease,Organismal Injury and Abnormalities	Small intestine cancer	8.97e-06			EEF1A1,HSP90AA1,HSP90AB1,HSP90B1,IDH1	5
Hereditary Disorder,Organismal Injury and Abnormalities,Skeletal and Muscular Disorders	Autosomal dominant myopathy	9.13e-06			CA1,CA2,CFL1,HSPB1,HSPD1,S100A11,TTR	7
Cancer,Hematological Disease,Immunological Disease,Neurological Disease,Organismal Injury and Abnormalities,Tumor Morphology	Progressive primary central nervous system lymphoma	9.53e-06			HSP90AA1,HSP90AB1,HSP90B1	3
Cancer,Hematological Disease,Immunological Disease,Neurological Disease,Organismal Injury and Abnormalities	Recurrent primary central nervous system lymphoma	9.53e-06			HSP90AA1,HSP90AB1,HSP90B1	3
Cancer,Gastrointestinal Disease,Hepatic System Disease,Organismal Injury and Abnormalities	Hepatobiliary system cancer	1.01e-05			ACO2,ACTB,ACTR3,ALB,CA2,CCT8,CLIC1,CS,EEF1A1,EEF2,ENO1,GSTP1,HBA1/HBA2,HBB,HNRNPH1,HNRNPK,HSP90AA1,HSP90AB1,HSP90B1,HSPA5,HSPA8,HSPD1,IDH1,KRT10,KRT8,LDHA,MAPRE1,MYH9,NME1,P4HB,PDIA3,PDIA4,PGK1,RACK1,RPSA,SOD2,VDAC1	37
Cancer,Dermatological Diseases and Conditions,Endocrine System Disorders,Organismal Injury and Abnormalities	Merkel-cell carcinoma	1.03e-05			CLIC1,HSP90AA1,HSP90AB1,HSP90B1	4
Cancer,Organismal Injury and Abnormalities	Tumorigenesis of epithelial neoplasm	1.03e-05			ALB,ALDOA,APOA1,CA1,CA2,CALR,CCT8,CS,EEF1A1,EEF2,EIF4A2,ENO1,EZR,G6PD,GSTP1,HBB,HBD,HNRNPH1,HSP90AA1,HSP90AB1,HSP90B1,HSPA5,HSPA8,HSPB1,HSPD1,IDH1,KRT10,KRT17,KRT5,KRT6B,KRT8,LDHA,MYH9,NME1,P4HB,PDIA3,PDIA4,PGK1,PPA1,PPIA,PRDX4,S100A11,S100A9,SELENBP1,SOD2,TTR,VDAC1,YWHAB,YWHAE	49
Cancer,Organismal Injury and Abnormalities,Respiratory Disease	Advanced EGFR G719X mutation positive squamous cell lung carcinoma	1.17e-05			HSP90AA1,HSP90AB1,HSP90B1	3

## Sheet: Upstream regulators
Top ten upstream regulators predicted for SCC
Upstream regulator	Molecule type	p-value of overlap	Activation z-score*	No of proteins	Target Proteins
Center vs Margin
IGF1R	transmembrane receptor	8.86e-05	-1.941	4	CTSD,KRT19,KRT5,PKM
beta-estradiol	chemical - endogenous mammalian	0.000268	-1.356	8	CTSD,KRT19,KRT5,LDHA,PKM,PPIB,PRDX4,TF
PD98059	chemical - kinase inhibitor	0.00132	-1.067	4	HNRNPF,KRT19,LDHA,TF
5-fluorouracil	chemical drug	0.000191	-0.577	4	CTSD,LDHA,PKM,SERPINB1
MYC	transcription regulator	5.18e-05	-0.394	7	CTSD,LDHA,PKM,PRDX4,RUVBL1,SERPINH1,TF
TNF	cytokine	0.00453	0.161	6	ARHGDIB,EHD1,LDHA,PKM,SERPINB1,TF
metribolone	chemical reagent	3.12e-05	0.555	5	ERO1A,LDHA,PKM,PPA1,PPIB
D-glucose	chemical - endogenous mammalian	2.65e-05	0.557	6	CAPZA1,ERO1A,HNRNPF,LDHA,PKM,PPIB
TGFB1	growth factor	0.00064	0.623	7	CTSD,KRT19,LDHA,PKM,PRDX4,SERPINB1,SERPINH1
PTP4A1	phosphatase	2.82e-06	0.927	4	HNRNPF,PKM,PPA1,RUVBL1
Center vs Control
sirolimus	chemical drug	3.2e-13	-3.492	17	ACTB,CLIC1,EEF1A1,EEF2,ENO1,GSTP1,HSP90AA1,HSP90AB1,HSP90B1,HSPA5,HSPD1,IDH1,LDHA,PGK1,RACK1,RPSA,SFN
CD 437	chemical drug	1.41e-13	-3.464	12	ALDOA,CLIC1,EEF2,EIF4A2,ENO1,HSP90AA1,HSPA8,NME1,PDIA3,PGAM1,TUBA1B,YWHAZ
ST1926	chemical drug	3.19e-13	-3.317	11	ACTB,CFL1,CLIC1,EEF2,EIF4A2,ENO1,HSP90AA1,NME1,PDIA3,YWHAE,YWHAZ
tretinoin	chemical - endogenous mammalian	0.000219	-2.885	13	CA2,CALR,CTSD,EEF1A1,EEF1G,GSTP1,HNRNPK,HSP90AA1,HSPD1,KRT5,YWHAB,YWHAE,YWHAZ
CLPP	peptidase	3.02e-10	-2.646	7	ACO2,ALDOA,CS,ENO1,GAPDH,HSPD1,SOD2
6-hydroxydopamine	chemical toxicant	7.79e-12	2.985	9	CALR,HSP90AB1,HSPA1A/HSPA1B,HSPA5,HSPA8,P4HB,PDIA3,PPIB,SOD2
NFE2L2	transcription regulator	9.75e-11	3.05	13	ALDOA,CS,CTSD,GSTP1,HSP90AA1,HSP90AB1,HSP90B1,IDH1,PDIA3,PDIA4,PPIB,RACK1,SOD2
beta-estradiol	chemical - endogenous mammalian	5.74e-20	3.229	34	ACTB,ALB,ALDOA,CA2,CALR,CTSD,ENO1,GSTP1,HBA1/HBA2,HBB,HNRNPK,HSP90AB1,HSP90B1,HSPA5,HSPA8,HSPD1,KRT17,KRT5,KRT6B,KRT8,LDHA,NME1,P4HB,PDIA3,PDIA4,PGK1,PPIB,RACK1,S100A11,SELENBP1,SFN,TUBA1B,YWHAE,YWHAZ
lipopolysaccharide	chemical drug	2.97e-06	3.379	18	ALB,CALR,EEF2,ENO1,ERO1A,GSTP1,HSP90B1,HSPA1A/HSPA1B,HSPA5,HSPA8,IDH1,LDHA,P4HB,PDIA3,PDIA4,SERPINH1,SOD2,YWHAE
Insulin	group	2.99e-12	3.411	15	ACTB,ALB,ALDOA,ERO1A,GSTP1,HNRNPK,HSP90AA1,HSP90B1,HSPA5,HSPA8,IDH1,LDHA,P4HB,PGK1,PPIB
Margin vs Control
sirolimus	chemical drug	2.3e-14	-3.758	19	ACTB,CLIC1,EEF1A1,EEF2,ENO1,G6PD,GSTP1,HSP90AA1,HSP90AB1,HSP90B1,HSPA5,HSPD1,IDH1,LDHA,PGK1,PPIA,RACK1,RPSA,SFN
CD 437	chemical drug	8.31e-13	-3.464	12	ALDOA,CLIC1,EEF2,EIF4A2,ENO1,HSP90AA1,HSPA8,NME1,PDIA3,PGAM1,TUBA1B,YWHAZ
ST1926	chemical drug	1.61e-12	-3.317	11	ACTB,CFL1,CLIC1,EEF2,EIF4A2,ENO1,HSP90AA1,NME1,PDIA3,YWHAE,YWHAZ
tretinoin	chemical - endogenous mammalian	7.08e-05	-3.053	15	CA2,CALR,EEF1A1,EEF1G,GSTP1,HNRNPK,HSP90AA1,HSPB1,HSPD1,KRT5,MYH9,S100A9,YWHAB,YWHAE,YWHAZ
CLPP	peptidase	8.27e-10	-2.646	7	ACO2,ALDOA,CS,ENO1,GAPDH,HSPD1,SOD2
1,2-dithiol-3-thione	chemical reagent	2.41e-11	3.289	11	ALDOA,GSTP1,HSP90AA1,HSP90AB1,HSP90B1,PDIA3,PDIA4,PPIB,RACK1,SOD2,TTR
lipopolysaccharide	chemical drug	7.25e-08	3.318	22	ALB,APOA1,CALR,EEF2,ENO1,G6PD,GSTP1,HSP90B1,HSPA1A/HSPA1B,HSPA5,HSPA8,HSPB1,IDH1,LDHA,MYH9,P4HB,PDIA3,PDIA4,PPIA,S100A9,SOD2,YWHAE
Insulin	group	8.67e-15	3.357	18	ACTB,ALB,ALDOA,APOA1,CCT8,G6PD,GSTP1,HNRNPK,HSP90AA1,HSP90B1,HSPA5,HSPA8,IDH1,LDHA,P4HB,PGK1,PPIA,PPIB
NFE2L2	transcription regulator	4.74e-11	3.653	14	ALDOA,CS,G6PD,GSTP1,HSP90AA1,HSP90AB1,HSP90B1,IDH1,PDIA3,PDIA4,PPIB,RACK1,SOD2,TTR
MYC	transcription regulator	5.26e-13	3.684	23	ACTB,ALB,ALDOA,EEF2,ENO1,EZR,G6PD,GAPDH,HNRNPH1,HSP90AA1,HSPB1,HSPD1,IDH1,KRT17,KRT6B,LDHA,NME1,PGAM1,PGK1,PPIA,PRDX4,RPSA,SOD2
Filter criteria: top five upstream regulators with the smallest or the gratest z-scores
* z‐scores greater than 2 or smaller than ‐2 can be considered significant (bold)
