# Supplementary material for: Application of two-dimensional difference gel electrophoresis to identify protein changes between center, margin, and adjacent non-tumor tissues obtained from non-small-cell lung cancer with adenocarcinoma or squamous cell carcinoma subtype
Source: PLoS One. 2022 May 5;17(5):e0268073. doi: 10.1371/journal.pone.0268073 (PMC9071164; doi:10.1371/journal.pone.0268073)
Supplement: S3 Material — (XLSX) [file pone.0268073.s007.xlsx]

## Sheet: GO_Biological_Process
#term ID	term description		observed gene count	background gene count	strength	false discovery rate	matching proteins in your network (IDs)	matching proteins in your network (labels)
GO:0045055	regulated exocytosis		15	691	0.97	4.51e-08	9606.ENSP00000219313,9606.ENSP00000236850,9606.ENSP00000264908,9606.ENSP00000295897,9606.ENSP00000307940,9606.ENSP00000320171,9606.ENSP00000333994,9606.ENSP00000339001,9606.ENSP00000346032,9606.ENSP00000348170,9606.ENSP00000355011,9606.ENSP00000360609,9606.ENSP00000390265,9606.ENSP00000416066,9606.ENSP00000419425	PSMD7,APOA1,ANXA3,ALB,EEF2,PKM,HBB,TUBB,ANXA2,HP,ILF2,HSP90AB1,IDH1,SERPINA1,PPIA
GO:0002366	leukocyte activation involved in immune response		14	616	0.99	5.09e-08	9606.ENSP00000219313,9606.ENSP00000264908,9606.ENSP00000307940,9606.ENSP00000320171,9606.ENSP00000333994,9606.ENSP00000339001,9606.ENSP00000346032,9606.ENSP00000348170,9606.ENSP00000355011,9606.ENSP00000360609,9606.ENSP00000381581,9606.ENSP00000390265,9606.ENSP00000416066,9606.ENSP00000419425	PSMD7,ANXA3,EEF2,PKM,HBB,TUBB,ANXA2,HP,ILF2,HSP90AB1,LCP1,IDH1,SERPINA1,PPIA
GO:0016192	vesicle-mediated transport		20	1699	0.71	5.09e-08	9606.ENSP00000219313,9606.ENSP00000236850,9606.ENSP00000251595,9606.ENSP00000264908,9606.ENSP00000295897,9606.ENSP00000307940,9606.ENSP00000320171,9606.ENSP00000320866,9606.ENSP00000322421,9606.ENSP00000333994,9606.ENSP00000337060,9606.ENSP00000339001,9606.ENSP00000346032,9606.ENSP00000348170,9606.ENSP00000349960,9606.ENSP00000355011,9606.ENSP00000360609,9606.ENSP00000390265,9606.ENSP00000416066,…	PSMD7,APOA1,HBA2,ANXA3,ALB,EEF2,PKM,CALR,HBA1,HBB,NME1,TUBB,ANXA2,HP,ACTB,ILF2,HSP90AB1,IDH1,SERPINA1,PPIA
GO:0032940	secretion by cell		16	959	0.86	5.09e-08	9606.ENSP00000219313,9606.ENSP00000236850,9606.ENSP00000264908,9606.ENSP00000286091,9606.ENSP00000295897,9606.ENSP00000307940,9606.ENSP00000320171,9606.ENSP00000333994,9606.ENSP00000339001,9606.ENSP00000346032,9606.ENSP00000348170,9606.ENSP00000355011,9606.ENSP00000360609,9606.ENSP00000390265,9606.ENSP00000416066,9606.ENSP00000419425	PSMD7,APOA1,ANXA3,PDIA4,ALB,EEF2,PKM,HBB,TUBB,ANXA2,HP,ILF2,HSP90AB1,IDH1,SERPINA1,PPIA
GO:0043312	neutrophil degranulation		13	485	1.07	5.09e-08	9606.ENSP00000219313,9606.ENSP00000264908,9606.ENSP00000307940,9606.ENSP00000320171,9606.ENSP00000333994,9606.ENSP00000339001,9606.ENSP00000346032,9606.ENSP00000348170,9606.ENSP00000355011,9606.ENSP00000360609,9606.ENSP00000390265,9606.ENSP00000416066,9606.ENSP00000419425	PSMD7,ANXA3,EEF2,PKM,HBB,TUBB,ANXA2,HP,ILF2,HSP90AB1,IDH1,SERPINA1,PPIA
GO:0046903	secretion		17	1070	0.84	5.09e-08	9606.ENSP00000219313,9606.ENSP00000236850,9606.ENSP00000264908,9606.ENSP00000286091,9606.ENSP00000295897,9606.ENSP00000307940,9606.ENSP00000320171,9606.ENSP00000333994,9606.ENSP00000337060,9606.ENSP00000339001,9606.ENSP00000346032,9606.ENSP00000348170,9606.ENSP00000355011,9606.ENSP00000360609,9606.ENSP00000390265,9606.ENSP00000416066,9606.ENSP00000419425	PSMD7,APOA1,ANXA3,PDIA4,ALB,EEF2,PKM,HBB,NME1,TUBB,ANXA2,HP,ILF2,HSP90AB1,IDH1,SERPINA1,PPIA
GO:0051186	cofactor metabolic process		12	467	1.05	5.99e-08	9606.ENSP00000234590,9606.ENSP00000236959,9606.ENSP00000251595,9606.ENSP00000265462,9606.ENSP00000285930,9606.ENSP00000301522,9606.ENSP00000320171,9606.ENSP00000322421,9606.ENSP00000331901,9606.ENSP00000333994,9606.ENSP00000377192,9606.ENSP00000390265	ENO1,ATIC,HBA2,PRDX5,AKR1B1,PRDX2,PKM,HBA1,EEF1G,HBB,G6PD,IDH1
GO:0050896	response to stimulus		38	7824	0.32	1.17e-07	9606.ENSP00000219313,9606.ENSP00000225655,9606.ENSP00000234590,9606.ENSP00000236850,9606.ENSP00000236959,9606.ENSP00000251595,9606.ENSP00000264908,9606.ENSP00000265462,9606.ENSP00000284292,9606.ENSP00000285930,9606.ENSP00000286091,9606.ENSP00000295897,9606.ENSP00000301522,9606.ENSP00000307940,9606.ENSP00000320171,9606.ENSP00000320866,9606.ENSP00000322421,9606.ENSP00000331901,9606.ENSP00000333994,…	PSMD7,PFN1,ENO1,APOA1,ATIC,HBA2,ANXA3,PRDX5,NRGN,AKR1B1,PDIA4,ALB,PRDX2,EEF2,PKM,CALR,HBA1,EEF1G,HBB,NME1,TUBB,ANXA2,HP,ACTB,ILF2,HDGF,HSP90AB1,HNRNPK,HBD,EEF1B2,G6PD,ANXA4,YWHAZ,LCP1,IDH1,SERPINA1,PPIA,CA1
GO:0002252	immune effector process		15	927	0.85	1.28e-07	9606.ENSP00000219313,9606.ENSP00000264908,9606.ENSP00000307940,9606.ENSP00000320171,9606.ENSP00000333994,9606.ENSP00000339001,9606.ENSP00000346032,9606.ENSP00000348170,9606.ENSP00000349960,9606.ENSP00000355011,9606.ENSP00000360609,9606.ENSP00000381581,9606.ENSP00000390265,9606.ENSP00000416066,9606.ENSP00000419425	PSMD7,ANXA3,EEF2,PKM,HBB,TUBB,ANXA2,HP,ACTB,ILF2,HSP90AB1,LCP1,IDH1,SERPINA1,PPIA
GO:0098869	cellular oxidant detoxification	MCF Free radical scavengering	7	86	1.55	1.5e-07	9606.ENSP00000251595,9606.ENSP00000265462,9606.ENSP00000295897,9606.ENSP00000301522,9606.ENSP00000322421,9606.ENSP00000333994,9606.ENSP00000348170	HBA2,PRDX5,ALB,PRDX2,HBA1,HBB,HP
GO:0042744	hydrogen peroxide catabolic process		5	20	2.04	2.11e-07	9606.ENSP00000251595,9606.ENSP00000265462,9606.ENSP00000301522,9606.ENSP00000322421,9606.ENSP00000333994	HBA2,PRDX5,PRDX2,HBA1,HBB
GO:0001775	cell activation		15	1024	0.8	3.8e-07	9606.ENSP00000219313,9606.ENSP00000264908,9606.ENSP00000307940,9606.ENSP00000320171,9606.ENSP00000333994,9606.ENSP00000339001,9606.ENSP00000346032,9606.ENSP00000348170,9606.ENSP00000355011,9606.ENSP00000360609,9606.ENSP00000379287,9606.ENSP00000381581,9606.ENSP00000390265,9606.ENSP00000416066,9606.ENSP00000419425	PSMD7,ANXA3,EEF2,PKM,HBB,TUBB,ANXA2,HP,ILF2,HSP90AB1,YWHAZ,LCP1,IDH1,SERPINA1,PPIA
GO:0009636	response to toxic substance		11	468	1.01	5.69e-07	9606.ENSP00000251595,9606.ENSP00000265462,9606.ENSP00000295897,9606.ENSP00000301522,9606.ENSP00000307940,9606.ENSP00000322421,9606.ENSP00000333994,9606.ENSP00000348170,9606.ENSP00000349960,9606.ENSP00000376056,9606.ENSP00000377192	HBA2,PRDX5,ALB,PRDX2,EEF2,HBA1,HBB,HP,ACTB,EEF1B2,G6PD
GO:0006897	endocytosis		11	510	0.97	1.19e-06	9606.ENSP00000236850,9606.ENSP00000251595,9606.ENSP00000264908,9606.ENSP00000295897,9606.ENSP00000320866,9606.ENSP00000322421,9606.ENSP00000333994,9606.ENSP00000337060,9606.ENSP00000348170,9606.ENSP00000349960,9606.ENSP00000360609	APOA1,HBA2,ANXA3,ALB,CALR,HBA1,HBB,NME1,HP,ACTB,HSP90AB1
GO:0016999	antibiotic metabolic process		7	124	1.39	1.19e-06	9606.ENSP00000251595,9606.ENSP00000265462,9606.ENSP00000285930,9606.ENSP00000301522,9606.ENSP00000322421,9606.ENSP00000333994,9606.ENSP00000390265	HBA2,PRDX5,AKR1B1,PRDX2,HBA1,HBB,IDH1
GO:0042221	response to chemical		27	4153	0.45	1.19e-06	9606.ENSP00000236850,9606.ENSP00000236959,9606.ENSP00000251595,9606.ENSP00000264908,9606.ENSP00000265462,9606.ENSP00000285930,9606.ENSP00000295897,9606.ENSP00000301522,9606.ENSP00000307940,9606.ENSP00000320171,9606.ENSP00000320866,9606.ENSP00000322421,9606.ENSP00000333994,9606.ENSP00000337060,9606.ENSP00000346032,9606.ENSP00000348170,9606.ENSP00000349960,9606.ENSP00000357189,9606.ENSP00000360609,…	APOA1,ATIC,HBA2,ANXA3,PRDX5,AKR1B1,ALB,PRDX2,EEF2,PKM,CALR,HBA1,HBB,NME1,ANXA2,HP,ACTB,HDGF,HSP90AB1,HBD,EEF1B2,G6PD,YWHAZ,LCP1,IDH1,PPIA,CA1
GO:0097237	cellular response to toxic substance		8	195	1.25	1.19e-06	9606.ENSP00000251595,9606.ENSP00000265462,9606.ENSP00000295897,9606.ENSP00000301522,9606.ENSP00000322421,9606.ENSP00000333994,9606.ENSP00000348170,9606.ENSP00000349960	HBA2,PRDX5,ALB,PRDX2,HBA1,HBB,HP,ACTB
GO:0017001	antibiotic catabolic process		5	42	1.71	4.1e-06	9606.ENSP00000251595,9606.ENSP00000265462,9606.ENSP00000301522,9606.ENSP00000322421,9606.ENSP00000333994	HBA2,PRDX5,PRDX2,HBA1,HBB
GO:0042493	response to drug		13	900	0.8	4.45e-06	9606.ENSP00000236850,9606.ENSP00000251595,9606.ENSP00000307940,9606.ENSP00000320866,9606.ENSP00000322421,9606.ENSP00000333994,9606.ENSP00000337060,9606.ENSP00000348170,9606.ENSP00000349960,9606.ENSP00000360609,9606.ENSP00000369654,9606.ENSP00000376056,9606.ENSP00000377192	APOA1,HBA2,EEF2,CALR,HBA1,HBB,NME1,HP,ACTB,HSP90AB1,HBD,EEF1B2,G6PD
GO:0015671	oxygen transport		4	15	2.06	4.89e-06	9606.ENSP00000251595,9606.ENSP00000322421,9606.ENSP00000333994,9606.ENSP00000369654	HBA2,HBA1,HBB,HBD
GO:0070887	cellular response to chemical stimulus		21	2672	0.53	5.1e-06	9606.ENSP00000251595,9606.ENSP00000265462,9606.ENSP00000285930,9606.ENSP00000295897,9606.ENSP00000301522,9606.ENSP00000307940,9606.ENSP00000320171,9606.ENSP00000320866,9606.ENSP00000322421,9606.ENSP00000333994,9606.ENSP00000337060,9606.ENSP00000346032,9606.ENSP00000348170,9606.ENSP00000349960,9606.ENSP00000357189,9606.ENSP00000360609,9606.ENSP00000377192,9606.ENSP00000379287,9606.ENSP00000381581,…	HBA2,PRDX5,AKR1B1,ALB,PRDX2,EEF2,PKM,CALR,HBA1,HBB,NME1,ANXA2,HP,ACTB,HDGF,HSP90AB1,G6PD,YWHAZ,LCP1,PPIA,CA1
GO:0098657	import into cell		11	609	0.9	5.58e-06	9606.ENSP00000236850,9606.ENSP00000251595,9606.ENSP00000264908,9606.ENSP00000295897,9606.ENSP00000320866,9606.ENSP00000322421,9606.ENSP00000333994,9606.ENSP00000337060,9606.ENSP00000348170,9606.ENSP00000349960,9606.ENSP00000360609	APOA1,HBA2,ANXA3,ALB,CALR,HBA1,HBB,NME1,HP,ACTB,HSP90AB1
GO:0010035	response to inorganic substance		10	491	0.95	7.63e-06	9606.ENSP00000236959,9606.ENSP00000251595,9606.ENSP00000285930,9606.ENSP00000301522,9606.ENSP00000307940,9606.ENSP00000320866,9606.ENSP00000322421,9606.ENSP00000333994,9606.ENSP00000348170,9606.ENSP00000377192	ATIC,HBA2,AKR1B1,PRDX2,EEF2,CALR,HBA1,HBB,HP,G6PD
GO:0006979	response to oxidative stress		9	373	1.02	8.42e-06	9606.ENSP00000251595,9606.ENSP00000265462,9606.ENSP00000301522,9606.ENSP00000307940,9606.ENSP00000322421,9606.ENSP00000333994,9606.ENSP00000348170,9606.ENSP00000377192,9606.ENSP00000390265	HBA2,PRDX5,PRDX2,EEF2,HBA1,HBB,HP,G6PD,IDH1
GO:0051187	cofactor catabolic process		5	52	1.62	9.08e-06	9606.ENSP00000251595,9606.ENSP00000265462,9606.ENSP00000301522,9606.ENSP00000322421,9606.ENSP00000333994	HBA2,PRDX5,PRDX2,HBA1,HBB
GO:0000302	response to reactive oxygen species		7	189	1.21	1.31e-05	9606.ENSP00000251595,9606.ENSP00000265462,9606.ENSP00000301522,9606.ENSP00000307940,9606.ENSP00000322421,9606.ENSP00000333994,9606.ENSP00000348170	HBA2,PRDX5,PRDX2,EEF2,HBA1,HBB,HP
GO:0010941	regulation of cell death	MCF Cell death	16	1638	0.63	1.62e-05	9606.ENSP00000234590,9606.ENSP00000251595,9606.ENSP00000265462,9606.ENSP00000285930,9606.ENSP00000295897,9606.ENSP00000301522,9606.ENSP00000320866,9606.ENSP00000322421,9606.ENSP00000333994,9606.ENSP00000337060,9606.ENSP00000348170,9606.ENSP00000360609,9606.ENSP00000365439,9606.ENSP00000377192,9606.ENSP00000377833,9606.ENSP00000379287	ENO1,HBA2,PRDX5,AKR1B1,ALB,PRDX2,CALR,HBA1,HBB,NME1,HP,HSP90AB1,HNRNPK,G6PD,ANXA4,YWHAZ
GO:1901700	response to oxygen-containing compound		15	1427	0.66	1.65e-05	9606.ENSP00000251595,9606.ENSP00000265462,9606.ENSP00000285930,9606.ENSP00000301522,9606.ENSP00000307940,9606.ENSP00000320171,9606.ENSP00000320866,9606.ENSP00000322421,9606.ENSP00000333994,9606.ENSP00000337060,9606.ENSP00000348170,9606.ENSP00000349960,9606.ENSP00000360609,9606.ENSP00000376056,9606.ENSP00000377192	HBA2,PRDX5,AKR1B1,PRDX2,EEF2,PKM,CALR,HBA1,HBB,NME1,HP,ACTB,HSP90AB1,EEF1B2,G6PD
GO:0006810	transport		25	4130	0.42	1.94e-05	9606.ENSP00000219313,9606.ENSP00000236850,9606.ENSP00000251595,9606.ENSP00000264908,9606.ENSP00000286091,9606.ENSP00000295897,9606.ENSP00000307940,9606.ENSP00000320171,9606.ENSP00000320866,9606.ENSP00000322421,9606.ENSP00000333994,9606.ENSP00000337060,9606.ENSP00000339001,9606.ENSP00000346032,9606.ENSP00000346067,9606.ENSP00000348170,9606.ENSP00000349960,9606.ENSP00000355011,9606.ENSP00000360609,…	PSMD7,APOA1,HBA2,ANXA3,PDIA4,ALB,EEF2,PKM,CALR,HBA1,HBB,NME1,TUBB,ANXA2,RPSA,HP,ACTB,ILF2,HSP90AB1,HBD,YWHAZ,IDH1,SERPINA1,PPIA,CA1
GO:0006898	receptor-mediated endocytosis		7	209	1.16	2.31e-05	9606.ENSP00000236850,9606.ENSP00000251595,9606.ENSP00000295897,9606.ENSP00000320866,9606.ENSP00000322421,9606.ENSP00000333994,9606.ENSP00000348170	APOA1,HBA2,ALB,CALR,HBA1,HBB,HP
GO:0006950	response to stress		22	3267	0.47	2.52e-05	9606.ENSP00000236850,9606.ENSP00000251595,9606.ENSP00000264908,9606.ENSP00000265462,9606.ENSP00000285930,9606.ENSP00000286091,9606.ENSP00000295897,9606.ENSP00000301522,9606.ENSP00000307940,9606.ENSP00000320171,9606.ENSP00000320866,9606.ENSP00000322421,9606.ENSP00000333994,9606.ENSP00000339001,9606.ENSP00000348170,9606.ENSP00000357189,9606.ENSP00000360609,9606.ENSP00000369654,9606.ENSP00000377192,…	APOA1,HBA2,ANXA3,PRDX5,AKR1B1,PDIA4,ALB,PRDX2,EEF2,PKM,CALR,HBA1,HBB,TUBB,HP,HDGF,HSP90AB1,HBD,G6PD,YWHAZ,IDH1,SERPINA1
GO:0031100	animal organ regeneration		5	79	1.44	5.22e-05	9606.ENSP00000236850,9606.ENSP00000236959,9606.ENSP00000264908,9606.ENSP00000320171,9606.ENSP00000381581	APOA1,ATIC,ANXA3,PKM,LCP1
GO:0015701	bicarbonate transport		4	44	1.6	0.00016	9606.ENSP00000251595,9606.ENSP00000322421,9606.ENSP00000333994,9606.ENSP00000430656	HBA2,HBA1,HBB,CA1
GO:0035722	interleukin-12-mediated signaling pathway		4	47	1.57	0.0002	9606.ENSP00000346032,9606.ENSP00000381581,9606.ENSP00000419425,9606.ENSP00000430656	ANXA2,LCP1,PPIA,CA1
GO:0046496	nicotinamide nucleotide metabolic process		5	107	1.31	0.0002	9606.ENSP00000234590,9606.ENSP00000265462,9606.ENSP00000320171,9606.ENSP00000377192,9606.ENSP00000390265	ENO1,PRDX5,PKM,G6PD,IDH1
GO:0042542	response to hydrogen peroxide		5	112	1.29	0.00022	9606.ENSP00000251595,9606.ENSP00000307940,9606.ENSP00000322421,9606.ENSP00000333994,9606.ENSP00000348170	HBA2,EEF2,HBA1,HBB,HP
GO:0046677	response to antibiotic		7	305	1	0.00022	9606.ENSP00000251595,9606.ENSP00000307940,9606.ENSP00000322421,9606.ENSP00000333994,9606.ENSP00000348170,9606.ENSP00000376056,9606.ENSP00000377192	HBA2,EEF2,HBA1,HBB,HP,EEF1B2,G6PD
GO:0042737	drug catabolic process		5	113	1.28	0.00023	9606.ENSP00000251595,9606.ENSP00000265462,9606.ENSP00000301522,9606.ENSP00000322421,9606.ENSP00000333994	HBA2,PRDX5,PRDX2,HBA1,HBB
GO:0002376	immune system process	DD Immunological disease	17	2370	0.49	0.00031	9606.ENSP00000219313,9606.ENSP00000264908,9606.ENSP00000307940,9606.ENSP00000320171,9606.ENSP00000320866,9606.ENSP00000333994,9606.ENSP00000339001,9606.ENSP00000346032,9606.ENSP00000348170,9606.ENSP00000349960,9606.ENSP00000355011,9606.ENSP00000360609,9606.ENSP00000377192,9606.ENSP00000381581,9606.ENSP00000390265,9606.ENSP00000416066,9606.ENSP00000419425	PSMD7,ANXA3,EEF2,PKM,CALR,HBB,TUBB,ANXA2,HP,ACTB,ILF2,HSP90AB1,G6PD,LCP1,IDH1,SERPINA1,PPIA
GO:0006733	oxidoreduction coenzyme metabolic process		5	124	1.24	0.00033	9606.ENSP00000234590,9606.ENSP00000265462,9606.ENSP00000320171,9606.ENSP00000377192,9606.ENSP00000390265	ENO1,PRDX5,PKM,G6PD,IDH1
GO:0017144	drug metabolic process		9	622	0.8	0.00033	9606.ENSP00000234590,9606.ENSP00000251595,9606.ENSP00000265462,9606.ENSP00000285930,9606.ENSP00000301522,9606.ENSP00000320171,9606.ENSP00000322421,9606.ENSP00000333994,9606.ENSP00000390265	ENO1,HBA2,PRDX5,AKR1B1,PRDX2,PKM,HBA1,HBB,IDH1
GO:0051179	localization		26	5233	0.33	0.00033	9606.ENSP00000219313,9606.ENSP00000236850,9606.ENSP00000251595,9606.ENSP00000264908,9606.ENSP00000286091,9606.ENSP00000295897,9606.ENSP00000307940,9606.ENSP00000320171,9606.ENSP00000320866,9606.ENSP00000322421,9606.ENSP00000333994,9606.ENSP00000337060,9606.ENSP00000339001,9606.ENSP00000346032,9606.ENSP00000346067,9606.ENSP00000348170,9606.ENSP00000349960,9606.ENSP00000355011,9606.ENSP00000360609,…	PSMD7,APOA1,HBA2,ANXA3,PDIA4,ALB,EEF2,PKM,CALR,HBA1,HBB,NME1,TUBB,ANXA2,RPSA,HP,ACTB,ILF2,HSP90AB1,HBD,YWHAZ,LCP1,IDH1,SERPINA1,PPIA,CA1
GO:0044283	small molecule biosynthetic process		8	569	0.79	0.0012	9606.ENSP00000234590,9606.ENSP00000236850,9606.ENSP00000236959,9606.ENSP00000285930,9606.ENSP00000319501,9606.ENSP00000320171,9606.ENSP00000337060,9606.ENSP00000377192	ENO1,APOA1,ATIC,AKR1B1,UGDH,PKM,NME1,G6PD
GO:0055114	oxidation-reduction process		10	932	0.67	0.0012	9606.ENSP00000234590,9606.ENSP00000236850,9606.ENSP00000265462,9606.ENSP00000285930,9606.ENSP00000286091,9606.ENSP00000301522,9606.ENSP00000319501,9606.ENSP00000320171,9606.ENSP00000377192,9606.ENSP00000390265	ENO1,APOA1,PRDX5,AKR1B1,PDIA4,PRDX2,UGDH,PKM,G6PD,IDH1
GO:0006739	NADP metabolic process		3	30	1.64	0.0016	9606.ENSP00000265462,9606.ENSP00000377192,9606.ENSP00000390265	PRDX5,G6PD,IDH1
GO:0006732	coenzyme metabolic process		6	297	0.94	0.0017	9606.ENSP00000234590,9606.ENSP00000236959,9606.ENSP00000265462,9606.ENSP00000320171,9606.ENSP00000377192,9606.ENSP00000390265	ENO1,ATIC,PRDX5,PKM,G6PD,IDH1
GO:0010033	response to organic substance		17	2815	0.42	0.0024	9606.ENSP00000264908,9606.ENSP00000285930,9606.ENSP00000307940,9606.ENSP00000320171,9606.ENSP00000320866,9606.ENSP00000337060,9606.ENSP00000346032,9606.ENSP00000349960,9606.ENSP00000357189,9606.ENSP00000360609,9606.ENSP00000376056,9606.ENSP00000377192,9606.ENSP00000379287,9606.ENSP00000381581,9606.ENSP00000390265,9606.ENSP00000419425,9606.ENSP00000430656	ANXA3,AKR1B1,EEF2,PKM,CALR,NME1,ANXA2,ACTB,HDGF,HSP90AB1,EEF1B2,G6PD,YWHAZ,LCP1,IDH1,PPIA,CA1
GO:0048518	positive regulation of biological process		25	5459	0.3	0.0024	9606.ENSP00000225655,9606.ENSP00000234590,9606.ENSP00000236850,9606.ENSP00000251595,9606.ENSP00000264908,9606.ENSP00000265462,9606.ENSP00000284292,9606.ENSP00000285930,9606.ENSP00000303920,9606.ENSP00000307940,9606.ENSP00000320866,9606.ENSP00000322421,9606.ENSP00000333994,9606.ENSP00000337060,9606.ENSP00000346032,9606.ENSP00000348170,9606.ENSP00000349960,9606.ENSP00000355011,9606.ENSP00000357705,…	PFN1,ENO1,APOA1,HBA2,ANXA3,PRDX5,NRGN,AKR1B1,MZB1,EEF2,CALR,HBA1,HBB,NME1,ANXA2,HP,ACTB,ILF2,S100A4,HSP90AB1,HNRNPK,G6PD,YWHAZ,LCP1,PPIA
GO:0051716	cellular response to stimulus		27	6212	0.28	0.0024	9606.ENSP00000225655,9606.ENSP00000236850,9606.ENSP00000251595,9606.ENSP00000265462,9606.ENSP00000284292,9606.ENSP00000285930,9606.ENSP00000286091,9606.ENSP00000295897,9606.ENSP00000301522,9606.ENSP00000307940,9606.ENSP00000320171,9606.ENSP00000320866,9606.ENSP00000322421,9606.ENSP00000333994,9606.ENSP00000337060,9606.ENSP00000346032,9606.ENSP00000348170,9606.ENSP00000349960,9606.ENSP00000357189,…	PFN1,APOA1,HBA2,PRDX5,NRGN,AKR1B1,PDIA4,ALB,PRDX2,EEF2,PKM,CALR,HBA1,HBB,NME1,ANXA2,HP,ACTB,HDGF,HSP90AB1,HNRNPK,G6PD,ANXA4,YWHAZ,LCP1,PPIA,CA1
GO:0042981	regulation of apoptotic process		12	1501	0.54	0.0028	9606.ENSP00000234590,9606.ENSP00000265462,9606.ENSP00000285930,9606.ENSP00000295897,9606.ENSP00000301522,9606.ENSP00000320866,9606.ENSP00000337060,9606.ENSP00000360609,9606.ENSP00000365439,9606.ENSP00000377192,9606.ENSP00000377833,9606.ENSP00000379287	ENO1,PRDX5,AKR1B1,ALB,PRDX2,CALR,NME1,HSP90AB1,HNRNPK,G6PD,ANXA4,YWHAZ
GO:0046390	ribose phosphate biosynthetic process		5	205	1.03	0.0029	9606.ENSP00000234590,9606.ENSP00000236959,9606.ENSP00000320171,9606.ENSP00000337060,9606.ENSP00000377192	ENO1,ATIC,PKM,NME1,G6PD
GO:0050878	regulation of body fluid levels		7	483	0.8	0.0029	9606.ENSP00000285930,9606.ENSP00000333994,9606.ENSP00000337060,9606.ENSP00000346032,9606.ENSP00000369654,9606.ENSP00000379287,9606.ENSP00000416066	AKR1B1,HBB,NME1,ANXA2,HBD,YWHAZ,SERPINA1
GO:0055086	nucleobase-containing small molecule metabolic process		8	662	0.72	0.003	9606.ENSP00000234590,9606.ENSP00000236959,9606.ENSP00000265462,9606.ENSP00000319501,9606.ENSP00000320171,9606.ENSP00000337060,9606.ENSP00000377192,9606.ENSP00000390265	ENO1,ATIC,PRDX5,UGDH,PKM,NME1,G6PD,IDH1
GO:0043066	negative regulation of apoptotic process		9	859	0.66	0.0031	9606.ENSP00000234590,9606.ENSP00000265462,9606.ENSP00000285930,9606.ENSP00000295897,9606.ENSP00000301522,9606.ENSP00000360609,9606.ENSP00000365439,9606.ENSP00000377833,9606.ENSP00000379287	ENO1,PRDX5,AKR1B1,ALB,PRDX2,HSP90AB1,HNRNPK,ANXA4,YWHAZ
GO:0006518	peptide metabolic process		7	497	0.79	0.0032	9606.ENSP00000307940,9606.ENSP00000331901,9606.ENSP00000346067,9606.ENSP00000362329,9606.ENSP00000376056,9606.ENSP00000377192,9606.ENSP00000390265	EEF2,EEF1G,RPSA,PPA1,EEF1B2,G6PD,IDH1
GO:0022607	cellular component assembly		15	2343	0.44	0.0035	9606.ENSP00000236850,9606.ENSP00000251595,9606.ENSP00000303920,9606.ENSP00000320171,9606.ENSP00000320866,9606.ENSP00000322421,9606.ENSP00000333994,9606.ENSP00000339001,9606.ENSP00000346032,9606.ENSP00000346067,9606.ENSP00000349960,9606.ENSP00000360609,9606.ENSP00000379287,9606.ENSP00000381581,9606.ENSP00000416066	APOA1,HBA2,MZB1,PKM,CALR,HBA1,HBB,TUBB,ANXA2,RPSA,ACTB,HSP90AB1,YWHAZ,LCP1,SERPINA1
GO:0051291	protein heterooligomerization		4	126	1.14	0.005	9606.ENSP00000251595,9606.ENSP00000322421,9606.ENSP00000333994,9606.ENSP00000346032	HBA2,HBA1,HBB,ANXA2
GO:1901566	organonitrogen compound biosynthetic process		11	1370	0.54	0.005	9606.ENSP00000234590,9606.ENSP00000236850,9606.ENSP00000236959,9606.ENSP00000307940,9606.ENSP00000319501,9606.ENSP00000320171,9606.ENSP00000331901,9606.ENSP00000337060,9606.ENSP00000346067,9606.ENSP00000362329,9606.ENSP00000376056	ENO1,APOA1,ATIC,EEF2,UGDH,PKM,EEF1G,NME1,RPSA,PPA1,EEF1B2
GO:0043603	cellular amide metabolic process		8	732	0.68	0.0054	9606.ENSP00000236959,9606.ENSP00000307940,9606.ENSP00000331901,9606.ENSP00000346067,9606.ENSP00000362329,9606.ENSP00000376056,9606.ENSP00000377192,9606.ENSP00000390265	ATIC,EEF2,EEF1G,RPSA,PPA1,EEF1B2,G6PD,IDH1
GO:0006749	glutathione metabolic process		3	52	1.4	0.0059	9606.ENSP00000331901,9606.ENSP00000377192,9606.ENSP00000390265	EEF1G,G6PD,IDH1
GO:0009987	cellular process		43	14652	0.11	0.0061	9606.ENSP00000219313,9606.ENSP00000225655,9606.ENSP00000234590,9606.ENSP00000236850,9606.ENSP00000236959,9606.ENSP00000251595,9606.ENSP00000264908,9606.ENSP00000265462,9606.ENSP00000284292,9606.ENSP00000285930,9606.ENSP00000286091,9606.ENSP00000295897,9606.ENSP00000301522,9606.ENSP00000303920,9606.ENSP00000307940,9606.ENSP00000319501,9606.ENSP00000320171,9606.ENSP00000320866,9606.ENSP00000322421,…	PSMD7,PFN1,ENO1,APOA1,ATIC,HBA2,ANXA3,PRDX5,NRGN,AKR1B1,PDIA4,ALB,PRDX2,MZB1,EEF2,UGDH,PKM,CALR,HBA1,EEF1G,HBB,NME1,TUBB,ANXA2,RPSA,SND1,HP,ACTB,ILF2,HDGF,S100A4,HSP90AB1,PPA1,HNRNPK,EEF1B2,G6PD,ANXA4,YWHAZ,LCP1,IDH1,SERPINA1,PPIA,CA1
GO:0006091	generation of precursor metabolites and energy		6	400	0.81	0.0066	9606.ENSP00000234590,9606.ENSP00000285930,9606.ENSP00000319501,9606.ENSP00000320171,9606.ENSP00000377192,9606.ENSP00000390265	ENO1,AKR1B1,UGDH,PKM,G6PD,IDH1
GO:0046364	monosaccharide biosynthetic process		3	55	1.38	0.0066	9606.ENSP00000234590,9606.ENSP00000285930,9606.ENSP00000377192	ENO1,AKR1B1,G6PD
GO:0006165	nucleoside diphosphate phosphorylation		3	56	1.37	0.0069	9606.ENSP00000234590,9606.ENSP00000320171,9606.ENSP00000337060	ENO1,PKM,NME1
GO:0009117	nucleotide metabolic process		7	576	0.72	0.0069	9606.ENSP00000234590,9606.ENSP00000236959,9606.ENSP00000265462,9606.ENSP00000320171,9606.ENSP00000337060,9606.ENSP00000377192,9606.ENSP00000390265	ENO1,ATIC,PRDX5,PKM,NME1,G6PD,IDH1
GO:0010988	regulation of low-density lipoprotein particle clearance		2	10	1.94	0.0069	9606.ENSP00000346032,9606.ENSP00000365439	ANXA2,HNRNPK
GO:0051049	regulation of transport		12	1732	0.48	0.0081	9606.ENSP00000236850,9606.ENSP00000303920,9606.ENSP00000320866,9606.ENSP00000346032,9606.ENSP00000349960,9606.ENSP00000360609,9606.ENSP00000365439,9606.ENSP00000377192,9606.ENSP00000377833,9606.ENSP00000379287,9606.ENSP00000381581,9606.ENSP00000419425	APOA1,MZB1,CALR,ANXA2,ACTB,HSP90AB1,HNRNPK,G6PD,ANXA4,YWHAZ,LCP1,PPIA
GO:0019318	hexose metabolic process		4	154	1.05	0.0089	9606.ENSP00000234590,9606.ENSP00000285930,9606.ENSP00000320171,9606.ENSP00000377192	ENO1,AKR1B1,PKM,G6PD
GO:0015893	drug transport		4	155	1.05	0.0091	9606.ENSP00000251595,9606.ENSP00000322421,9606.ENSP00000333994,9606.ENSP00000369654	HBA2,HBA1,HBB,HBD
GO:0048522	positive regulation of cellular process		22	4898	0.29	0.0091	9606.ENSP00000225655,9606.ENSP00000234590,9606.ENSP00000236850,9606.ENSP00000251595,9606.ENSP00000264908,9606.ENSP00000284292,9606.ENSP00000285930,9606.ENSP00000303920,9606.ENSP00000307940,9606.ENSP00000320866,9606.ENSP00000322421,9606.ENSP00000333994,9606.ENSP00000337060,9606.ENSP00000346032,9606.ENSP00000348170,9606.ENSP00000355011,9606.ENSP00000357705,9606.ENSP00000360609,9606.ENSP00000365439,…	PFN1,ENO1,APOA1,HBA2,ANXA3,NRGN,AKR1B1,MZB1,EEF2,CALR,HBA1,HBB,NME1,ANXA2,HP,ILF2,S100A4,HSP90AB1,HNRNPK,YWHAZ,LCP1,PPIA
GO:0043933	protein-containing complex subunit organization		12	1770	0.47	0.0095	9606.ENSP00000236850,9606.ENSP00000251595,9606.ENSP00000295897,9606.ENSP00000303920,9606.ENSP00000320171,9606.ENSP00000320866,9606.ENSP00000322421,9606.ENSP00000333994,9606.ENSP00000346032,9606.ENSP00000346067,9606.ENSP00000360609,9606.ENSP00000416066	APOA1,HBA2,ALB,MZB1,PKM,CALR,HBA1,HBB,ANXA2,RPSA,HSP90AB1,SERPINA1
GO:0065003	protein-containing complex assembly		11	1514	0.5	0.0096	9606.ENSP00000236850,9606.ENSP00000251595,9606.ENSP00000303920,9606.ENSP00000320171,9606.ENSP00000320866,9606.ENSP00000322421,9606.ENSP00000333994,9606.ENSP00000346032,9606.ENSP00000346067,9606.ENSP00000360609,9606.ENSP00000416066	APOA1,HBA2,MZB1,PKM,CALR,HBA1,HBB,ANXA2,RPSA,HSP90AB1,SERPINA1
GO:0044281	small molecule metabolic process		12	1779	0.47	0.0097	9606.ENSP00000234590,9606.ENSP00000236850,9606.ENSP00000236959,9606.ENSP00000265462,9606.ENSP00000285930,9606.ENSP00000319501,9606.ENSP00000320171,9606.ENSP00000337060,9606.ENSP00000362329,9606.ENSP00000377192,9606.ENSP00000390265,9606.ENSP00000430656	ENO1,APOA1,ATIC,PRDX5,AKR1B1,UGDH,PKM,NME1,PPA1,G6PD,IDH1,CA1
GO:0045454	cell redox homeostasis		3	68	1.28	0.0104	9606.ENSP00000265462,9606.ENSP00000286091,9606.ENSP00000301522	PRDX5,PDIA4,PRDX2
GO:0050821	protein stabilization		4	166	1.02	0.011	9606.ENSP00000225655,9606.ENSP00000236850,9606.ENSP00000320866,9606.ENSP00000360609	PFN1,APOA1,CALR,HSP90AB1
GO:2000377	regulation of reactive oxygen species metabolic process		4	169	1.01	0.0116	9606.ENSP00000333994,9606.ENSP00000348170,9606.ENSP00000360609,9606.ENSP00000377192	HBB,HP,HSP90AB1,G6PD
GO:0006740	NADPH regeneration		2	15	1.76	0.012	9606.ENSP00000377192,9606.ENSP00000390265	G6PD,IDH1
GO:0009725	response to hormone		8	854	0.61	0.012	9606.ENSP00000264908,9606.ENSP00000285930,9606.ENSP00000307940,9606.ENSP00000320171,9606.ENSP00000320866,9606.ENSP00000337060,9606.ENSP00000346032,9606.ENSP00000390265	ANXA3,AKR1B1,EEF2,PKM,CALR,NME1,ANXA2,IDH1
GO:0044403	symbiont process		7	650	0.67	0.012	9606.ENSP00000295897,9606.ENSP00000346032,9606.ENSP00000346067,9606.ENSP00000346762,9606.ENSP00000360609,9606.ENSP00000365439,9606.ENSP00000419425	ALB,ANXA2,RPSA,SND1,HSP90AB1,HNRNPK,PPIA
GO:0050794	regulation of cellular process		35	10484	0.16	0.0121	9606.ENSP00000225655,9606.ENSP00000234590,9606.ENSP00000236850,9606.ENSP00000251595,9606.ENSP00000264908,9606.ENSP00000265462,9606.ENSP00000284292,9606.ENSP00000285930,9606.ENSP00000286091,9606.ENSP00000295897,9606.ENSP00000301522,9606.ENSP00000303920,9606.ENSP00000307940,9606.ENSP00000320866,9606.ENSP00000322421,9606.ENSP00000333994,9606.ENSP00000337060,9606.ENSP00000339001,9606.ENSP00000346032,…	PFN1,ENO1,APOA1,HBA2,ANXA3,PRDX5,NRGN,AKR1B1,PDIA4,ALB,PRDX2,MZB1,EEF2,CALR,HBA1,HBB,NME1,TUBB,ANXA2,SND1,HP,ACTB,ILF2,HDGF,S100A4,HSP90AB1,HNRNPK,G6PD,ANXA4,YWHAZ,LCP1,IDH1,SERPINA1,PPIA,CA1
GO:0008152	metabolic process		33	9569	0.18	0.0129	9606.ENSP00000219313,9606.ENSP00000234590,9606.ENSP00000236850,9606.ENSP00000236959,9606.ENSP00000251595,9606.ENSP00000265462,9606.ENSP00000285930,9606.ENSP00000286091,9606.ENSP00000295897,9606.ENSP00000301522,9606.ENSP00000307940,9606.ENSP00000319501,9606.ENSP00000320171,9606.ENSP00000320866,9606.ENSP00000322421,9606.ENSP00000331901,9606.ENSP00000333994,9606.ENSP00000337060,9606.ENSP00000346032,…	PSMD7,ENO1,APOA1,ATIC,HBA2,PRDX5,AKR1B1,PDIA4,ALB,PRDX2,EEF2,UGDH,PKM,CALR,HBA1,EEF1G,HBB,NME1,ANXA2,RPSA,SND1,ACTB,ILF2,HDGF,HSP90AB1,PPA1,HNRNPK,EEF1B2,G6PD,IDH1,SERPINA1,PPIA,CA1
GO:0009056	catabolic process		12	1859	0.45	0.0132	9606.ENSP00000219313,9606.ENSP00000234590,9606.ENSP00000236850,9606.ENSP00000251595,9606.ENSP00000265462,9606.ENSP00000301522,9606.ENSP00000320171,9606.ENSP00000322421,9606.ENSP00000333994,9606.ENSP00000346032,9606.ENSP00000346067,9606.ENSP00000346762	PSMD7,ENO1,APOA1,HBA2,PRDX5,PRDX2,PKM,HBA1,HBB,ANXA2,RPSA,SND1
GO:0014070	response to organic cyclic compound		8	873	0.6	0.0132	9606.ENSP00000264908,9606.ENSP00000307940,9606.ENSP00000320866,9606.ENSP00000337060,9606.ENSP00000349960,9606.ENSP00000360609,9606.ENSP00000377192,9606.ENSP00000390265	ANXA3,EEF2,CALR,NME1,ACTB,HSP90AB1,G6PD,IDH1
GO:0034375	high-density lipoprotein particle remodeling		2	17	1.71	0.0141	9606.ENSP00000236850,9606.ENSP00000295897	APOA1,ALB
GO:0006575	cellular modified amino acid metabolic process		4	185	0.97	0.0146	9606.ENSP00000236959,9606.ENSP00000331901,9606.ENSP00000377192,9606.ENSP00000390265	ATIC,EEF1G,G6PD,IDH1
GO:0051050	positive regulation of transport		8	892	0.59	0.0146	9606.ENSP00000320866,9606.ENSP00000346032,9606.ENSP00000349960,9606.ENSP00000360609,9606.ENSP00000365439,9606.ENSP00000377192,9606.ENSP00000379287,9606.ENSP00000419425	CALR,ANXA2,ACTB,HSP90AB1,HNRNPK,G6PD,YWHAZ,PPIA
GO:0043604	amide biosynthetic process		6	495	0.72	0.0149	9606.ENSP00000236959,9606.ENSP00000307940,9606.ENSP00000331901,9606.ENSP00000346067,9606.ENSP00000362329,9606.ENSP00000376056	ATIC,EEF2,EEF1G,RPSA,PPA1,EEF1B2
GO:0050789	regulation of biological process		36	11116	0.15	0.0152	9606.ENSP00000225655,9606.ENSP00000234590,9606.ENSP00000236850,9606.ENSP00000251595,9606.ENSP00000264908,9606.ENSP00000265462,9606.ENSP00000284292,9606.ENSP00000285930,9606.ENSP00000286091,9606.ENSP00000295897,9606.ENSP00000301522,9606.ENSP00000303920,9606.ENSP00000307940,9606.ENSP00000320866,9606.ENSP00000322421,9606.ENSP00000333994,9606.ENSP00000337060,9606.ENSP00000339001,9606.ENSP00000346032,…	PFN1,ENO1,APOA1,HBA2,ANXA3,PRDX5,NRGN,AKR1B1,PDIA4,ALB,PRDX2,MZB1,EEF2,CALR,HBA1,HBB,NME1,TUBB,ANXA2,RPSA,SND1,HP,ACTB,ILF2,HDGF,S100A4,HSP90AB1,HNRNPK,G6PD,ANXA4,YWHAZ,LCP1,IDH1,SERPINA1,PPIA,CA1
GO:0009152	purine ribonucleotide biosynthetic process		4	189	0.96	0.0153	9606.ENSP00000234590,9606.ENSP00000236959,9606.ENSP00000320171,9606.ENSP00000337060	ENO1,ATIC,PKM,NME1
GO:0044248	cellular catabolic process		11	1646	0.46	0.016	9606.ENSP00000219313,9606.ENSP00000234590,9606.ENSP00000236850,9606.ENSP00000251595,9606.ENSP00000265462,9606.ENSP00000301522,9606.ENSP00000320171,9606.ENSP00000322421,9606.ENSP00000333994,9606.ENSP00000346067,9606.ENSP00000346762	PSMD7,ENO1,APOA1,HBA2,PRDX5,PRDX2,PKM,HBA1,HBB,RPSA,SND1
GO:0009206	purine ribonucleoside triphosphate biosynthetic process		3	86	1.18	0.0169	9606.ENSP00000234590,9606.ENSP00000320171,9606.ENSP00000337060	ENO1,PKM,NME1
GO:0051704	multi-organism process		14	2514	0.38	0.0169	9606.ENSP00000234590,9606.ENSP00000264908,9606.ENSP00000285930,9606.ENSP00000295897,9606.ENSP00000320866,9606.ENSP00000331901,9606.ENSP00000339001,9606.ENSP00000346032,9606.ENSP00000346067,9606.ENSP00000346762,9606.ENSP00000348170,9606.ENSP00000360609,9606.ENSP00000365439,9606.ENSP00000419425	ENO1,ANXA3,AKR1B1,ALB,CALR,EEF1G,TUBB,ANXA2,RPSA,SND1,HP,HSP90AB1,HNRNPK,PPIA
GO:0071310	cellular response to organic substance		13	2219	0.41	0.0169	9606.ENSP00000285930,9606.ENSP00000307940,9606.ENSP00000320171,9606.ENSP00000320866,9606.ENSP00000337060,9606.ENSP00000346032,9606.ENSP00000349960,9606.ENSP00000357189,9606.ENSP00000360609,9606.ENSP00000379287,9606.ENSP00000381581,9606.ENSP00000419425,9606.ENSP00000430656	AKR1B1,EEF2,PKM,CALR,NME1,ANXA2,ACTB,HDGF,HSP90AB1,YWHAZ,LCP1,PPIA,CA1
GO:0032879	regulation of localization		14	2524	0.38	0.0171	9606.ENSP00000225655,9606.ENSP00000236850,9606.ENSP00000264908,9606.ENSP00000303920,9606.ENSP00000320866,9606.ENSP00000346032,9606.ENSP00000349960,9606.ENSP00000360609,9606.ENSP00000365439,9606.ENSP00000377192,9606.ENSP00000377833,9606.ENSP00000379287,9606.ENSP00000381581,9606.ENSP00000419425	PFN1,APOA1,ANXA3,MZB1,CALR,ANXA2,ACTB,HSP90AB1,HNRNPK,G6PD,ANXA4,YWHAZ,LCP1,PPIA
GO:0065007	biological regulation		37	11740	0.14	0.0181	9606.ENSP00000225655,9606.ENSP00000234590,9606.ENSP00000236850,9606.ENSP00000251595,9606.ENSP00000264908,9606.ENSP00000265462,9606.ENSP00000284292,9606.ENSP00000285930,9606.ENSP00000286091,9606.ENSP00000295897,9606.ENSP00000301522,9606.ENSP00000303920,9606.ENSP00000307940,9606.ENSP00000320866,9606.ENSP00000322421,9606.ENSP00000333994,9606.ENSP00000337060,9606.ENSP00000339001,9606.ENSP00000346032,…	PFN1,ENO1,APOA1,HBA2,ANXA3,PRDX5,NRGN,AKR1B1,PDIA4,ALB,PRDX2,MZB1,EEF2,CALR,HBA1,HBB,NME1,TUBB,ANXA2,RPSA,SND1,HP,ACTB,ILF2,HDGF,S100A4,HSP90AB1,HNRNPK,HBD,G6PD,ANXA4,YWHAZ,LCP1,IDH1,SERPINA1,PPIA,CA1
GO:0046165	alcohol biosynthetic process		3	91	1.16	0.0184	9606.ENSP00000236850,9606.ENSP00000285930,9606.ENSP00000377192	APOA1,AKR1B1,G6PD
GO:0006278	RNA-dependent DNA biosynthetic process		2	22	1.6	0.019	9606.ENSP00000360609,9606.ENSP00000419425	HSP90AB1,PPIA
GO:0009651	response to salt stress		2	22	1.6	0.019	9606.ENSP00000285930,9606.ENSP00000360609	AKR1B1,HSP90AB1
GO:1901564	organonitrogen compound metabolic process		22	5281	0.26	0.0194	9606.ENSP00000219313,9606.ENSP00000234590,9606.ENSP00000236850,9606.ENSP00000236959,9606.ENSP00000265462,9606.ENSP00000285930,9606.ENSP00000295897,9606.ENSP00000307940,9606.ENSP00000319501,9606.ENSP00000320171,9606.ENSP00000320866,9606.ENSP00000331901,9606.ENSP00000337060,9606.ENSP00000346032,9606.ENSP00000346067,9606.ENSP00000349960,9606.ENSP00000362329,9606.ENSP00000376056,9606.ENSP00000377192,…	PSMD7,ENO1,APOA1,ATIC,PRDX5,AKR1B1,ALB,EEF2,UGDH,PKM,CALR,EEF1G,NME1,ANXA2,RPSA,ACTB,PPA1,EEF1B2,G6PD,IDH1,SERPINA1,PPIA
GO:0006412	translation		5	362	0.78	0.0199	9606.ENSP00000307940,9606.ENSP00000331901,9606.ENSP00000346067,9606.ENSP00000362329,9606.ENSP00000376056	EEF2,EEF1G,RPSA,PPA1,EEF1B2
GO:0006457	protein folding		4	214	0.91	0.0207	9606.ENSP00000286091,9606.ENSP00000320866,9606.ENSP00000360609,9606.ENSP00000419425	PDIA4,CALR,HSP90AB1,PPIA
GO:0009611	response to wounding		6	547	0.68	0.0208	9606.ENSP00000236850,9606.ENSP00000320171,9606.ENSP00000333994,9606.ENSP00000369654,9606.ENSP00000379287,9606.ENSP00000416066	APOA1,PKM,HBB,HBD,YWHAZ,SERPINA1
GO:0009168	purine ribonucleoside monophosphate biosynthetic process		3	98	1.12	0.0209	9606.ENSP00000234590,9606.ENSP00000236959,9606.ENSP00000320171	ENO1,ATIC,PKM
GO:0048519	negative regulation of biological process		21	4953	0.27	0.0209	9606.ENSP00000225655,9606.ENSP00000234590,9606.ENSP00000236850,9606.ENSP00000265462,9606.ENSP00000285930,9606.ENSP00000295897,9606.ENSP00000301522,9606.ENSP00000303920,9606.ENSP00000320866,9606.ENSP00000337060,9606.ENSP00000346032,9606.ENSP00000346067,9606.ENSP00000346762,9606.ENSP00000348170,9606.ENSP00000357189,9606.ENSP00000360609,9606.ENSP00000365439,9606.ENSP00000377192,9606.ENSP00000377833,…	PFN1,ENO1,APOA1,PRDX5,AKR1B1,ALB,PRDX2,MZB1,CALR,NME1,ANXA2,RPSA,SND1,HP,HDGF,HSP90AB1,HNRNPK,G6PD,ANXA4,YWHAZ,SERPINA1
GO:0065008	regulation of biological quality		17	3559	0.32	0.0209	9606.ENSP00000225655,9606.ENSP00000236850,9606.ENSP00000265462,9606.ENSP00000284292,9606.ENSP00000285930,9606.ENSP00000286091,9606.ENSP00000295897,9606.ENSP00000301522,9606.ENSP00000320866,9606.ENSP00000333994,9606.ENSP00000337060,9606.ENSP00000346032,9606.ENSP00000360609,9606.ENSP00000369654,9606.ENSP00000377192,9606.ENSP00000379287,9606.ENSP00000416066	PFN1,APOA1,PRDX5,NRGN,AKR1B1,PDIA4,ALB,PRDX2,CALR,HBB,NME1,ANXA2,HSP90AB1,HBD,G6PD,YWHAZ,SERPINA1
GO:0071157	negative regulation of cell cycle arrest		2	24	1.56	0.0209	9606.ENSP00000320866,9606.ENSP00000360609	CALR,HSP90AB1
GO:0048513	animal organ development		15	2926	0.35	0.0212	9606.ENSP00000236850,9606.ENSP00000236959,9606.ENSP00000264908,9606.ENSP00000284292,9606.ENSP00000285930,9606.ENSP00000307940,9606.ENSP00000320171,9606.ENSP00000320866,9606.ENSP00000337060,9606.ENSP00000346032,9606.ENSP00000357705,9606.ENSP00000360609,9606.ENSP00000377192,9606.ENSP00000381581,9606.ENSP00000390265	APOA1,ATIC,ANXA3,NRGN,AKR1B1,EEF2,PKM,CALR,NME1,ANXA2,S100A4,HSP90AB1,G6PD,LCP1,IDH1
GO:0006735	NADH regeneration		2	25	1.54	0.0221	9606.ENSP00000234590,9606.ENSP00000320171	ENO1,PKM
GO:0032368	regulation of lipid transport		3	101	1.11	0.0221	9606.ENSP00000236850,9606.ENSP00000346032,9606.ENSP00000365439	APOA1,ANXA2,HNRNPK
GO:0061621	canonical glycolysis	TCP Glycolysis	2	25	1.54	0.0221	9606.ENSP00000234590,9606.ENSP00000320171	ENO1,PKM
GO:0097066	response to thyroid hormone		2	25	1.54	0.0221	9606.ENSP00000285930,9606.ENSP00000346032	AKR1B1,ANXA2
GO:0019637	organophosphate metabolic process		8	1011	0.54	0.0239	9606.ENSP00000234590,9606.ENSP00000236850,9606.ENSP00000236959,9606.ENSP00000265462,9606.ENSP00000320171,9606.ENSP00000337060,9606.ENSP00000377192,9606.ENSP00000390265	ENO1,APOA1,ATIC,PRDX5,PKM,NME1,G6PD,IDH1
GO:0044764	multi-organism cellular process		2	27	1.51	0.0239	9606.ENSP00000295897,9606.ENSP00000419425	ALB,PPIA
GO:0051354	negative regulation of oxidoreductase activity		2	27	1.51	0.0239	9606.ENSP00000265462,9606.ENSP00000348170	PRDX5,HP
GO:0090407	organophosphate biosynthetic process		6	577	0.66	0.0239	9606.ENSP00000234590,9606.ENSP00000236850,9606.ENSP00000236959,9606.ENSP00000320171,9606.ENSP00000337060,9606.ENSP00000377192	ENO1,APOA1,ATIC,PKM,NME1,G6PD
GO:0021537	telencephalon development		4	237	0.87	0.0253	9606.ENSP00000236959,9606.ENSP00000264908,9606.ENSP00000284292,9606.ENSP00000337060	ATIC,ANXA3,NRGN,NME1
GO:0034976	response to endoplasmic reticulum stress		4	240	0.86	0.0262	9606.ENSP00000286091,9606.ENSP00000307940,9606.ENSP00000320866,9606.ENSP00000357189	PDIA4,EEF2,CALR,HDGF
GO:0006006	glucose metabolic process		3	113	1.06	0.0266	9606.ENSP00000234590,9606.ENSP00000320171,9606.ENSP00000377192	ENO1,PKM,G6PD
GO:0043086	negative regulation of catalytic activity		7	809	0.58	0.0266	9606.ENSP00000236850,9606.ENSP00000264908,9606.ENSP00000265462,9606.ENSP00000346032,9606.ENSP00000348170,9606.ENSP00000377833,9606.ENSP00000416066	APOA1,ANXA3,PRDX5,ANXA2,HP,ANXA4,SERPINA1
GO:0033554	cellular response to stress		10	1553	0.45	0.0267	9606.ENSP00000236850,9606.ENSP00000265462,9606.ENSP00000285930,9606.ENSP00000286091,9606.ENSP00000295897,9606.ENSP00000301522,9606.ENSP00000307940,9606.ENSP00000320866,9606.ENSP00000357189,9606.ENSP00000377192	APOA1,PRDX5,AKR1B1,PDIA4,ALB,PRDX2,EEF2,CALR,HDGF,G6PD
GO:0006414	translational elongation		3	116	1.05	0.0281	9606.ENSP00000307940,9606.ENSP00000331901,9606.ENSP00000376056	EEF2,EEF1G,EEF1B2
GO:0015711	organic anion transport		5	414	0.72	0.0286	9606.ENSP00000236850,9606.ENSP00000251595,9606.ENSP00000322421,9606.ENSP00000333994,9606.ENSP00000430656	APOA1,HBA2,HBA1,HBB,CA1
GO:0044237	cellular metabolic process		30	8797	0.17	0.0297	9606.ENSP00000219313,9606.ENSP00000234590,9606.ENSP00000236850,9606.ENSP00000236959,9606.ENSP00000251595,9606.ENSP00000265462,9606.ENSP00000285930,9606.ENSP00000295897,9606.ENSP00000301522,9606.ENSP00000307940,9606.ENSP00000319501,9606.ENSP00000320171,9606.ENSP00000322421,9606.ENSP00000331901,9606.ENSP00000333994,9606.ENSP00000337060,9606.ENSP00000346067,9606.ENSP00000346762,9606.ENSP00000349960,…	PSMD7,ENO1,APOA1,ATIC,HBA2,PRDX5,AKR1B1,ALB,PRDX2,EEF2,UGDH,PKM,HBA1,EEF1G,HBB,NME1,RPSA,SND1,ACTB,ILF2,HDGF,HSP90AB1,PPA1,HNRNPK,EEF1B2,G6PD,IDH1,SERPINA1,PPIA,CA1
GO:1900026	positive regulation of substrate adhesion-dependent cell spreading		2	32	1.43	0.0297	9606.ENSP00000236850,9606.ENSP00000320866	APOA1,CALR
GO:1902652	secondary alcohol metabolic process		3	119	1.04	0.0297	9606.ENSP00000236850,9606.ENSP00000377192,9606.ENSP00000390265	APOA1,G6PD,IDH1
GO:0048523	negative regulation of cellular process		19	4454	0.27	0.0303	9606.ENSP00000225655,9606.ENSP00000234590,9606.ENSP00000236850,9606.ENSP00000265462,9606.ENSP00000285930,9606.ENSP00000295897,9606.ENSP00000301522,9606.ENSP00000303920,9606.ENSP00000320866,9606.ENSP00000337060,9606.ENSP00000346032,9606.ENSP00000348170,9606.ENSP00000357189,9606.ENSP00000360609,9606.ENSP00000365439,9606.ENSP00000377192,9606.ENSP00000377833,9606.ENSP00000379287,9606.ENSP00000416066	PFN1,ENO1,APOA1,PRDX5,AKR1B1,ALB,PRDX2,MZB1,CALR,NME1,ANXA2,HP,HDGF,HSP90AB1,HNRNPK,G6PD,ANXA4,YWHAZ,SERPINA1
GO:1901137	carbohydrate derivative biosynthetic process		6	625	0.62	0.0316	9606.ENSP00000234590,9606.ENSP00000236959,9606.ENSP00000319501,9606.ENSP00000320171,9606.ENSP00000337060,9606.ENSP00000377192	ENO1,ATIC,UGDH,PKM,NME1,G6PD
GO:0006694	steroid biosynthetic process		3	126	1.02	0.0332	9606.ENSP00000236850,9606.ENSP00000285930,9606.ENSP00000377192	APOA1,AKR1B1,G6PD
GO:0009719	response to endogenous stimulus		9	1353	0.46	0.034	9606.ENSP00000264908,9606.ENSP00000285930,9606.ENSP00000307940,9606.ENSP00000320171,9606.ENSP00000320866,9606.ENSP00000337060,9606.ENSP00000346032,9606.ENSP00000349960,9606.ENSP00000390265	ANXA3,AKR1B1,EEF2,PKM,CALR,NME1,ANXA2,ACTB,IDH1
GO:0002576	platelet degranulation		3	129	1	0.035	9606.ENSP00000236850,9606.ENSP00000295897,9606.ENSP00000416066	APOA1,ALB,SERPINA1
GO:0045807	positive regulation of endocytosis		3	129	1	0.035	9606.ENSP00000320866,9606.ENSP00000346032,9606.ENSP00000365439	CALR,ANXA2,HNRNPK
GO:0044092	negative regulation of molecular function		8	1119	0.49	0.0374	9606.ENSP00000236850,9606.ENSP00000264908,9606.ENSP00000265462,9606.ENSP00000346032,9606.ENSP00000348170,9606.ENSP00000349960,9606.ENSP00000377833,9606.ENSP00000416066	APOA1,ANXA3,PRDX5,ANXA2,HP,ACTB,ANXA4,SERPINA1
GO:0045471	response to ethanol		3	134	0.99	0.0379	9606.ENSP00000307940,9606.ENSP00000376056,9606.ENSP00000377192	EEF2,EEF1B2,G6PD
GO:0005975	carbohydrate metabolic process		5	457	0.68	0.0387	9606.ENSP00000234590,9606.ENSP00000285930,9606.ENSP00000320171,9606.ENSP00000377192,9606.ENSP00000390265	ENO1,AKR1B1,PKM,G6PD,IDH1
GO:0010634	positive regulation of epithelial cell migration		3	136	0.98	0.0387	9606.ENSP00000225655,9606.ENSP00000264908,9606.ENSP00000320866	PFN1,ANXA3,CALR
GO:0031667	response to nutrient levels		5	455	0.68	0.0387	9606.ENSP00000236850,9606.ENSP00000295897,9606.ENSP00000307940,9606.ENSP00000320171,9606.ENSP00000377192	APOA1,ALB,EEF2,PKM,G6PD
GO:0044271	cellular nitrogen compound biosynthetic process		16	3528	0.29	0.0387	9606.ENSP00000234590,9606.ENSP00000236959,9606.ENSP00000307940,9606.ENSP00000319501,9606.ENSP00000320171,9606.ENSP00000331901,9606.ENSP00000337060,9606.ENSP00000346067,9606.ENSP00000346762,9606.ENSP00000355011,9606.ENSP00000357189,9606.ENSP00000360609,9606.ENSP00000362329,9606.ENSP00000365439,9606.ENSP00000376056,9606.ENSP00000419425	ENO1,ATIC,EEF2,UGDH,PKM,EEF1G,NME1,RPSA,SND1,ILF2,HDGF,HSP90AB1,PPA1,HNRNPK,EEF1B2,PPIA
GO:0051130	positive regulation of cellular component organization		8	1128	0.49	0.0387	9606.ENSP00000225655,9606.ENSP00000236850,9606.ENSP00000320866,9606.ENSP00000337060,9606.ENSP00000346032,9606.ENSP00000365439,9606.ENSP00000379287,9606.ENSP00000381581	PFN1,APOA1,CALR,NME1,ANXA2,HNRNPK,YWHAZ,LCP1
GO:0070201	regulation of establishment of protein localization		6	662	0.6	0.0387	9606.ENSP00000236850,9606.ENSP00000360609,9606.ENSP00000377833,9606.ENSP00000379287,9606.ENSP00000381581,9606.ENSP00000419425	APOA1,HSP90AB1,ANXA4,YWHAZ,LCP1,PPIA
GO:0042060	wound healing		5	461	0.67	0.0392	9606.ENSP00000320171,9606.ENSP00000333994,9606.ENSP00000369654,9606.ENSP00000379287,9606.ENSP00000416066	PKM,HBB,HBD,YWHAZ,SERPINA1
GO:0032880	regulation of protein localization		7	901	0.53	0.0409	9606.ENSP00000236850,9606.ENSP00000349960,9606.ENSP00000360609,9606.ENSP00000377833,9606.ENSP00000379287,9606.ENSP00000381581,9606.ENSP00000419425	APOA1,ACTB,HSP90AB1,ANXA4,YWHAZ,LCP1,PPIA
GO:0006695	cholesterol biosynthetic process		2	41	1.33	0.041	9606.ENSP00000236850,9606.ENSP00000377192	APOA1,G6PD
GO:0033574	response to testosterone		2	41	1.33	0.041	9606.ENSP00000320866,9606.ENSP00000337060	CALR,NME1
GO:0007596	blood coagulation		4	288	0.78	0.0412	9606.ENSP00000333994,9606.ENSP00000369654,9606.ENSP00000379287,9606.ENSP00000416066	HBB,HBD,YWHAZ,SERPINA1
GO:0019222	regulation of metabolic process		24	6516	0.2	0.0412	9606.ENSP00000225655,9606.ENSP00000234590,9606.ENSP00000236850,9606.ENSP00000264908,9606.ENSP00000265462,9606.ENSP00000303920,9606.ENSP00000307940,9606.ENSP00000320866,9606.ENSP00000333994,9606.ENSP00000337060,9606.ENSP00000346032,9606.ENSP00000346067,9606.ENSP00000346762,9606.ENSP00000348170,9606.ENSP00000349960,9606.ENSP00000355011,9606.ENSP00000357189,9606.ENSP00000360609,9606.ENSP00000365439,…	PFN1,ENO1,APOA1,ANXA3,PRDX5,MZB1,EEF2,CALR,HBB,NME1,ANXA2,RPSA,SND1,HP,ACTB,ILF2,HDGF,HSP90AB1,HNRNPK,G6PD,ANXA4,YWHAZ,IDH1,SERPINA1
GO:0006066	alcohol metabolic process		4	290	0.78	0.0418	9606.ENSP00000236850,9606.ENSP00000285930,9606.ENSP00000377192,9606.ENSP00000390265	APOA1,AKR1B1,G6PD,IDH1
GO:0032374	regulation of cholesterol transport		2	43	1.31	0.0418	9606.ENSP00000236850,9606.ENSP00000346032	APOA1,ANXA2
GO:0042866	pyruvate biosynthetic process		2	42	1.32	0.0418	9606.ENSP00000234590,9606.ENSP00000320171	ENO1,PKM
GO:0045429	positive regulation of nitric oxide biosynthetic process		2	42	1.32	0.0418	9606.ENSP00000333994,9606.ENSP00000360609	HBB,HSP90AB1
GO:1901657	glycosyl compound metabolic process		3	143	0.96	0.0418	9606.ENSP00000236959,9606.ENSP00000285930,9606.ENSP00000337060	ATIC,AKR1B1,NME1
GO:1901576	organic substance biosynthetic process		19	4656	0.25	0.0422	9606.ENSP00000234590,9606.ENSP00000236850,9606.ENSP00000236959,9606.ENSP00000285930,9606.ENSP00000307940,9606.ENSP00000319501,9606.ENSP00000320171,9606.ENSP00000331901,9606.ENSP00000337060,9606.ENSP00000346067,9606.ENSP00000346762,9606.ENSP00000355011,9606.ENSP00000357189,9606.ENSP00000360609,9606.ENSP00000362329,9606.ENSP00000365439,9606.ENSP00000376056,9606.ENSP00000377192,9606.ENSP00000419425	ENO1,APOA1,ATIC,AKR1B1,EEF2,UGDH,PKM,EEF1G,NME1,RPSA,SND1,ILF2,HDGF,HSP90AB1,PPA1,HNRNPK,EEF1B2,G6PD,PPIA
GO:0034404	nucleobase-containing small molecule biosynthetic process		3	149	0.94	0.0437	9606.ENSP00000234590,9606.ENSP00000320171,9606.ENSP00000337060	ENO1,PKM,NME1
GO:0006953	acute-phase response	TCP Acute phase response signaling	2	45	1.29	0.0441	9606.ENSP00000348170,9606.ENSP00000416066	HP,SERPINA1
GO:0051235	maintenance of location		3	150	0.94	0.0441	9606.ENSP00000236850,9606.ENSP00000295897,9606.ENSP00000320866	APOA1,ALB,CALR
GO:0006986	response to unfolded protein		3	153	0.93	0.0457	9606.ENSP00000320866,9606.ENSP00000357189,9606.ENSP00000360609	CALR,HDGF,HSP90AB1
GO:0046394	carboxylic acid biosynthetic process		4	311	0.75	0.0475	9606.ENSP00000234590,9606.ENSP00000236959,9606.ENSP00000319501,9606.ENSP00000320171	ENO1,ATIC,UGDH,PKM
GO:0051701	interaction with host		3	156	0.92	0.0475	9606.ENSP00000295897,9606.ENSP00000346067,9606.ENSP00000419425	ALB,RPSA,PPIA
GO:0019319	hexose biosynthetic process		2	49	1.25	0.0496	9606.ENSP00000234590,9606.ENSP00000285930	ENO1,AKR1B1

## Sheet: STRING
#term ID	term description	observed gene count	background gene count	strength	false discovery rate	matching proteins in your network (IDs)	matching proteins in your network (labels)
CL:23233	hemoglobin complex, and Glycophorin A	5	18	2.08	3.15e-07	9606.ENSP00000251595,9606.ENSP00000322421,9606.ENSP00000333994,9606.ENSP00000369654,9606.ENSP00000430656	HBA2,HBA1,HBB,HBD,CA1
CL:23237	haptoglobin-hemoglobin complex, and Haemoglobin, beta-type	4	5	2.54	3.15e-07	9606.ENSP00000251595,9606.ENSP00000322421,9606.ENSP00000333994,9606.ENSP00000369654	HBA2,HBA1,HBB,HBD
CL:2056	mixed, incl. membrane raft assembly, and Annexin	5	42	1.71	2.76e-06	9606.ENSP00000264908,9606.ENSP00000346032,9606.ENSP00000357705,9606.ENSP00000377833,9606.ENSP00000419425	ANXA3,ANXA2,S100A4,ANXA4,PPIA
CL:2058	mixed, incl. membrane raft assembly, and Annexin	4	33	1.72	4.12e-05	9606.ENSP00000264908,9606.ENSP00000346032,9606.ENSP00000377833,9606.ENSP00000419425	ANXA3,ANXA2,ANXA4,PPIA
CL:21010	Carbon metabolism, and Amino sugar and nucleotide sugar metabolism	6	152	1.23	4.12e-05	9606.ENSP00000234590,9606.ENSP00000285930,9606.ENSP00000319501,9606.ENSP00000320171,9606.ENSP00000377192,9606.ENSP00000390265	ENO1,AKR1B1,UGDH,PKM,G6PD,IDH1
CL:21011	Carbon metabolism, and Pyruvate metabolism	5	120	1.26	0.00017	9606.ENSP00000234590,9606.ENSP00000285930,9606.ENSP00000320171,9606.ENSP00000377192,9606.ENSP00000390265	ENO1,AKR1B1,PKM,G6PD,IDH1
CL:2059	mixed, incl. membrane raft assembly, and Annexin	3	24	1.74	0.00051	9606.ENSP00000264908,9606.ENSP00000346032,9606.ENSP00000377833	ANXA3,ANXA2,ANXA4
CL:21014	Carbon metabolism, and lactate dehydrogenase activity	4	79	1.34	0.00057	9606.ENSP00000234590,9606.ENSP00000320171,9606.ENSP00000377192,9606.ENSP00000390265	ENO1,PKM,G6PD,IDH1
CL:15262	eukaryotic translation elongation factor 1 complex, and Elongation factor 1B gamma, C-terminal	2	5	2.24	0.0014	9606.ENSP00000331901,9606.ENSP00000376056	EEF1G,EEF1B2
CL:1667	mixed, incl. dense body, and Cofilin 1	2	6	2.16	0.0016	9606.ENSP00000225655,9606.ENSP00000349960	PFN1,ACTB
CL:21015	Pentose phosphate pathway, and Glycolysis	3	43	1.48	0.0017	9606.ENSP00000234590,9606.ENSP00000320171,9606.ENSP00000377192	ENO1,PKM,G6PD
CL:2062	S100 protein binding, and Annexin A3	2	7	2.09	0.0018	9606.ENSP00000264908,9606.ENSP00000346032	ANXA3,ANXA2
CL:21045	Enolase, conserved site, and Phosphoglycerate mutase 1	2	8	2.04	0.0022	9606.ENSP00000234590,9606.ENSP00000320171	ENO1,PKM
CL:22885	mixed, incl. thioredoxin peroxidase activity, and glutathione disulfide oxidoreductase activity	2	10	1.94	0.003	9606.ENSP00000265462,9606.ENSP00000301522	PRDX5,PRDX2
CL:1603	RHO GTPases Activate WASPs and WAVEs, and ADF-H/Gelsolin-like domain superfamily	3	59	1.34	0.0034	9606.ENSP00000225655,9606.ENSP00000349960,9606.ENSP00000381581	PFN1,ACTB,LCP1
CL:14966	GTP hydrolysis and joining of the 60S ribosomal subunit, and Protein export	4	153	1.06	0.0038	9606.ENSP00000307940,9606.ENSP00000331901,9606.ENSP00000346067,9606.ENSP00000376056	EEF2,EEF1G,RPSA,EEF1B2
CL:14162	mixed, incl. endoplasmic reticulum chaperone complex, and mannose trimming involved in glycoprotein ERAD pathway	2	17	1.71	0.0056	9606.ENSP00000286091,9606.ENSP00000320866	PDIA4,CALR
CL:9723	Regulation of Insulin-like Growth Factor (IGF) transport and uptake by Insulin-like Growth Factor Binding Proteins (IGFBPs), and Formation of Fibrin Clot (Clotting Cascade)	3	163	0.9	0.0296	9606.ENSP00000236850,9606.ENSP00000295897,9606.ENSP00000416066	APOA1,ALB,SERPINA1
CL:14154	mixed, incl. Protein processing in endoplasmic reticulum, and Chaperone	3	182	0.86	0.0364	9606.ENSP00000286091,9606.ENSP00000320866,9606.ENSP00000360609	PDIA4,CALR,HSP90AB1

## Sheet: KEGG
#term ID	term description	observed gene count	background gene count	strength	false discovery rate	matching proteins in your network (IDs)	matching proteins in your network (labels)
hsa01200	Carbon metabolism	4	116	1.18	0.0076	9606.ENSP00000234590,9606.ENSP00000320171,9606.ENSP00000377192,9606.ENSP00000390265	ENO1,PKM,G6PD,IDH1
hsa05143	African trypanosomiasis	3	34	1.58	0.0076	9606.ENSP00000236850,9606.ENSP00000322421,9606.ENSP00000333994	APOA1,HBA1,HBB
hsa05130	Pathogenic Escherichia coli infection	3	53	1.39	0.0087	9606.ENSP00000339001,9606.ENSP00000349960,9606.ENSP00000379287	TUBB,ACTB,YWHAZ
hsa05230	Central carbon metabolism in cancer	3	65	1.3	0.0116	9606.ENSP00000320171,9606.ENSP00000377192,9606.ENSP00000390265	PKM,G6PD,IDH1
hsa01230	Biosynthesis of amino acids	3	72	1.26	0.0124	9606.ENSP00000234590,9606.ENSP00000320171,9606.ENSP00000390265	ENO1,PKM,IDH1
hsa05203	Viral carcinogenesis	4	183	0.98	0.0133	9606.ENSP00000320171,9606.ENSP00000346762,9606.ENSP00000365439,9606.ENSP00000379287	PKM,SND1,HNRNPK,YWHAZ
hsa00040	Pentose and glucuronate interconversions	2	34	1.41	0.0401	9606.ENSP00000285930,9606.ENSP00000319501	AKR1B1,UGDH
