# Supplementary material for: Application of two-dimensional difference gel electrophoresis to identify protein changes between center, margin, and adjacent non-tumor tissues obtained from non-small-cell lung cancer with adenocarcinoma or squamous cell carcinoma subtype
Source: PLoS One. 2022 May 5;17(5):e0268073. doi: 10.1371/journal.pone.0268073 (PMC9071164; doi:10.1371/journal.pone.0268073)
Supplement: S4 Material — (XLSX) [file pone.0268073.s008.xlsx]

## Sheet: GO_Biological_Process
#term ID	term description	observed gene count	background gene count	strength	false discovery rate	matching proteins in your network (IDs)	matching proteins in your network (labels)
GO:0002366	leukocyte activation involved in immune response	6	616	1.08	0.003	9606.ENSP00000215909,9606.ENSP00000228740,9606.ENSP00000299300,9606.ENSP00000339001,9606.ENSP00000373620,9606.ENSP00000381581	LGALS1,LTA4H,CCT2,TUBB,HSPD1,LCP1
GO:0035722	interleukin-12-mediated signaling pathway	3	47	1.89	0.003	9606.ENSP00000353408,9606.ENSP00000381581,9606.ENSP00000430656	MSN,LCP1,CA1
GO:0045321	leukocyte activation	7	894	0.98	0.003	9606.ENSP00000215909,9606.ENSP00000228740,9606.ENSP00000299300,9606.ENSP00000339001,9606.ENSP00000353408,9606.ENSP00000373620,9606.ENSP00000381581	LGALS1,LTA4H,CCT2,TUBB,MSN,HSPD1,LCP1
GO:0071803	positive regulation of podosome assembly	2	11	2.35	0.0054	9606.ENSP00000353408,9606.ENSP00000381581	MSN,LCP1
GO:0051764	actin crosslink formation	2	12	2.31	0.0056	9606.ENSP00000343690,9606.ENSP00000381581	DPYSL3,LCP1
GO:0002285	lymphocyte activation involved in immune response	3	104	1.55	0.0068	9606.ENSP00000215909,9606.ENSP00000373620,9606.ENSP00000381581	LGALS1,HSPD1,LCP1
GO:0051131	chaperone-mediated protein complex assembly	2	16	2.18	0.0068	9606.ENSP00000299300,9606.ENSP00000373620	CCT2,HSPD1
GO:0046649	lymphocyte activation	4	358	1.14	0.0111	9606.ENSP00000215909,9606.ENSP00000353408,9606.ENSP00000373620,9606.ENSP00000381581	LGALS1,MSN,HSPD1,LCP1
GO:0002376	immune system process	8	2370	0.62	0.0144	9606.ENSP00000215909,9606.ENSP00000228740,9606.ENSP00000299300,9606.ENSP00000339001,9606.ENSP00000353408,9606.ENSP00000373620,9606.ENSP00000381581,9606.ENSP00000414359	LGALS1,LTA4H,CCT2,TUBB,MSN,HSPD1,LCP1,PSMA1
GO:1903827	regulation of cellular protein localization	4	465	1.02	0.026	9606.ENSP00000299300,9606.ENSP00000353408,9606.ENSP00000357283,9606.ENSP00000381581	CCT2,MSN,LMNA,LCP1
GO:0006458	'de novo' protein folding	2	39	1.8	0.0262	9606.ENSP00000299300,9606.ENSP00000373620	CCT2,HSPD1
GO:0002312	B cell activation involved in immune response	2	42	1.77	0.0285	9606.ENSP00000215909,9606.ENSP00000373620	LGALS1,HSPD1
GO:0048678	response to axon injury	2	43	1.75	0.0285	9606.ENSP00000215909,9606.ENSP00000343690	LGALS1,DPYSL3
GO:0007010	cytoskeleton organization	5	953	0.81	0.0332	9606.ENSP00000339001,9606.ENSP00000343690,9606.ENSP00000353408,9606.ENSP00000357283,9606.ENSP00000381581	TUBB,DPYSL3,MSN,LMNA,LCP1
GO:0042110	T cell activation	3	225	1.21	0.0332	9606.ENSP00000353408,9606.ENSP00000373620,9606.ENSP00000381581	MSN,HSPD1,LCP1
GO:0051017	actin filament bundle assembly	2	48	1.71	0.0332	9606.ENSP00000343690,9606.ENSP00000381581	DPYSL3,LCP1
GO:0061077	chaperone-mediated protein folding	2	63	1.59	0.0447	9606.ENSP00000299300,9606.ENSP00000373620	CCT2,HSPD1
GO:0009988	cell-cell recognition	2	65	1.58	0.0457	9606.ENSP00000299300,9606.ENSP00000353408	CCT2,MSN
GO:0002443	leukocyte mediated immunity	4	632	0.89	0.048	9606.ENSP00000228740,9606.ENSP00000299300,9606.ENSP00000339001,9606.ENSP00000373620	LTA4H,CCT2,TUBB,HSPD1

## Sheet: STRING
#term ID	term description	observed gene count	background gene count	strength	false discovery rate	matching proteins in your network (IDs)	matching proteins in your network (labels)
CL:9738	mixed, incl. Serum albumin/Alpha-fetoprotein/Afamin, and Glypican-3	2	12	2.31	0.0057	9606.ENSP00000215909,9606.ENSP00000295897	LGALS1,ALB
CL:20135	Cooperation of Prefoldin and TriC/CCT in actin and tubulin folding, and post-chaperonin tubulin folding pathway	2	44	1.74	0.016	9606.ENSP00000299300,9606.ENSP00000339001	CCT2,TUBB

## Sheet: KEGG
None
