# Supplementary material for: Application of two-dimensional difference gel electrophoresis to identify protein changes between center, margin, and adjacent non-tumor tissues obtained from non-small-cell lung cancer with adenocarcinoma or squamous cell carcinoma subtype
Source: PLoS One. 2022 May 5;17(5):e0268073. doi: 10.1371/journal.pone.0268073 (PMC9071164; doi:10.1371/journal.pone.0268073)
Supplement: S5 Material — (XLSX) [file pone.0268073.s009.xlsx]

## Sheet: GO_Biological_Process
#term ID	term description		observed gene count	background gene count	strength	false discovery rate	matching proteins in your network (IDs)	matching proteins in your network (labels)
GO:0045055	regulated exocytosis		15	691	0.98	2.77e-08	9606.ENSP00000219313,9606.ENSP00000264908,9606.ENSP00000295897,9606.ENSP00000306099,9606.ENSP00000307940,9606.ENSP00000320171,9606.ENSP00000321584,9606.ENSP00000333994,9606.ENSP00000348170,9606.ENSP00000360609,9606.ENSP00000364802,9606.ENSP00000370115,9606.ENSP00000390265,9606.ENSP00000416066,9606.ENSP00000419425	PSMD7,ANXA3,ALB,FGB,EEF2,PKM,IMPDH2,HBB,HP,HSP90AB1,HSPA1A,SERPINB1,IDH1,SERPINA1,PPIA
GO:0002366	leukocyte activation involved in immune response		14	616	1	3.3e-08	9606.ENSP00000219313,9606.ENSP00000264908,9606.ENSP00000307940,9606.ENSP00000320171,9606.ENSP00000321584,9606.ENSP00000333994,9606.ENSP00000348170,9606.ENSP00000360609,9606.ENSP00000364802,9606.ENSP00000370115,9606.ENSP00000373620,9606.ENSP00000390265,9606.ENSP00000416066,9606.ENSP00000419425	PSMD7,ANXA3,EEF2,PKM,IMPDH2,HBB,HP,HSP90AB1,HSPA1A,SERPINB1,HSPD1,IDH1,SERPINA1,PPIA
GO:0002443	leukocyte mediated immunity		14	632	0.99	3.3e-08	9606.ENSP00000219313,9606.ENSP00000264908,9606.ENSP00000307940,9606.ENSP00000320171,9606.ENSP00000321584,9606.ENSP00000333994,9606.ENSP00000348170,9606.ENSP00000360609,9606.ENSP00000364802,9606.ENSP00000370115,9606.ENSP00000373620,9606.ENSP00000390265,9606.ENSP00000416066,9606.ENSP00000419425	PSMD7,ANXA3,EEF2,PKM,IMPDH2,HBB,HP,HSP90AB1,HSPA1A,SERPINB1,HSPD1,IDH1,SERPINA1,PPIA
GO:0032940	secretion by cell	2 + 5 (to samo)	16	959	0.87	3.3e-08	9606.ENSP00000219313,9606.ENSP00000264908,9606.ENSP00000286091,9606.ENSP00000295897,9606.ENSP00000306099,9606.ENSP00000307940,9606.ENSP00000320171,9606.ENSP00000321584,9606.ENSP00000333994,9606.ENSP00000348170,9606.ENSP00000360609,9606.ENSP00000364802,9606.ENSP00000370115,9606.ENSP00000390265,9606.ENSP00000416066,9606.ENSP00000419425	PSMD7,ANXA3,PDIA4,ALB,FGB,EEF2,PKM,IMPDH2,HBB,HP,HSP90AB1,HSPA1A,SERPINB1,IDH1,SERPINA1,PPIA
GO:0043312	neutrophil degranulation		13	485	1.08	3.3e-08	9606.ENSP00000219313,9606.ENSP00000264908,9606.ENSP00000307940,9606.ENSP00000320171,9606.ENSP00000321584,9606.ENSP00000333994,9606.ENSP00000348170,9606.ENSP00000360609,9606.ENSP00000364802,9606.ENSP00000370115,9606.ENSP00000390265,9606.ENSP00000416066,9606.ENSP00000419425	PSMD7,ANXA3,EEF2,PKM,IMPDH2,HBB,HP,HSP90AB1,HSPA1A,SERPINB1,IDH1,SERPINA1,PPIA
GO:0046903	secretion		17	1070	0.85	3.3e-08	9606.ENSP00000219313,9606.ENSP00000264908,9606.ENSP00000286091,9606.ENSP00000295897,9606.ENSP00000306099,9606.ENSP00000307940,9606.ENSP00000320171,9606.ENSP00000321584,9606.ENSP00000333994,9606.ENSP00000337060,9606.ENSP00000348170,9606.ENSP00000360609,9606.ENSP00000364802,9606.ENSP00000370115,9606.ENSP00000390265,9606.ENSP00000416066,9606.ENSP00000419425	PSMD7,ANXA3,PDIA4,ALB,FGB,EEF2,PKM,IMPDH2,HBB,NME1,HP,HSP90AB1,HSPA1A,SERPINB1,IDH1,SERPINA1,PPIA
GO:0002252	immune effector process		15	927	0.86	9.12e-08	9606.ENSP00000219313,9606.ENSP00000264908,9606.ENSP00000307940,9606.ENSP00000320171,9606.ENSP00000321584,9606.ENSP00000333994,9606.ENSP00000348170,9606.ENSP00000349960,9606.ENSP00000360609,9606.ENSP00000364802,9606.ENSP00000370115,9606.ENSP00000373620,9606.ENSP00000390265,9606.ENSP00000416066,9606.ENSP00000419425	PSMD7,ANXA3,EEF2,PKM,IMPDH2,HBB,HP,ACTB,HSP90AB1,HSPA1A,SERPINB1,HSPD1,IDH1,SERPINA1,PPIA
GO:0016192	vesicle-mediated transport		19	1699	0.7	1.13e-07	9606.ENSP00000219313,9606.ENSP00000251595,9606.ENSP00000264908,9606.ENSP00000295897,9606.ENSP00000306099,9606.ENSP00000307940,9606.ENSP00000320171,9606.ENSP00000321584,9606.ENSP00000322421,9606.ENSP00000333994,9606.ENSP00000337060,9606.ENSP00000348170,9606.ENSP00000349960,9606.ENSP00000360609,9606.ENSP00000364802,9606.ENSP00000370115,9606.ENSP00000390265,9606.ENSP00000416066,9606.ENSP00000419425	PSMD7,HBA2,ANXA3,ALB,FGB,EEF2,PKM,IMPDH2,HBA1,HBB,NME1,HP,ACTB,HSP90AB1,HSPA1A,SERPINB1,IDH1,SERPINA1,PPIA
GO:0098869	cellular oxidant detoxification		7	86	1.56	1.25e-07	9606.ENSP00000251595,9606.ENSP00000265462,9606.ENSP00000295897,9606.ENSP00000322421,9606.ENSP00000333994,9606.ENSP00000348170,9606.ENSP00000434516	HBA2,PRDX5,ALB,HBA1,HBB,HP,TXNRD1
GO:0001775	cell activation		15	1024	0.81	2.69e-07	9606.ENSP00000219313,9606.ENSP00000264908,9606.ENSP00000306099,9606.ENSP00000307940,9606.ENSP00000320171,9606.ENSP00000321584,9606.ENSP00000333994,9606.ENSP00000348170,9606.ENSP00000360609,9606.ENSP00000364802,9606.ENSP00000370115,9606.ENSP00000373620,9606.ENSP00000390265,9606.ENSP00000416066,9606.ENSP00000419425	PSMD7,ANXA3,FGB,EEF2,PKM,IMPDH2,HBB,HP,HSP90AB1,HSPA1A,SERPINB1,HSPD1,IDH1,SERPINA1,PPIA
GO:0097237	cellular response to toxic substance		8	195	1.26	1.03e-06	9606.ENSP00000251595,9606.ENSP00000265462,9606.ENSP00000295897,9606.ENSP00000322421,9606.ENSP00000333994,9606.ENSP00000348170,9606.ENSP00000349960,9606.ENSP00000434516	HBA2,PRDX5,ALB,HBA1,HBB,HP,ACTB,TXNRD1
GO:0006955	immune response	DD inflamantory response	17	1560	0.69	1.27e-06	9606.ENSP00000217426,9606.ENSP00000219313,9606.ENSP00000264908,9606.ENSP00000306099,9606.ENSP00000307940,9606.ENSP00000320171,9606.ENSP00000321584,9606.ENSP00000333994,9606.ENSP00000348170,9606.ENSP00000360609,9606.ENSP00000364802,9606.ENSP00000370115,9606.ENSP00000373620,9606.ENSP00000390265,9606.ENSP00000416066,9606.ENSP00000419425,9606.ENSP00000446007	AHCY,PSMD7,ANXA3,FGB,EEF2,PKM,IMPDH2,HBB,HP,HSP90AB1,HSPA1A,SERPINB1,HSPD1,IDH1,SERPINA1,PPIA,VIM
GO:0042221	response to chemical		26	4153	0.44	3.6e-06	9606.ENSP00000217426,9606.ENSP00000236959,9606.ENSP00000251595,9606.ENSP00000264908,9606.ENSP00000265462,9606.ENSP00000295897,9606.ENSP00000306099,9606.ENSP00000307940,9606.ENSP00000320171,9606.ENSP00000321584,9606.ENSP00000322421,9606.ENSP00000333994,9606.ENSP00000337060,9606.ENSP00000348170,9606.ENSP00000349960,9606.ENSP00000357283,9606.ENSP00000360609,9606.ENSP00000364802,9606.ENSP00000369654,…	AHCY,ATIC,HBA2,ANXA3,PRDX5,ALB,FGB,EEF2,PKM,IMPDH2,HBA1,HBB,NME1,HP,ACTB,LMNA,HSP90AB1,HSPA1A,HBD,HSPD1,EEF1B2,IDH1,PPIA,CA1,TXNRD1,VIM
GO:0009636	response to toxic substance		10	468	0.98	4.91e-06	9606.ENSP00000251595,9606.ENSP00000265462,9606.ENSP00000295897,9606.ENSP00000307940,9606.ENSP00000322421,9606.ENSP00000333994,9606.ENSP00000348170,9606.ENSP00000349960,9606.ENSP00000376056,9606.ENSP00000434516	HBA2,PRDX5,ALB,EEF2,HBA1,HBB,HP,ACTB,EEF1B2,TXNRD1
GO:0015671	oxygen transport		4	15	2.07	4.96e-06	9606.ENSP00000251595,9606.ENSP00000322421,9606.ENSP00000333994,9606.ENSP00000369654	HBA2,HBA1,HBB,HBD
GO:0050896	response to stimulus		35	7824	0.3	5.93e-06	9606.ENSP00000217426,9606.ENSP00000219313,9606.ENSP00000234590,9606.ENSP00000236959,9606.ENSP00000251595,9606.ENSP00000264908,9606.ENSP00000265462,9606.ENSP00000284292,9606.ENSP00000286091,9606.ENSP00000295897,9606.ENSP00000306099,9606.ENSP00000307940,9606.ENSP00000320171,9606.ENSP00000321584,9606.ENSP00000322421,9606.ENSP00000333994,9606.ENSP00000337060,9606.ENSP00000348170,9606.ENSP00000349960,…	AHCY,PSMD7,ENO1,ATIC,HBA2,ANXA3,PRDX5,NRGN,PDIA4,ALB,FGB,EEF2,PKM,IMPDH2,HBA1,HBB,NME1,HP,ACTB,KRT19,LMNA,HSP90AB1,HSPA1A,HNRNPK,HBD,SERPINB1,HSPD1,EEF1B2,IDH1,EEF1D,SERPINA1,PPIA,CA1,TXNRD1,VIM
GO:0006979	response to oxidative stress	MCF free radical Scavenging	9	373	1.03	7.93e-06	9606.ENSP00000251595,9606.ENSP00000265462,9606.ENSP00000307940,9606.ENSP00000322421,9606.ENSP00000333994,9606.ENSP00000348170,9606.ENSP00000364802,9606.ENSP00000390265,9606.ENSP00000434516	HBA2,PRDX5,EEF2,HBA1,HBB,HP,HSPA1A,IDH1,TXNRD1
GO:0051187	cofactor catabolic process		5	52	1.63	9.28e-06	9606.ENSP00000217426,9606.ENSP00000251595,9606.ENSP00000265462,9606.ENSP00000322421,9606.ENSP00000333994	AHCY,HBA2,PRDX5,HBA1,HBB
GO:0055086	nucleobase-containing small molecule metabolic process		11	662	0.87	9.89e-06	9606.ENSP00000217426,9606.ENSP00000234590,9606.ENSP00000236959,9606.ENSP00000265462,9606.ENSP00000319501,9606.ENSP00000320171,9606.ENSP00000321584,9606.ENSP00000337060,9606.ENSP00000364802,9606.ENSP00000390265,9606.ENSP00000434516	AHCY,ENO1,ATIC,PRDX5,UGDH,PKM,IMPDH2,NME1,HSPA1A,IDH1,TXNRD1
GO:0042744	hydrogen peroxide catabolic process		4	20	1.95	1.11e-05	9606.ENSP00000251595,9606.ENSP00000265462,9606.ENSP00000322421,9606.ENSP00000333994	HBA2,PRDX5,HBA1,HBB
GO:0000302	response to reactive oxygen species		7	189	1.22	1.19e-05	9606.ENSP00000251595,9606.ENSP00000265462,9606.ENSP00000307940,9606.ENSP00000322421,9606.ENSP00000333994,9606.ENSP00000348170,9606.ENSP00000434516	HBA2,PRDX5,EEF2,HBA1,HBB,HP,TXNRD1
GO:0006810	transport		25	4130	0.43	1.2e-05	9606.ENSP00000219313,9606.ENSP00000251595,9606.ENSP00000264908,9606.ENSP00000286091,9606.ENSP00000295897,9606.ENSP00000306099,9606.ENSP00000307940,9606.ENSP00000320171,9606.ENSP00000321584,9606.ENSP00000322421,9606.ENSP00000333994,9606.ENSP00000337060,9606.ENSP00000346067,9606.ENSP00000348170,9606.ENSP00000349960,9606.ENSP00000357283,9606.ENSP00000360609,9606.ENSP00000364802,9606.ENSP00000369654,…	PSMD7,HBA2,ANXA3,PDIA4,ALB,FGB,EEF2,PKM,IMPDH2,HBA1,HBB,NME1,RPSA,HP,ACTB,LMNA,HSP90AB1,HSPA1A,HBD,SERPINB1,HSPD1,IDH1,SERPINA1,PPIA,CA1
GO:0016999	antibiotic metabolic process		6	124	1.33	1.95e-05	9606.ENSP00000251595,9606.ENSP00000265462,9606.ENSP00000322421,9606.ENSP00000333994,9606.ENSP00000342056,9606.ENSP00000390265	HBA2,PRDX5,HBA1,HBB,CS,IDH1
GO:0051186	cofactor metabolic process		9	467	0.93	3.86e-05	9606.ENSP00000217426,9606.ENSP00000234590,9606.ENSP00000236959,9606.ENSP00000251595,9606.ENSP00000265462,9606.ENSP00000320171,9606.ENSP00000322421,9606.ENSP00000333994,9606.ENSP00000390265	AHCY,ENO1,ATIC,HBA2,PRDX5,PKM,HBA1,HBB,IDH1
GO:0017144	drug metabolic process		10	622	0.85	4.32e-05	9606.ENSP00000217426,9606.ENSP00000234590,9606.ENSP00000251595,9606.ENSP00000265462,9606.ENSP00000320171,9606.ENSP00000322421,9606.ENSP00000333994,9606.ENSP00000342056,9606.ENSP00000364802,9606.ENSP00000390265	AHCY,ENO1,HBA2,PRDX5,PKM,HBA1,HBB,CS,HSPA1A,IDH1
GO:0002376	immune system process		18	2370	0.53	5.74e-05	9606.ENSP00000217426,9606.ENSP00000219313,9606.ENSP00000264908,9606.ENSP00000306099,9606.ENSP00000307940,9606.ENSP00000320171,9606.ENSP00000321584,9606.ENSP00000333994,9606.ENSP00000348170,9606.ENSP00000349960,9606.ENSP00000360609,9606.ENSP00000364802,9606.ENSP00000370115,9606.ENSP00000373620,9606.ENSP00000390265,9606.ENSP00000416066,9606.ENSP00000419425,9606.ENSP00000446007	AHCY,PSMD7,ANXA3,FGB,EEF2,PKM,IMPDH2,HBB,HP,ACTB,HSP90AB1,HSPA1A,SERPINB1,HSPD1,IDH1,SERPINA1,PPIA,VIM
GO:0044403	symbiont process		10	650	0.84	5.95e-05	9606.ENSP00000295897,9606.ENSP00000346067,9606.ENSP00000346762,9606.ENSP00000355124,9606.ENSP00000360609,9606.ENSP00000364802,9606.ENSP00000365439,9606.ENSP00000373620,9606.ENSP00000419425,9606.ENSP00000446007	ALB,RPSA,SND1,KRT19,HSP90AB1,HSPA1A,HNRNPK,HSPD1,PPIA,VIM
GO:0010941	regulation of cell death	MCF cell death	15	1638	0.61	6e-05	9606.ENSP00000234590,9606.ENSP00000251595,9606.ENSP00000265462,9606.ENSP00000295897,9606.ENSP00000306099,9606.ENSP00000322421,9606.ENSP00000333994,9606.ENSP00000337060,9606.ENSP00000348170,9606.ENSP00000357283,9606.ENSP00000360609,9606.ENSP00000364802,9606.ENSP00000365439,9606.ENSP00000373620,9606.ENSP00000410059	ENO1,HBA2,PRDX5,ALB,FGB,HBA1,HBB,NME1,HP,LMNA,HSP90AB1,HSPA1A,HNRNPK,HSPD1,EEF1D
GO:0070887	cellular response to chemical stimulus		19	2672	0.5	6.39e-05	9606.ENSP00000251595,9606.ENSP00000265462,9606.ENSP00000295897,9606.ENSP00000306099,9606.ENSP00000307940,9606.ENSP00000320171,9606.ENSP00000321584,9606.ENSP00000322421,9606.ENSP00000333994,9606.ENSP00000337060,9606.ENSP00000348170,9606.ENSP00000349960,9606.ENSP00000357283,9606.ENSP00000360609,9606.ENSP00000364802,9606.ENSP00000419425,9606.ENSP00000430656,9606.ENSP00000434516,9606.ENSP00000446007	HBA2,PRDX5,ALB,FGB,EEF2,PKM,IMPDH2,HBA1,HBB,NME1,HP,ACTB,LMNA,HSP90AB1,HSPA1A,PPIA,CA1,TXNRD1,VIM
GO:0006897	endocytosis		9	510	0.89	6.69e-05	9606.ENSP00000251595,9606.ENSP00000264908,9606.ENSP00000295897,9606.ENSP00000322421,9606.ENSP00000333994,9606.ENSP00000337060,9606.ENSP00000348170,9606.ENSP00000349960,9606.ENSP00000360609	HBA2,ANXA3,ALB,HBA1,HBB,NME1,HP,ACTB,HSP90AB1
GO:0006950	response to stress		21	3267	0.46	6.69e-05	9606.ENSP00000217426,9606.ENSP00000251595,9606.ENSP00000264908,9606.ENSP00000265462,9606.ENSP00000286091,9606.ENSP00000295897,9606.ENSP00000306099,9606.ENSP00000307940,9606.ENSP00000320171,9606.ENSP00000322421,9606.ENSP00000333994,9606.ENSP00000348170,9606.ENSP00000357283,9606.ENSP00000360609,9606.ENSP00000364802,9606.ENSP00000369654,9606.ENSP00000373620,9606.ENSP00000390265,9606.ENSP00000416066,…	AHCY,HBA2,ANXA3,PRDX5,PDIA4,ALB,FGB,EEF2,PKM,HBA1,HBB,HP,LMNA,HSP90AB1,HSPA1A,HBD,HSPD1,IDH1,SERPINA1,TXNRD1,VIM
GO:0017001	antibiotic catabolic process		4	42	1.63	0.00012	9606.ENSP00000251595,9606.ENSP00000265462,9606.ENSP00000322421,9606.ENSP00000333994	HBA2,PRDX5,HBA1,HBB
GO:0015701	bicarbonate transport		4	44	1.61	0.00014	9606.ENSP00000251595,9606.ENSP00000322421,9606.ENSP00000333994,9606.ENSP00000430656	HBA2,HBA1,HBB,CA1
GO:0016032	viral process		9	571	0.85	0.00015	9606.ENSP00000346067,9606.ENSP00000346762,9606.ENSP00000355124,9606.ENSP00000360609,9606.ENSP00000364802,9606.ENSP00000365439,9606.ENSP00000373620,9606.ENSP00000419425,9606.ENSP00000446007	RPSA,SND1,KRT19,HSP90AB1,HSPA1A,HNRNPK,HSPD1,PPIA,VIM
GO:0042542	response to hydrogen peroxide		5	112	1.3	0.0002	9606.ENSP00000251595,9606.ENSP00000307940,9606.ENSP00000322421,9606.ENSP00000333994,9606.ENSP00000348170	HBA2,EEF2,HBA1,HBB,HP
GO:0098657	import into cell		9	609	0.82	0.00024	9606.ENSP00000251595,9606.ENSP00000264908,9606.ENSP00000295897,9606.ENSP00000322421,9606.ENSP00000333994,9606.ENSP00000337060,9606.ENSP00000348170,9606.ENSP00000349960,9606.ENSP00000360609	HBA2,ANXA3,ALB,HBA1,HBB,NME1,HP,ACTB,HSP90AB1
GO:0051131	chaperone-mediated protein complex assembly		3	16	1.92	0.00031	9606.ENSP00000360609,9606.ENSP00000364802,9606.ENSP00000373620	HSP90AB1,HSPA1A,HSPD1
GO:0010035	response to inorganic substance		8	491	0.86	0.0004	9606.ENSP00000236959,9606.ENSP00000251595,9606.ENSP00000306099,9606.ENSP00000307940,9606.ENSP00000322421,9606.ENSP00000333994,9606.ENSP00000348170,9606.ENSP00000434516	ATIC,HBA2,FGB,EEF2,HBA1,HBB,HP,TXNRD1
GO:0044281	small molecule metabolic process		14	1779	0.54	0.00067	9606.ENSP00000217426,9606.ENSP00000234590,9606.ENSP00000236959,9606.ENSP00000265462,9606.ENSP00000319501,9606.ENSP00000320171,9606.ENSP00000321584,9606.ENSP00000337060,9606.ENSP00000342056,9606.ENSP00000362329,9606.ENSP00000364802,9606.ENSP00000390265,9606.ENSP00000430656,9606.ENSP00000434516	AHCY,ENO1,ATIC,PRDX5,UGDH,PKM,IMPDH2,NME1,CS,PPA1,HSPA1A,IDH1,CA1,TXNRD1
GO:0042493	response to drug		10	900	0.69	0.00074	9606.ENSP00000251595,9606.ENSP00000307940,9606.ENSP00000322421,9606.ENSP00000333994,9606.ENSP00000337060,9606.ENSP00000348170,9606.ENSP00000349960,9606.ENSP00000360609,9606.ENSP00000369654,9606.ENSP00000376056	HBA2,EEF2,HBA1,HBB,NME1,HP,ACTB,HSP90AB1,HBD,EEF1B2
GO:1901566	organonitrogen compound biosynthetic process		12	1370	0.59	0.001	9606.ENSP00000217426,9606.ENSP00000234590,9606.ENSP00000236959,9606.ENSP00000307940,9606.ENSP00000319501,9606.ENSP00000320171,9606.ENSP00000321584,9606.ENSP00000337060,9606.ENSP00000346067,9606.ENSP00000362329,9606.ENSP00000376056,9606.ENSP00000410059	AHCY,ENO1,ATIC,EEF2,UGDH,PKM,IMPDH2,NME1,RPSA,PPA1,EEF1B2,EEF1D
GO:0009117	nucleotide metabolic process		8	576	0.79	0.0011	9606.ENSP00000234590,9606.ENSP00000236959,9606.ENSP00000265462,9606.ENSP00000320171,9606.ENSP00000321584,9606.ENSP00000337060,9606.ENSP00000364802,9606.ENSP00000390265	ENO1,ATIC,PRDX5,PKM,IMPDH2,NME1,HSPA1A,IDH1
GO:0009206	purine ribonucleoside triphosphate biosynthetic process		4	86	1.32	0.0013	9606.ENSP00000234590,9606.ENSP00000320171,9606.ENSP00000321584,9606.ENSP00000337060	ENO1,PKM,IMPDH2,NME1
GO:0009987	cellular process		43	14652	0.12	0.0013	9606.ENSP00000217426,9606.ENSP00000219313,9606.ENSP00000234590,9606.ENSP00000236959,9606.ENSP00000251595,9606.ENSP00000264908,9606.ENSP00000265462,9606.ENSP00000284292,9606.ENSP00000286091,9606.ENSP00000295897,9606.ENSP00000303920,9606.ENSP00000306099,9606.ENSP00000307940,9606.ENSP00000319501,9606.ENSP00000320171,9606.ENSP00000321584,9606.ENSP00000322421,9606.ENSP00000333994,9606.ENSP00000337060,…	AHCY,PSMD7,ENO1,ATIC,HBA2,ANXA3,PRDX5,NRGN,PDIA4,ALB,MZB1,FGB,EEF2,UGDH,PKM,IMPDH2,HBA1,HBB,NME1,CS,RPSA,SND1,HP,ACTB,KRT19,LMNA,S100A4,HSP90AB1,PPA1,HSPA1A,HNRNPK,SERPINB1,HSPD1,EEF1B2,KRT34,IDH1,EEF1D,SERPINA1,PPIA,CA1,TAGLN,TXNRD1,VIM
GO:0006732	coenzyme metabolic process		6	297	0.95	0.0014	9606.ENSP00000217426,9606.ENSP00000234590,9606.ENSP00000236959,9606.ENSP00000265462,9606.ENSP00000320171,9606.ENSP00000390265	AHCY,ENO1,ATIC,PRDX5,PKM,IDH1
GO:1901700	response to oxygen-containing compound		12	1427	0.57	0.0014	9606.ENSP00000251595,9606.ENSP00000265462,9606.ENSP00000307940,9606.ENSP00000320171,9606.ENSP00000322421,9606.ENSP00000333994,9606.ENSP00000337060,9606.ENSP00000348170,9606.ENSP00000349960,9606.ENSP00000360609,9606.ENSP00000376056,9606.ENSP00000434516	HBA2,PRDX5,EEF2,PKM,HBA1,HBB,NME1,HP,ACTB,HSP90AB1,EEF1B2,TXNRD1
GO:0046677	response to antibiotic		6	305	0.94	0.0016	9606.ENSP00000251595,9606.ENSP00000307940,9606.ENSP00000322421,9606.ENSP00000333994,9606.ENSP00000348170,9606.ENSP00000376056	HBA2,EEF2,HBA1,HBB,HP,EEF1B2
GO:0009152	purine ribonucleotide biosynthetic process		5	189	1.07	0.0017	9606.ENSP00000234590,9606.ENSP00000236959,9606.ENSP00000320171,9606.ENSP00000321584,9606.ENSP00000337060	ENO1,ATIC,PKM,IMPDH2,NME1
GO:0009168	purine ribonucleoside monophosphate biosynthetic process		4	98	1.26	0.0019	9606.ENSP00000234590,9606.ENSP00000236959,9606.ENSP00000320171,9606.ENSP00000321584	ENO1,ATIC,PKM,IMPDH2
GO:0043933	protein-containing complex subunit organization		13	1770	0.51	0.0021	9606.ENSP00000251595,9606.ENSP00000295897,9606.ENSP00000303920,9606.ENSP00000306099,9606.ENSP00000320171,9606.ENSP00000321584,9606.ENSP00000322421,9606.ENSP00000333994,9606.ENSP00000346067,9606.ENSP00000360609,9606.ENSP00000364802,9606.ENSP00000373620,9606.ENSP00000416066	HBA2,ALB,MZB1,FGB,PKM,IMPDH2,HBA1,HBB,RPSA,HSP90AB1,HSPA1A,HSPD1,SERPINA1
GO:0065003	protein-containing complex assembly		12	1514	0.55	0.0021	9606.ENSP00000251595,9606.ENSP00000303920,9606.ENSP00000306099,9606.ENSP00000320171,9606.ENSP00000321584,9606.ENSP00000322421,9606.ENSP00000333994,9606.ENSP00000346067,9606.ENSP00000360609,9606.ENSP00000364802,9606.ENSP00000373620,9606.ENSP00000416066	HBA2,MZB1,FGB,PKM,IMPDH2,HBA1,HBB,RPSA,HSP90AB1,HSPA1A,HSPD1,SERPINA1
GO:0072521	purine-containing compound metabolic process		7	478	0.81	0.0021	9606.ENSP00000217426,9606.ENSP00000234590,9606.ENSP00000236959,9606.ENSP00000320171,9606.ENSP00000321584,9606.ENSP00000337060,9606.ENSP00000364802	AHCY,ENO1,ATIC,PKM,IMPDH2,NME1,HSPA1A
GO:0006898	receptor-mediated endocytosis		5	209	1.03	0.0023	9606.ENSP00000251595,9606.ENSP00000295897,9606.ENSP00000322421,9606.ENSP00000333994,9606.ENSP00000348170	HBA2,ALB,HBA1,HBB,HP
GO:0043066	negative regulation of apoptotic process		9	859	0.67	0.0023	9606.ENSP00000234590,9606.ENSP00000265462,9606.ENSP00000295897,9606.ENSP00000306099,9606.ENSP00000357283,9606.ENSP00000360609,9606.ENSP00000364802,9606.ENSP00000365439,9606.ENSP00000373620	ENO1,PRDX5,ALB,FGB,LMNA,HSP90AB1,HSPA1A,HNRNPK,HSPD1
GO:0046496	nicotinamide nucleotide metabolic process		4	107	1.22	0.0023	9606.ENSP00000234590,9606.ENSP00000265462,9606.ENSP00000320171,9606.ENSP00000390265	ENO1,PRDX5,PKM,IDH1
GO:0006457	protein folding		5	214	1.02	0.0024	9606.ENSP00000286091,9606.ENSP00000360609,9606.ENSP00000364802,9606.ENSP00000373620,9606.ENSP00000419425	PDIA4,HSP90AB1,HSPA1A,HSPD1,PPIA
GO:0042737	drug catabolic process		4	113	1.2	0.0026	9606.ENSP00000251595,9606.ENSP00000265462,9606.ENSP00000322421,9606.ENSP00000333994	HBA2,PRDX5,HBA1,HBB
GO:0009205	purine ribonucleoside triphosphate metabolic process		5	221	1	0.0027	9606.ENSP00000234590,9606.ENSP00000320171,9606.ENSP00000321584,9606.ENSP00000337060,9606.ENSP00000364802	ENO1,PKM,IMPDH2,NME1,HSPA1A
GO:0009116	nucleoside metabolic process		4	120	1.17	0.003	9606.ENSP00000217426,9606.ENSP00000236959,9606.ENSP00000321584,9606.ENSP00000337060	AHCY,ATIC,IMPDH2,NME1
GO:0009167	purine ribonucleoside monophosphate metabolic process		5	230	0.99	0.0031	9606.ENSP00000234590,9606.ENSP00000236959,9606.ENSP00000320171,9606.ENSP00000321584,9606.ENSP00000364802	ENO1,ATIC,PKM,IMPDH2,HSPA1A
GO:0006733	oxidoreduction coenzyme metabolic process		4	124	1.16	0.0033	9606.ENSP00000234590,9606.ENSP00000265462,9606.ENSP00000320171,9606.ENSP00000390265	ENO1,PRDX5,PKM,IDH1
GO:0055114	oxidation-reduction process		9	932	0.63	0.0034	9606.ENSP00000234590,9606.ENSP00000265462,9606.ENSP00000286091,9606.ENSP00000319501,9606.ENSP00000320171,9606.ENSP00000321584,9606.ENSP00000342056,9606.ENSP00000390265,9606.ENSP00000434516	ENO1,PRDX5,PDIA4,UGDH,PKM,IMPDH2,CS,IDH1,TXNRD1
GO:0010033	response to organic substance		16	2815	0.4	0.0041	9606.ENSP00000264908,9606.ENSP00000306099,9606.ENSP00000307940,9606.ENSP00000320171,9606.ENSP00000321584,9606.ENSP00000337060,9606.ENSP00000349960,9606.ENSP00000357283,9606.ENSP00000360609,9606.ENSP00000364802,9606.ENSP00000373620,9606.ENSP00000376056,9606.ENSP00000390265,9606.ENSP00000419425,9606.ENSP00000430656,9606.ENSP00000446007	ANXA3,FGB,EEF2,PKM,IMPDH2,NME1,ACTB,LMNA,HSP90AB1,HSPA1A,HSPD1,EEF1B2,IDH1,PPIA,CA1,VIM
GO:0034655	nucleobase-containing compound catabolic process		6	394	0.83	0.0041	9606.ENSP00000217426,9606.ENSP00000234590,9606.ENSP00000320171,9606.ENSP00000346067,9606.ENSP00000346762,9606.ENSP00000364802	AHCY,ENO1,PKM,RPSA,SND1,HSPA1A
GO:0044283	small molecule biosynthetic process		7	569	0.74	0.0043	9606.ENSP00000217426,9606.ENSP00000234590,9606.ENSP00000236959,9606.ENSP00000319501,9606.ENSP00000320171,9606.ENSP00000321584,9606.ENSP00000337060	AHCY,ENO1,ATIC,UGDH,PKM,IMPDH2,NME1
GO:0006091	generation of precursor metabolites and energy		6	400	0.82	0.0044	9606.ENSP00000234590,9606.ENSP00000319501,9606.ENSP00000320171,9606.ENSP00000342056,9606.ENSP00000390265,9606.ENSP00000434516	ENO1,UGDH,PKM,CS,IDH1,TXNRD1
GO:0006165	nucleoside diphosphate phosphorylation		3	56	1.38	0.0049	9606.ENSP00000234590,9606.ENSP00000320171,9606.ENSP00000337060	ENO1,PKM,NME1
GO:0006183	GTP biosynthetic process		2	11	1.91	0.0057	9606.ENSP00000321584,9606.ENSP00000337060	IMPDH2,NME1
GO:0009150	purine ribonucleotide metabolic process		6	425	0.8	0.0057	9606.ENSP00000234590,9606.ENSP00000236959,9606.ENSP00000320171,9606.ENSP00000321584,9606.ENSP00000337060,9606.ENSP00000364802	ENO1,ATIC,PKM,IMPDH2,NME1,HSPA1A
GO:0034404	nucleobase-containing small molecule biosynthetic process		4	149	1.08	0.0057	9606.ENSP00000234590,9606.ENSP00000320171,9606.ENSP00000321584,9606.ENSP00000337060	ENO1,PKM,IMPDH2,NME1
GO:0006986	response to unfolded protein		4	153	1.07	0.0062	9606.ENSP00000357283,9606.ENSP00000360609,9606.ENSP00000364802,9606.ENSP00000373620	LMNA,HSP90AB1,HSPA1A,HSPD1
GO:0022607	cellular component assembly		14	2343	0.42	0.0063	9606.ENSP00000251595,9606.ENSP00000303920,9606.ENSP00000306099,9606.ENSP00000320171,9606.ENSP00000321584,9606.ENSP00000322421,9606.ENSP00000333994,9606.ENSP00000346067,9606.ENSP00000349960,9606.ENSP00000355124,9606.ENSP00000360609,9606.ENSP00000364802,9606.ENSP00000373620,9606.ENSP00000416066	HBA2,MZB1,FGB,PKM,IMPDH2,HBA1,HBB,RPSA,ACTB,KRT19,HSP90AB1,HSPA1A,HSPD1,SERPINA1
GO:0015893	drug transport		4	155	1.06	0.0064	9606.ENSP00000251595,9606.ENSP00000322421,9606.ENSP00000333994,9606.ENSP00000369654	HBA2,HBA1,HBB,HBD
GO:0051701	interaction with host		4	156	1.06	0.0065	9606.ENSP00000295897,9606.ENSP00000346067,9606.ENSP00000364802,9606.ENSP00000419425	ALB,RPSA,HSPA1A,PPIA
GO:0051716	cellular response to stimulus		25	6212	0.25	0.0071	9606.ENSP00000251595,9606.ENSP00000265462,9606.ENSP00000284292,9606.ENSP00000286091,9606.ENSP00000295897,9606.ENSP00000306099,9606.ENSP00000307940,9606.ENSP00000320171,9606.ENSP00000321584,9606.ENSP00000322421,9606.ENSP00000333994,9606.ENSP00000337060,9606.ENSP00000348170,9606.ENSP00000349960,9606.ENSP00000355124,9606.ENSP00000357283,9606.ENSP00000360609,9606.ENSP00000364802,9606.ENSP00000365439,…	HBA2,PRDX5,NRGN,PDIA4,ALB,FGB,EEF2,PKM,IMPDH2,HBA1,HBB,NME1,HP,ACTB,KRT19,LMNA,HSP90AB1,HSPA1A,HNRNPK,HSPD1,EEF1D,PPIA,CA1,TXNRD1,VIM
GO:0045454	cell redox homeostasis		3	68	1.29	0.0072	9606.ENSP00000265462,9606.ENSP00000286091,9606.ENSP00000434516	PRDX5,PDIA4,TXNRD1
GO:0019058	viral life cycle		4	166	1.03	0.0074	9606.ENSP00000346067,9606.ENSP00000360609,9606.ENSP00000364802,9606.ENSP00000419425	RPSA,HSP90AB1,HSPA1A,PPIA
GO:0019752	carboxylic acid metabolic process		8	854	0.62	0.0075	9606.ENSP00000217426,9606.ENSP00000234590,9606.ENSP00000236959,9606.ENSP00000319501,9606.ENSP00000320171,9606.ENSP00000342056,9606.ENSP00000362329,9606.ENSP00000390265	AHCY,ENO1,ATIC,UGDH,PKM,CS,PPA1,IDH1
GO:0042026	protein refolding		2	14	1.8	0.0075	9606.ENSP00000364802,9606.ENSP00000373620	HSPA1A,HSPD1
GO:0046128	purine ribonucleoside metabolic process		3	70	1.28	0.0075	9606.ENSP00000217426,9606.ENSP00000321584,9606.ENSP00000337060	AHCY,IMPDH2,NME1
GO:0046394	carboxylic acid biosynthetic process		5	311	0.85	0.0085	9606.ENSP00000217426,9606.ENSP00000234590,9606.ENSP00000236959,9606.ENSP00000319501,9606.ENSP00000320171	AHCY,ENO1,ATIC,UGDH,PKM
GO:0031100	animal organ regeneration		3	79	1.23	0.01	9606.ENSP00000236959,9606.ENSP00000264908,9606.ENSP00000320171	ATIC,ANXA3,PKM
GO:0043604	amide biosynthetic process		6	495	0.73	0.0101	9606.ENSP00000236959,9606.ENSP00000307940,9606.ENSP00000346067,9606.ENSP00000362329,9606.ENSP00000376056,9606.ENSP00000410059	ATIC,EEF2,RPSA,PPA1,EEF1B2,EEF1D
GO:0006518	peptide metabolic process		6	497	0.73	0.0102	9606.ENSP00000307940,9606.ENSP00000346067,9606.ENSP00000362329,9606.ENSP00000376056,9606.ENSP00000390265,9606.ENSP00000410059	EEF2,RPSA,PPA1,EEF1B2,IDH1,EEF1D
GO:0044248	cellular catabolic process		11	1646	0.47	0.0102	9606.ENSP00000217426,9606.ENSP00000219313,9606.ENSP00000234590,9606.ENSP00000251595,9606.ENSP00000265462,9606.ENSP00000320171,9606.ENSP00000322421,9606.ENSP00000333994,9606.ENSP00000346067,9606.ENSP00000346762,9606.ENSP00000364802	AHCY,PSMD7,ENO1,HBA2,PRDX5,PKM,HBA1,HBB,RPSA,SND1,HSPA1A
GO:0051704	multi-organism process		14	2514	0.39	0.0104	9606.ENSP00000234590,9606.ENSP00000264908,9606.ENSP00000295897,9606.ENSP00000306099,9606.ENSP00000346067,9606.ENSP00000346762,9606.ENSP00000348170,9606.ENSP00000355124,9606.ENSP00000360609,9606.ENSP00000364802,9606.ENSP00000365439,9606.ENSP00000373620,9606.ENSP00000419425,9606.ENSP00000446007	ENO1,ANXA3,ALB,FGB,RPSA,SND1,HP,KRT19,HSP90AB1,HSPA1A,HNRNPK,HSPD1,PPIA,VIM
GO:1901564	organonitrogen compound metabolic process		22	5281	0.27	0.0114	9606.ENSP00000217426,9606.ENSP00000219313,9606.ENSP00000234590,9606.ENSP00000236959,9606.ENSP00000265462,9606.ENSP00000295897,9606.ENSP00000306099,9606.ENSP00000307940,9606.ENSP00000319501,9606.ENSP00000320171,9606.ENSP00000321584,9606.ENSP00000337060,9606.ENSP00000346067,9606.ENSP00000349960,9606.ENSP00000362329,9606.ENSP00000364802,9606.ENSP00000373620,9606.ENSP00000376056,9606.ENSP00000390265,…	AHCY,PSMD7,ENO1,ATIC,PRDX5,ALB,FGB,EEF2,UGDH,PKM,IMPDH2,NME1,RPSA,ACTB,PPA1,HSPA1A,HSPD1,EEF1B2,IDH1,EEF1D,SERPINA1,PPIA
GO:0008152	metabolic process		32	9569	0.17	0.0132	9606.ENSP00000217426,9606.ENSP00000219313,9606.ENSP00000234590,9606.ENSP00000236959,9606.ENSP00000251595,9606.ENSP00000265462,9606.ENSP00000286091,9606.ENSP00000295897,9606.ENSP00000306099,9606.ENSP00000307940,9606.ENSP00000319501,9606.ENSP00000320171,9606.ENSP00000321584,9606.ENSP00000322421,9606.ENSP00000333994,9606.ENSP00000337060,9606.ENSP00000342056,9606.ENSP00000346067,9606.ENSP00000346762,…	AHCY,PSMD7,ENO1,ATIC,HBA2,PRDX5,PDIA4,ALB,FGB,EEF2,UGDH,PKM,IMPDH2,HBA1,HBB,NME1,CS,RPSA,SND1,ACTB,HSP90AB1,PPA1,HSPA1A,HNRNPK,HSPD1,EEF1B2,IDH1,EEF1D,SERPINA1,PPIA,CA1,TXNRD1
GO:0043603	cellular amide metabolic process		7	732	0.63	0.0135	9606.ENSP00000236959,9606.ENSP00000307940,9606.ENSP00000346067,9606.ENSP00000362329,9606.ENSP00000376056,9606.ENSP00000390265,9606.ENSP00000410059	ATIC,EEF2,RPSA,PPA1,EEF1B2,IDH1,EEF1D
GO:0046718	viral entry into host cell		3	92	1.16	0.0141	9606.ENSP00000346067,9606.ENSP00000364802,9606.ENSP00000419425	RPSA,HSPA1A,PPIA
GO:0030162	regulation of proteolysis		7	742	0.62	0.0143	9606.ENSP00000234590,9606.ENSP00000265462,9606.ENSP00000360609,9606.ENSP00000364802,9606.ENSP00000370115,9606.ENSP00000373620,9606.ENSP00000416066	ENO1,PRDX5,HSP90AB1,HSPA1A,SERPINB1,HSPD1,SERPINA1
GO:0048513	animal organ development		15	2926	0.36	0.0143	9606.ENSP00000236959,9606.ENSP00000264908,9606.ENSP00000284292,9606.ENSP00000307940,9606.ENSP00000320171,9606.ENSP00000321584,9606.ENSP00000337060,9606.ENSP00000355124,9606.ENSP00000357283,9606.ENSP00000357705,9606.ENSP00000360609,9606.ENSP00000377570,9606.ENSP00000390265,9606.ENSP00000432282,9606.ENSP00000446007	ATIC,ANXA3,NRGN,EEF2,PKM,IMPDH2,NME1,KRT19,LMNA,S100A4,HSP90AB1,KRT34,IDH1,TAGLN,VIM
GO:0006278	RNA-dependent DNA biosynthetic process		2	22	1.61	0.0144	9606.ENSP00000360609,9606.ENSP00000419425	HSP90AB1,PPIA
GO:0006412	translation		5	362	0.79	0.0145	9606.ENSP00000307940,9606.ENSP00000346067,9606.ENSP00000362329,9606.ENSP00000376056,9606.ENSP00000410059	EEF2,RPSA,PPA1,EEF1B2,EEF1D
GO:2001234	negative regulation of apoptotic signaling pathway		4	218	0.91	0.0162	9606.ENSP00000234590,9606.ENSP00000306099,9606.ENSP00000357283,9606.ENSP00000364802	ENO1,FGB,LMNA,HSPA1A
GO:0006730	one-carbon metabolic process		2	24	1.57	0.0163	9606.ENSP00000217426,9606.ENSP00000430656	AHCY,CA1
GO:0042981	regulation of apoptotic process		10	1501	0.47	0.0165	9606.ENSP00000234590,9606.ENSP00000265462,9606.ENSP00000295897,9606.ENSP00000306099,9606.ENSP00000337060,9606.ENSP00000357283,9606.ENSP00000360609,9606.ENSP00000364802,9606.ENSP00000365439,9606.ENSP00000373620	ENO1,PRDX5,ALB,FGB,NME1,LMNA,HSP90AB1,HSPA1A,HNRNPK,HSPD1
GO:0044237	cellular metabolic process		30	8797	0.18	0.0167	9606.ENSP00000217426,9606.ENSP00000219313,9606.ENSP00000234590,9606.ENSP00000236959,9606.ENSP00000251595,9606.ENSP00000265462,9606.ENSP00000295897,9606.ENSP00000307940,9606.ENSP00000319501,9606.ENSP00000320171,9606.ENSP00000321584,9606.ENSP00000322421,9606.ENSP00000333994,9606.ENSP00000337060,9606.ENSP00000342056,9606.ENSP00000346067,9606.ENSP00000346762,9606.ENSP00000349960,9606.ENSP00000360609,…	AHCY,PSMD7,ENO1,ATIC,HBA2,PRDX5,ALB,EEF2,UGDH,PKM,IMPDH2,HBA1,HBB,NME1,CS,RPSA,SND1,ACTB,HSP90AB1,PPA1,HSPA1A,HNRNPK,HSPD1,EEF1B2,IDH1,EEF1D,SERPINA1,PPIA,CA1,TXNRD1
GO:0006735	NADH regeneration		2	25	1.55	0.0171	9606.ENSP00000234590,9606.ENSP00000320171	ENO1,PKM
GO:0061621	canonical glycolysis	TCP glycolusis I	2	25	1.55	0.0171	9606.ENSP00000234590,9606.ENSP00000320171	ENO1,PKM
GO:0032967	positive regulation of collagen biosynthetic process		2	26	1.53	0.0176	9606.ENSP00000265462,9606.ENSP00000446007	PRDX5,VIM
GO:0034641	cellular nitrogen compound metabolic process		21	5126	0.26	0.0176	9606.ENSP00000217426,9606.ENSP00000234590,9606.ENSP00000236959,9606.ENSP00000265462,9606.ENSP00000307940,9606.ENSP00000319501,9606.ENSP00000320171,9606.ENSP00000321584,9606.ENSP00000337060,9606.ENSP00000346067,9606.ENSP00000346762,9606.ENSP00000360609,9606.ENSP00000362329,9606.ENSP00000364802,9606.ENSP00000365439,9606.ENSP00000373620,9606.ENSP00000376056,9606.ENSP00000390265,9606.ENSP00000410059,…	AHCY,ENO1,ATIC,PRDX5,EEF2,UGDH,PKM,IMPDH2,NME1,RPSA,SND1,HSP90AB1,PPA1,HSPA1A,HNRNPK,HSPD1,EEF1B2,IDH1,EEF1D,PPIA,TXNRD1
GO:2001233	regulation of apoptotic signaling pathway		5	388	0.76	0.0176	9606.ENSP00000234590,9606.ENSP00000306099,9606.ENSP00000357283,9606.ENSP00000364802,9606.ENSP00000365439	ENO1,FGB,LMNA,HSPA1A,HNRNPK
GO:2001237	negative regulation of extrinsic apoptotic signaling pathway		3	104	1.11	0.0176	9606.ENSP00000306099,9606.ENSP00000357283,9606.ENSP00000364802	FGB,LMNA,HSPA1A
GO:0044764	multi-organism cellular process		2	27	1.52	0.0183	9606.ENSP00000295897,9606.ENSP00000419425	ALB,PPIA
GO:0051354	negative regulation of oxidoreductase activity		2	27	1.52	0.0183	9606.ENSP00000265462,9606.ENSP00000348170	PRDX5,HP
GO:0015949	nucleobase-containing small molecule interconversion		2	28	1.5	0.0193	9606.ENSP00000337060,9606.ENSP00000434516	NME1,TXNRD1
GO:0021537	telencephalon development		4	237	0.88	0.0193	9606.ENSP00000236959,9606.ENSP00000264908,9606.ENSP00000284292,9606.ENSP00000337060	ATIC,ANXA3,NRGN,NME1
GO:0071353	cellular response to interleukin-4		2	28	1.5	0.0193	9606.ENSP00000321584,9606.ENSP00000360609	IMPDH2,HSP90AB1
GO:0006739	NADP metabolic process		2	30	1.47	0.0214	9606.ENSP00000265462,9606.ENSP00000390265	PRDX5,IDH1
GO:0006414	translational elongation		3	116	1.06	0.0219	9606.ENSP00000307940,9606.ENSP00000376056,9606.ENSP00000410059	EEF2,EEF1B2,EEF1D
GO:0006099	tricarboxylic acid cycle		2	32	1.44	0.0237	9606.ENSP00000342056,9606.ENSP00000390265	CS,IDH1
GO:1901135	carbohydrate derivative metabolic process		8	1083	0.52	0.0237	9606.ENSP00000217426,9606.ENSP00000234590,9606.ENSP00000236959,9606.ENSP00000319501,9606.ENSP00000320171,9606.ENSP00000321584,9606.ENSP00000337060,9606.ENSP00000364802	AHCY,ENO1,ATIC,UGDH,PKM,IMPDH2,NME1,HSPA1A
GO:1901137	carbohydrate derivative biosynthetic process		6	625	0.63	0.0239	9606.ENSP00000234590,9606.ENSP00000236959,9606.ENSP00000319501,9606.ENSP00000320171,9606.ENSP00000321584,9606.ENSP00000337060	ENO1,ATIC,UGDH,PKM,IMPDH2,NME1
GO:0006139	nucleobase-containing compound metabolic process		19	4551	0.27	0.0243	9606.ENSP00000217426,9606.ENSP00000234590,9606.ENSP00000236959,9606.ENSP00000265462,9606.ENSP00000319501,9606.ENSP00000320171,9606.ENSP00000321584,9606.ENSP00000337060,9606.ENSP00000346067,9606.ENSP00000346762,9606.ENSP00000360609,9606.ENSP00000362329,9606.ENSP00000364802,9606.ENSP00000365439,9606.ENSP00000373620,9606.ENSP00000390265,9606.ENSP00000410059,9606.ENSP00000419425,9606.ENSP00000434516	AHCY,ENO1,ATIC,PRDX5,UGDH,PKM,IMPDH2,NME1,RPSA,SND1,HSP90AB1,PPA1,HSPA1A,HNRNPK,HSPD1,IDH1,EEF1D,PPIA,TXNRD1
GO:0032501	multicellular organismal process		24	6507	0.21	0.0259	9606.ENSP00000236959,9606.ENSP00000264908,9606.ENSP00000265462,9606.ENSP00000284292,9606.ENSP00000295897,9606.ENSP00000306099,9606.ENSP00000307940,9606.ENSP00000319501,9606.ENSP00000320171,9606.ENSP00000321584,9606.ENSP00000333994,9606.ENSP00000337060,9606.ENSP00000355124,9606.ENSP00000357283,9606.ENSP00000357705,9606.ENSP00000360609,9606.ENSP00000369654,9606.ENSP00000373620,9606.ENSP00000377570,…	ATIC,ANXA3,PRDX5,NRGN,ALB,FGB,EEF2,UGDH,PKM,IMPDH2,HBB,NME1,KRT19,LMNA,S100A4,HSP90AB1,HBD,HSPD1,KRT34,IDH1,SERPINA1,TAGLN,TXNRD1,VIM
GO:0071310	cellular response to organic substance		12	2219	0.38	0.0259	9606.ENSP00000306099,9606.ENSP00000307940,9606.ENSP00000320171,9606.ENSP00000321584,9606.ENSP00000337060,9606.ENSP00000349960,9606.ENSP00000357283,9606.ENSP00000360609,9606.ENSP00000364802,9606.ENSP00000419425,9606.ENSP00000430656,9606.ENSP00000446007	FGB,EEF2,PKM,IMPDH2,NME1,ACTB,LMNA,HSP90AB1,HSPA1A,PPIA,CA1,VIM
GO:0051291	protein heterooligomerization		3	126	1.02	0.0261	9606.ENSP00000251595,9606.ENSP00000322421,9606.ENSP00000333994	HBA2,HBA1,HBB
GO:0002576	platelet degranulation		3	129	1.01	0.0276	9606.ENSP00000295897,9606.ENSP00000306099,9606.ENSP00000416066	ALB,FGB,SERPINA1
GO:0006101	citrate metabolic process		2	36	1.39	0.0279	9606.ENSP00000342056,9606.ENSP00000390265	CS,IDH1
GO:0042060	wound healing		5	461	0.68	0.0316	9606.ENSP00000306099,9606.ENSP00000320171,9606.ENSP00000333994,9606.ENSP00000369654,9606.ENSP00000416066	FGB,PKM,HBB,HBD,SERPINA1
GO:0007596	blood coagulation		4	288	0.79	0.0334	9606.ENSP00000306099,9606.ENSP00000333994,9606.ENSP00000369654,9606.ENSP00000416066	FGB,HBB,HBD,SERPINA1
GO:0048518	positive regulation of biological process		21	5459	0.23	0.0334	9606.ENSP00000234590,9606.ENSP00000251595,9606.ENSP00000264908,9606.ENSP00000265462,9606.ENSP00000284292,9606.ENSP00000303920,9606.ENSP00000306099,9606.ENSP00000307940,9606.ENSP00000322421,9606.ENSP00000333994,9606.ENSP00000337060,9606.ENSP00000348170,9606.ENSP00000349960,9606.ENSP00000357283,9606.ENSP00000357705,9606.ENSP00000360609,9606.ENSP00000364802,9606.ENSP00000365439,9606.ENSP00000373620,…	ENO1,HBA2,ANXA3,PRDX5,NRGN,MZB1,FGB,EEF2,HBA1,HBB,NME1,HP,ACTB,LMNA,S100A4,HSP90AB1,HSPA1A,HNRNPK,HSPD1,PPIA,VIM
GO:0042866	pyruvate biosynthetic process		2	42	1.33	0.0351	9606.ENSP00000234590,9606.ENSP00000320171	ENO1,PKM
GO:0045429	positive regulation of nitric oxide biosynthetic process		2	42	1.33	0.0351	9606.ENSP00000333994,9606.ENSP00000360609	HBB,HSP90AB1
GO:0050878	regulation of body fluid levels		5	483	0.66	0.036	9606.ENSP00000306099,9606.ENSP00000333994,9606.ENSP00000337060,9606.ENSP00000369654,9606.ENSP00000416066	FGB,HBB,NME1,HBD,SERPINA1
GO:0006953	acute-phase response	TCP acute phase resonce signaling	2	45	1.3	0.0387	9606.ENSP00000348170,9606.ENSP00000416066	HP,SERPINA1
GO:1900034	regulation of cellular response to heat		2	45	1.3	0.0387	9606.ENSP00000360609,9606.ENSP00000364802	HSP90AB1,HSPA1A
GO:0035722	interleukin-12-mediated signaling pathway		2	47	1.28	0.0415	9606.ENSP00000419425,9606.ENSP00000430656	PPIA,CA1
GO:2001242	regulation of intrinsic apoptotic signaling pathway		3	159	0.92	0.0429	9606.ENSP00000234590,9606.ENSP00000364802,9606.ENSP00000365439	ENO1,HSPA1A,HNRNPK
GO:0051259	protein complex oligomerization		5	512	0.64	0.0434	9606.ENSP00000251595,9606.ENSP00000320171,9606.ENSP00000321584,9606.ENSP00000322421,9606.ENSP00000333994	HBA2,PKM,IMPDH2,HBA1,HBB
GO:0010823	negative regulation of mitochondrion organization		2	50	1.25	0.0446	9606.ENSP00000357283,9606.ENSP00000364802	LMNA,HSPA1A
GO:0021543	pallium development		3	163	0.91	0.0447	9606.ENSP00000236959,9606.ENSP00000264908,9606.ENSP00000337060	ATIC,ANXA3,NME1
GO:0009435	NAD biosynthetic process		2	51	1.24	0.0459	9606.ENSP00000234590,9606.ENSP00000320171	ENO1,PKM
GO:0050821	protein stabilization		3	166	0.91	0.0464	9606.ENSP00000360609,9606.ENSP00000364802,9606.ENSP00000373620	HSP90AB1,HSPA1A,HSPD1
GO:0009108	coenzyme biosynthetic process		3	167	0.9	0.0469	9606.ENSP00000234590,9606.ENSP00000236959,9606.ENSP00000320171	ENO1,ATIC,PKM
GO:0048522	positive regulation of cellular process		19	4898	0.24	0.0469	9606.ENSP00000234590,9606.ENSP00000251595,9606.ENSP00000264908,9606.ENSP00000284292,9606.ENSP00000303920,9606.ENSP00000306099,9606.ENSP00000307940,9606.ENSP00000322421,9606.ENSP00000333994,9606.ENSP00000337060,9606.ENSP00000348170,9606.ENSP00000357283,9606.ENSP00000357705,9606.ENSP00000360609,9606.ENSP00000364802,9606.ENSP00000365439,9606.ENSP00000373620,9606.ENSP00000419425,9606.ENSP00000446007	ENO1,HBA2,ANXA3,NRGN,MZB1,FGB,EEF2,HBA1,HBB,NME1,HP,LMNA,S100A4,HSP90AB1,HSPA1A,HNRNPK,HSPD1,PPIA,VIM
GO:0002757	immune response-activating signal transduction		4	332	0.73	0.0477	9606.ENSP00000306099,9606.ENSP00000349960,9606.ENSP00000360609,9606.ENSP00000373620	FGB,ACTB,HSP90AB1,HSPD1
GO:2000377	regulation of reactive oxygen species metabolic process		3	169	0.9	0.0478	9606.ENSP00000333994,9606.ENSP00000348170,9606.ENSP00000360609	HBB,HP,HSP90AB1

## Sheet: STRING
#term ID	term description	observed gene count	background gene count	strength	false discovery rate	matching proteins in your network (IDs)	matching proteins in your network (labels)
CL:23233	hemoglobin complex, and Glycophorin A	5	18	2.09	2.88e-07	9606.ENSP00000251595,9606.ENSP00000322421,9606.ENSP00000333994,9606.ENSP00000369654,9606.ENSP00000430656	HBA2,HBA1,HBB,HBD,CA1
CL:23237	haptoglobin-hemoglobin complex, and Haemoglobin, beta-type	4	5	2.55	2.88e-07	9606.ENSP00000251595,9606.ENSP00000322421,9606.ENSP00000333994,9606.ENSP00000369654	HBA2,HBA1,HBB,HBD
CL:21010	Carbon metabolism, and Amino sugar and nucleotide sugar metabolism	5	152	1.17	0.001	9606.ENSP00000234590,9606.ENSP00000319501,9606.ENSP00000320171,9606.ENSP00000342056,9606.ENSP00000390265	ENO1,UGDH,PKM,CS,IDH1
CL:21014	Carbon metabolism, and lactate dehydrogenase activity	4	79	1.35	0.0011	9606.ENSP00000234590,9606.ENSP00000320171,9606.ENSP00000342056,9606.ENSP00000390265	ENO1,PKM,CS,IDH1
CL:15262	eukaryotic translation elongation factor 1 complex, and Elongation factor 1B gamma, C-terminal	2	5	2.25	0.0022	9606.ENSP00000376056,9606.ENSP00000410059	EEF1B2,EEF1D
CL:2056	mixed, incl. membrane raft assembly, and Annexin	3	42	1.5	0.0023	9606.ENSP00000264908,9606.ENSP00000357705,9606.ENSP00000419425	ANXA3,S100A4,PPIA
CL:21045	Enolase, conserved site, and Phosphoglycerate mutase 1	2	8	2.05	0.0031	9606.ENSP00000234590,9606.ENSP00000320171	ENO1,PKM
CL:14348	mixed, incl. Cellular response to heat stress, and DnaJ C terminal domain	3	59	1.35	0.0047	9606.ENSP00000360609,9606.ENSP00000364802,9606.ENSP00000373620	HSP90AB1,HSPA1A,HSPD1
CL:14966	GTP hydrolysis and joining of the 60S ribosomal subunit, and Protein export	4	153	1.07	0.0051	9606.ENSP00000307940,9606.ENSP00000346067,9606.ENSP00000376056,9606.ENSP00000410059	EEF2,RPSA,EEF1B2,EEF1D
CL:9932	mixed, incl. fibrinogen complex, and Alpha-1-acid glycoprotein	2	12	1.87	0.0051	9606.ENSP00000306099,9606.ENSP00000416066	FGB,SERPINA1
CL:14154	mixed, incl. Protein processing in endoplasmic reticulum, and Chaperone	4	182	0.99	0.0066	9606.ENSP00000286091,9606.ENSP00000360609,9606.ENSP00000364802,9606.ENSP00000373620	PDIA4,HSP90AB1,HSPA1A,HSPD1
CL:2058	mixed, incl. membrane raft assembly, and Annexin	2	33	1.43	0.0171	9606.ENSP00000264908,9606.ENSP00000419425	ANXA3,PPIA
CL:21101	tricarboxylic acid cycle, and lactate dehydrogenase activity	2	34	1.42	0.0175	9606.ENSP00000342056,9606.ENSP00000390265	CS,IDH1
CL:21967	Metabolism of nucleotides	2	37	1.38	0.0199	9606.ENSP00000236959,9606.ENSP00000321584	ATIC,IMPDH2
CL:14351	Hsp70 protein, and HSP90 chaperone cycle for steroid hormone receptors (SHR)	2	40	1.35	0.0224	9606.ENSP00000360609,9606.ENSP00000364802	HSP90AB1,HSPA1A
CL:34239	Intermediate filament protein	2	47	1.28	0.0287	9606.ENSP00000355124,9606.ENSP00000377570	KRT19,KRT34
CL:9723	Regulation of Insulin-like Growth Factor (IGF) transport and uptake by Insulin-like Growth Factor Binding Proteins (IGFBPs), and Formation of Fibrin Clot (Clotting Cascade)	3	163	0.91	0.0313	9606.ENSP00000295897,9606.ENSP00000306099,9606.ENSP00000416066	ALB,FGB,SERPINA1
CL:22878	Redox-active center, and Selenocysteine	2	52	1.23	0.032	9606.ENSP00000265462,9606.ENSP00000434516	PRDX5,TXNRD1

## Sheet: KEGG
#term ID	term description	observed gene count	background gene count	strength	false discovery rate	matching proteins in your network (IDs)	matching proteins in your network (labels)
hsa01230	Biosynthesis of amino acids	4	72	1.39	0.0022	9606.ENSP00000234590,9606.ENSP00000320171,9606.ENSP00000342056,9606.ENSP00000390265	ENO1,PKM,CS,IDH1
hsa01200	Carbon metabolism	4	116	1.19	0.0065	9606.ENSP00000234590,9606.ENSP00000320171,9606.ENSP00000342056,9606.ENSP00000390265	ENO1,PKM,CS,IDH1
hsa04915	Estrogen signaling pathway	4	133	1.13	0.0072	9606.ENSP00000355124,9606.ENSP00000360609,9606.ENSP00000364802,9606.ENSP00000377570	KRT19,HSP90AB1,HSPA1A,KRT34
hsa00230	Purine metabolism	4	173	1.01	0.0143	9606.ENSP00000236959,9606.ENSP00000320171,9606.ENSP00000321584,9606.ENSP00000337060	ATIC,PKM,IMPDH2,NME1
hsa01210	2-Oxocarboxylic acid metabolism	2	17	1.72	0.0143	9606.ENSP00000342056,9606.ENSP00000390265	CS,IDH1
hsa05169	Epstein-Barr virus infection	4	194	0.96	0.0145	9606.ENSP00000219313,9606.ENSP00000346762,9606.ENSP00000364802,9606.ENSP00000446007	PSMD7,SND1,HSPA1A,VIM
hsa01100	Metabolic pathways	9	1250	0.51	0.0206	9606.ENSP00000217426,9606.ENSP00000234590,9606.ENSP00000236959,9606.ENSP00000319501,9606.ENSP00000320171,9606.ENSP00000321584,9606.ENSP00000337060,9606.ENSP00000342056,9606.ENSP00000390265	AHCY,ENO1,ATIC,UGDH,PKM,IMPDH2,NME1,CS,IDH1
hsa00020	Citrate cycle (TCA cycle)	2	30	1.47	0.0254	9606.ENSP00000342056,9606.ENSP00000390265	CS,IDH1
hsa05143	African trypanosomiasis	2	34	1.42	0.0285	9606.ENSP00000322421,9606.ENSP00000333994	HBA1,HBB
hsa04141	Protein processing in endoplasmic reticulum	3	161	0.92	0.0471	9606.ENSP00000286091,9606.ENSP00000360609,9606.ENSP00000364802	PDIA4,HSP90AB1,HSPA1A
hsa05110	Vibrio cholerae infection	2	48	1.27	0.0471	9606.ENSP00000286091,9606.ENSP00000349960	PDIA4,ACTB
hsa05134	Legionellosis	2	54	1.22	0.0471	9606.ENSP00000364802,9606.ENSP00000373620	HSPA1A,HSPD1
hsa05144	Malaria	2	47	1.28	0.0471	9606.ENSP00000322421,9606.ENSP00000333994	HBA1,HBB
