# Supplementary material for: Application of two-dimensional difference gel electrophoresis to identify protein changes between center, margin, and adjacent non-tumor tissues obtained from non-small-cell lung cancer with adenocarcinoma or squamous cell carcinoma subtype
Source: PLoS One. 2022 May 5;17(5):e0268073. doi: 10.1371/journal.pone.0268073 (PMC9071164; doi:10.1371/journal.pone.0268073)
Supplement: S6 Material — (XLSX) [file pone.0268073.s010.xlsx]

## Sheet: GO_Biological_Process
#term ID	term description		observed gene count	background gene count	strength	false discovery rate	matching proteins in your network (IDs)	matching proteins in your network (labels)
GO:0010941	regulation of cell death	MCF cell death	26	1638	0.71	1.03e-09	9606.ENSP00000229239,9606.ENSP00000234590,9606.ENSP00000251595,9606.ENSP00000264335,9606.ENSP00000295897,9606.ENSP00000299767,9606.ENSP00000300289,9606.ENSP00000320866,9606.ENSP00000322421,9606.ENSP00000324173,9606.ENSP00000327801,9606.ENSP00000333994,9606.ENSP00000337060,9606.ENSP00000340989,9606.ENSP00000360609,9606.ENSP00000361930,9606.ENSP00000364802,9606.ENSP00000365439,9606.ENSP00000373620,…	GAPDH,ENO1,HBA2,YWHAE,ALB,HSP90B1,PDIA3,CALR,HBA1,HSPA5,P4HB,HBB,NME1,SFN,HSP90AB1,YWHAB,HSPA1A,HNRNPK,HSPD1,YWHAZ,GSTP1,FNIP1,GNB2L1,CFL1,LDHA,SOD2
GO:0006457	protein folding		12	214	1.26	3.9e-09	9606.ENSP00000286091,9606.ENSP00000299767,9606.ENSP00000300026,9606.ENSP00000300289,9606.ENSP00000320866,9606.ENSP00000324173,9606.ENSP00000327801,9606.ENSP00000360609,9606.ENSP00000364802,9606.ENSP00000373620,9606.ENSP00000379042,9606.ENSP00000432083	PDIA4,HSP90B1,PPIB,PDIA3,CALR,HSPA5,P4HB,HSP90AB1,HSPA1A,HSPD1,ERO1L,HSPA8
GO:0042981	regulation of apoptotic process		23	1501	0.7	2.66e-08	9606.ENSP00000229239,9606.ENSP00000234590,9606.ENSP00000264335,9606.ENSP00000295897,9606.ENSP00000299767,9606.ENSP00000300289,9606.ENSP00000320866,9606.ENSP00000324173,9606.ENSP00000327801,9606.ENSP00000337060,9606.ENSP00000340989,9606.ENSP00000360609,9606.ENSP00000361930,9606.ENSP00000364802,9606.ENSP00000365439,9606.ENSP00000373620,9606.ENSP00000379287,9606.ENSP00000381607,9606.ENSP00000421985,…	GAPDH,ENO1,YWHAE,ALB,HSP90B1,PDIA3,CALR,HSPA5,P4HB,NME1,SFN,HSP90AB1,YWHAB,HSPA1A,HNRNPK,HSPD1,YWHAZ,GSTP1,FNIP1,GNB2L1,CFL1,LDHA,SOD2
GO:0050896	response to stimulus		49	7824	0.31	2.66e-08	9606.ENSP00000216254,9606.ENSP00000229239,9606.ENSP00000234590,9606.ENSP00000236671,9606.ENSP00000251595,9606.ENSP00000264335,9606.ENSP00000285379,9606.ENSP00000286091,9606.ENSP00000295897,9606.ENSP00000299767,9606.ENSP00000300289,9606.ENSP00000307940,9606.ENSP00000308452,9606.ENSP00000320866,9606.ENSP00000322421,9606.ENSP00000324173,9606.ENSP00000327801,9606.ENSP00000331901,9606.ENSP00000333994,…	ACO2,GAPDH,ENO1,CTSD,HBA2,YWHAE,CA2,PDIA4,ALB,HSP90B1,PDIA3,EEF2,KRT17,CALR,HBA1,HSPA5,P4HB,EEF1G,HBB,TUBA1B,NME1,EEF1A1,SFN,HNRNPH1,ACTB,EZR,PGAM1,HSP90AB1,YWHAB,PGK1,HSPA1A,CLIC1,HNRNPK,HBD,HSPD1,ALDOA,ERO1L,YWHAZ,GSTP1,IDH1,FNIP1,GNB2L1,CA1,HSPA8,CFL1,SERPINH1,LDHA,SOD2,KRT8
GO:0044403	symbiont process		16	650	0.9	3.59e-08	9606.ENSP00000229239,9606.ENSP00000264335,9606.ENSP00000265333,9606.ENSP00000295897,9606.ENSP00000300026,9606.ENSP00000326381,9606.ENSP00000346067,9606.ENSP00000360609,9606.ENSP00000361930,9606.ENSP00000364802,9606.ENSP00000365439,9606.ENSP00000373620,9606.ENSP00000426909,9606.ENSP00000432083,9606.ENSP00000432660,9606.ENSP00000449404	GAPDH,YWHAE,VDAC1,ALB,PPIB,EIF4A2,RPSA,HSP90AB1,YWHAB,HSPA1A,HNRNPK,HSPD1,GNB2L1,HSPA8,CFL1,KRT8
GO:0070887	cellular response to chemical stimulus		29	2672	0.55	4.26e-08	9606.ENSP00000229239,9606.ENSP00000251595,9606.ENSP00000285379,9606.ENSP00000295897,9606.ENSP00000299767,9606.ENSP00000307940,9606.ENSP00000320866,9606.ENSP00000322421,9606.ENSP00000324173,9606.ENSP00000327801,9606.ENSP00000333994,9606.ENSP00000336799,9606.ENSP00000337060,9606.ENSP00000339063,9606.ENSP00000349168,9606.ENSP00000349960,9606.ENSP00000356042,9606.ENSP00000360609,9606.ENSP00000362413,…	GAPDH,HBA2,CA2,ALB,HSP90B1,EEF2,CALR,HBA1,HSPA5,P4HB,HBB,TUBA1B,NME1,EEF1A1,HNRNPH1,ACTB,EZR,HSP90AB1,PGK1,HSPA1A,ERO1L,YWHAZ,GSTP1,GNB2L1,CA1,HSPA8,CFL1,SOD2,KRT8
GO:0006810	transport		35	4130	0.44	1.16e-07	9606.ENSP00000236671,9606.ENSP00000251595,9606.ENSP00000264335,9606.ENSP00000265333,9606.ENSP00000285379,9606.ENSP00000286091,9606.ENSP00000295897,9606.ENSP00000299767,9606.ENSP00000307940,9606.ENSP00000320866,9606.ENSP00000322421,9606.ENSP00000324173,9606.ENSP00000333994,9606.ENSP00000336799,9606.ENSP00000337060,9606.ENSP00000339063,9606.ENSP00000340989,9606.ENSP00000346067,9606.ENSP00000349960,…	CTSD,HBA2,YWHAE,VDAC1,CA2,PDIA4,ALB,HSP90B1,EEF2,CALR,HBA1,HSPA5,HBB,TUBA1B,NME1,EEF1A1,SFN,RPSA,ACTB,EZR,PGAM1,HSP90AB1,YWHAB,HSPA1A,CLIC1,HBD,HSPD1,ALDOA,ERO1L,YWHAZ,GSTP1,IDH1,SELENBP1,CA1,HSPA8
GO:0006950	response to stress		31	3267	0.49	1.35e-07	9606.ENSP00000216254,9606.ENSP00000229239,9606.ENSP00000251595,9606.ENSP00000264335,9606.ENSP00000285379,9606.ENSP00000286091,9606.ENSP00000295897,9606.ENSP00000299767,9606.ENSP00000300289,9606.ENSP00000307940,9606.ENSP00000320866,9606.ENSP00000322421,9606.ENSP00000324173,9606.ENSP00000327801,9606.ENSP00000333994,9606.ENSP00000340989,9606.ENSP00000360609,9606.ENSP00000362413,9606.ENSP00000364802,…	ACO2,GAPDH,HBA2,YWHAE,CA2,PDIA4,ALB,HSP90B1,PDIA3,EEF2,CALR,HBA1,HSPA5,P4HB,HBB,SFN,HSP90AB1,PGK1,HSPA1A,HBD,HSPD1,ERO1L,YWHAZ,GSTP1,IDH1,FNIP1,HSPA8,SERPINH1,LDHA,SOD2,KRT8
GO:0006165	nucleoside diphosphate phosphorylation		7	56	1.61	1.71e-07	9606.ENSP00000229239,9606.ENSP00000234590,9606.ENSP00000337060,9606.ENSP00000359991,9606.ENSP00000362413,9606.ENSP00000378669,9606.ENSP00000445175	GAPDH,ENO1,NME1,PGAM1,PGK1,ALDOA,LDHA
GO:0006986	response to unfolded protein	TCP unfolded protein response	9	153	1.28	2.34e-07	9606.ENSP00000299767,9606.ENSP00000320866,9606.ENSP00000324173,9606.ENSP00000360609,9606.ENSP00000364802,9606.ENSP00000373620,9606.ENSP00000379042,9606.ENSP00000432083,9606.ENSP00000434412	HSP90B1,CALR,HSPA5,HSP90AB1,HSPA1A,HSPD1,ERO1L,HSPA8,SERPINH1
GO:0010033	response to organic substance		28	2815	0.51	3.66e-07	9606.ENSP00000229239,9606.ENSP00000285379,9606.ENSP00000299767,9606.ENSP00000307940,9606.ENSP00000320866,9606.ENSP00000324173,9606.ENSP00000327801,9606.ENSP00000336799,9606.ENSP00000337060,9606.ENSP00000339063,9606.ENSP00000349168,9606.ENSP00000349960,9606.ENSP00000356042,9606.ENSP00000360609,9606.ENSP00000364802,9606.ENSP00000373620,9606.ENSP00000379042,9606.ENSP00000379287,9606.ENSP00000381607,…	GAPDH,CA2,HSP90B1,EEF2,CALR,HSPA5,P4HB,TUBA1B,NME1,EEF1A1,HNRNPH1,ACTB,EZR,HSP90AB1,HSPA1A,HSPD1,ERO1L,YWHAZ,GSTP1,IDH1,GNB2L1,CA1,HSPA8,CFL1,SERPINH1,LDHA,SOD2,KRT8
GO:0034975	protein folding in endoplasmic reticulum		5	14	2.07	3.66e-07	9606.ENSP00000299767,9606.ENSP00000300289,9606.ENSP00000320866,9606.ENSP00000324173,9606.ENSP00000379042	HSP90B1,PDIA3,CALR,HSPA5,ERO1L
GO:0042221	response to chemical		34	4153	0.43	3.66e-07	9606.ENSP00000229239,9606.ENSP00000251595,9606.ENSP00000285379,9606.ENSP00000295897,9606.ENSP00000299767,9606.ENSP00000307940,9606.ENSP00000320866,9606.ENSP00000322421,9606.ENSP00000324173,9606.ENSP00000327801,9606.ENSP00000333994,9606.ENSP00000336799,9606.ENSP00000337060,9606.ENSP00000339063,9606.ENSP00000349168,9606.ENSP00000349960,9606.ENSP00000356042,9606.ENSP00000360609,9606.ENSP00000362413,…	GAPDH,HBA2,CA2,ALB,HSP90B1,EEF2,CALR,HBA1,HSPA5,P4HB,HBB,TUBA1B,NME1,EEF1A1,HNRNPH1,ACTB,EZR,HSP90AB1,PGK1,HSPA1A,HBD,HSPD1,ERO1L,YWHAZ,GSTP1,IDH1,GNB2L1,CA1,HSPA8,CFL1,SERPINH1,LDHA,SOD2,KRT8
GO:2001233	regulation of apoptotic signaling pathway		12	388	1	3.66e-07	9606.ENSP00000234590,9606.ENSP00000264335,9606.ENSP00000300289,9606.ENSP00000327801,9606.ENSP00000340989,9606.ENSP00000361930,9606.ENSP00000364802,9606.ENSP00000365439,9606.ENSP00000379287,9606.ENSP00000381607,9606.ENSP00000426909,9606.ENSP00000446252	ENO1,YWHAE,PDIA3,P4HB,SFN,YWHAB,HSPA1A,HNRNPK,YWHAZ,GSTP1,GNB2L1,SOD2
GO:0006096	glycolytic process		6	38	1.71	4.58e-07	9606.ENSP00000229239,9606.ENSP00000234590,9606.ENSP00000359991,9606.ENSP00000362413,9606.ENSP00000378669,9606.ENSP00000445175	GAPDH,ENO1,PGAM1,PGK1,ALDOA,LDHA
GO:0017144	drug metabolic process		14	622	0.87	5.43e-07	9606.ENSP00000216254,9606.ENSP00000229239,9606.ENSP00000234590,9606.ENSP00000251595,9606.ENSP00000322421,9606.ENSP00000333994,9606.ENSP00000342056,9606.ENSP00000359991,9606.ENSP00000362413,9606.ENSP00000364802,9606.ENSP00000378669,9606.ENSP00000390265,9606.ENSP00000432083,9606.ENSP00000445175	ACO2,GAPDH,ENO1,HBA2,HBA1,HBB,CS,PGAM1,PGK1,HSPA1A,ALDOA,IDH1,HSPA8,LDHA
GO:0042866	pyruvate biosynthetic process		6	42	1.67	6.81e-07	9606.ENSP00000229239,9606.ENSP00000234590,9606.ENSP00000359991,9606.ENSP00000362413,9606.ENSP00000378669,9606.ENSP00000445175	GAPDH,ENO1,PGAM1,PGK1,ALDOA,LDHA
GO:0015669	gas transport		5	19	1.93	8.08e-07	9606.ENSP00000251595,9606.ENSP00000285379,9606.ENSP00000322421,9606.ENSP00000333994,9606.ENSP00000369654	HBA2,CA2,HBA1,HBB,HBD
GO:0010942	positive regulation of cell death		14	663	0.84	9.76e-07	9606.ENSP00000229239,9606.ENSP00000251595,9606.ENSP00000264335,9606.ENSP00000300289,9606.ENSP00000322421,9606.ENSP00000333994,9606.ENSP00000340989,9606.ENSP00000361930,9606.ENSP00000373620,9606.ENSP00000379287,9606.ENSP00000421985,9606.ENSP00000426909,9606.ENSP00000445175,9606.ENSP00000446252	GAPDH,HBA2,YWHAE,PDIA3,HBA1,HBB,SFN,YWHAB,HSPD1,YWHAZ,FNIP1,GNB2L1,LDHA,SOD2
GO:0071310	cellular response to organic substance		24	2219	0.55	1.02e-06	9606.ENSP00000229239,9606.ENSP00000285379,9606.ENSP00000299767,9606.ENSP00000307940,9606.ENSP00000320866,9606.ENSP00000324173,9606.ENSP00000327801,9606.ENSP00000336799,9606.ENSP00000337060,9606.ENSP00000339063,9606.ENSP00000349168,9606.ENSP00000349960,9606.ENSP00000356042,9606.ENSP00000360609,9606.ENSP00000364802,9606.ENSP00000379042,9606.ENSP00000379287,9606.ENSP00000381607,9606.ENSP00000426909,…	GAPDH,CA2,HSP90B1,EEF2,CALR,HSPA5,P4HB,TUBA1B,NME1,EEF1A1,HNRNPH1,ACTB,EZR,HSP90AB1,HSPA1A,ERO1L,YWHAZ,GSTP1,GNB2L1,CA1,HSPA8,CFL1,SOD2,KRT8
GO:0009206	purine ribonucleoside triphosphate biosynthetic process		7	86	1.42	1.03e-06	9606.ENSP00000229239,9606.ENSP00000234590,9606.ENSP00000337060,9606.ENSP00000359991,9606.ENSP00000362413,9606.ENSP00000378669,9606.ENSP00000445175	GAPDH,ENO1,NME1,PGAM1,PGK1,ALDOA,LDHA
GO:0051179	localization		37	5233	0.36	1.13e-06	9606.ENSP00000236671,9606.ENSP00000251595,9606.ENSP00000264335,9606.ENSP00000265333,9606.ENSP00000285379,9606.ENSP00000286091,9606.ENSP00000295897,9606.ENSP00000299767,9606.ENSP00000307940,9606.ENSP00000320866,9606.ENSP00000322421,9606.ENSP00000324173,9606.ENSP00000333994,9606.ENSP00000336799,9606.ENSP00000337060,9606.ENSP00000339063,9606.ENSP00000340989,9606.ENSP00000346067,9606.ENSP00000349960,…	CTSD,HBA2,YWHAE,VDAC1,CA2,PDIA4,ALB,HSP90B1,EEF2,CALR,HBA1,HSPA5,HBB,TUBA1B,NME1,EEF1A1,SFN,RPSA,ACTB,EZR,PGAM1,HSP90AB1,YWHAB,MAPRE1,HSPA1A,CLIC1,HBD,HSPD1,ALDOA,ERO1L,YWHAZ,GSTP1,IDH1,SELENBP1,CA1,HSPA8,CFL1
GO:0055114	oxidation-reduction process		16	932	0.75	1.13e-06	9606.ENSP00000216254,9606.ENSP00000229239,9606.ENSP00000234590,9606.ENSP00000286091,9606.ENSP00000300289,9606.ENSP00000327801,9606.ENSP00000342056,9606.ENSP00000359991,9606.ENSP00000362413,9606.ENSP00000378669,9606.ENSP00000379042,9606.ENSP00000381607,9606.ENSP00000390265,9606.ENSP00000397261,9606.ENSP00000445175,9606.ENSP00000446252	ACO2,GAPDH,ENO1,PDIA4,PDIA3,P4HB,CS,PGAM1,PGK1,ALDOA,ERO1L,GSTP1,IDH1,SELENBP1,LDHA,SOD2
GO:0051186	cofactor metabolic process		12	467	0.92	1.27e-06	9606.ENSP00000229239,9606.ENSP00000234590,9606.ENSP00000251595,9606.ENSP00000322421,9606.ENSP00000331901,9606.ENSP00000333994,9606.ENSP00000359991,9606.ENSP00000362413,9606.ENSP00000378669,9606.ENSP00000381607,9606.ENSP00000390265,9606.ENSP00000445175	GAPDH,ENO1,HBA2,HBA1,EEF1G,HBB,PGAM1,PGK1,ALDOA,GSTP1,IDH1,LDHA
GO:0060548	negative regulation of cell death		16	953	0.74	1.37e-06	9606.ENSP00000234590,9606.ENSP00000264335,9606.ENSP00000295897,9606.ENSP00000299767,9606.ENSP00000324173,9606.ENSP00000340989,9606.ENSP00000360609,9606.ENSP00000364802,9606.ENSP00000365439,9606.ENSP00000373620,9606.ENSP00000379287,9606.ENSP00000381607,9606.ENSP00000421985,9606.ENSP00000426909,9606.ENSP00000432660,9606.ENSP00000446252	ENO1,YWHAE,ALB,HSP90B1,HSPA5,SFN,HSP90AB1,HSPA1A,HNRNPK,HSPD1,YWHAZ,GSTP1,FNIP1,GNB2L1,CFL1,SOD2
GO:0006735	NADH regeneration		5	25	1.81	1.88e-06	9606.ENSP00000229239,9606.ENSP00000234590,9606.ENSP00000359991,9606.ENSP00000362413,9606.ENSP00000378669	GAPDH,ENO1,PGAM1,PGK1,ALDOA
GO:0009205	purine ribonucleoside triphosphate metabolic process		9	221	1.12	1.88e-06	9606.ENSP00000229239,9606.ENSP00000234590,9606.ENSP00000337060,9606.ENSP00000359991,9606.ENSP00000362413,9606.ENSP00000364802,9606.ENSP00000378669,9606.ENSP00000432083,9606.ENSP00000445175	GAPDH,ENO1,NME1,PGAM1,PGK1,HSPA1A,ALDOA,HSPA8,LDHA
GO:0061621	canonical glycolysis	TCP glycolysis I	5	25	1.81	1.88e-06	9606.ENSP00000229239,9606.ENSP00000234590,9606.ENSP00000359991,9606.ENSP00000362413,9606.ENSP00000378669	GAPDH,ENO1,PGAM1,PGK1,ALDOA
GO:0043066	negative regulation of apoptotic process		15	859	0.76	2.06e-06	9606.ENSP00000234590,9606.ENSP00000264335,9606.ENSP00000295897,9606.ENSP00000299767,9606.ENSP00000324173,9606.ENSP00000340989,9606.ENSP00000360609,9606.ENSP00000364802,9606.ENSP00000365439,9606.ENSP00000373620,9606.ENSP00000379287,9606.ENSP00000381607,9606.ENSP00000421985,9606.ENSP00000432660,9606.ENSP00000446252	ENO1,YWHAE,ALB,HSP90B1,HSPA5,SFN,HSP90AB1,HSPA1A,HNRNPK,HSPD1,YWHAZ,GSTP1,FNIP1,CFL1,SOD2
GO:0046496	nicotinamide nucleotide metabolic process		7	107	1.33	2.48e-06	9606.ENSP00000229239,9606.ENSP00000234590,9606.ENSP00000359991,9606.ENSP00000362413,9606.ENSP00000378669,9606.ENSP00000390265,9606.ENSP00000445175	GAPDH,ENO1,PGAM1,PGK1,ALDOA,IDH1,LDHA
GO:0061077	chaperone-mediated protein folding		6	63	1.49	2.75e-06	9606.ENSP00000286091,9606.ENSP00000300026,9606.ENSP00000320866,9606.ENSP00000373620,9606.ENSP00000379042,9606.ENSP00000432083	PDIA4,PPIB,CALR,HSPD1,ERO1L,HSPA8
GO:0019674	NAD metabolic process		6	66	1.47	3.37e-06	9606.ENSP00000229239,9606.ENSP00000234590,9606.ENSP00000359991,9606.ENSP00000362413,9606.ENSP00000378669,9606.ENSP00000445175	GAPDH,ENO1,PGAM1,PGK1,ALDOA,LDHA
GO:0019359	nicotinamide nucleotide biosynthetic process		6	68	1.46	3.83e-06	9606.ENSP00000229239,9606.ENSP00000234590,9606.ENSP00000359991,9606.ENSP00000362413,9606.ENSP00000378669,9606.ENSP00000445175	GAPDH,ENO1,PGAM1,PGK1,ALDOA,LDHA
GO:0065008	regulation of biological quality		29	3559	0.42	3.96e-06	9606.ENSP00000229239,9606.ENSP00000264335,9606.ENSP00000285379,9606.ENSP00000286091,9606.ENSP00000295897,9606.ENSP00000299767,9606.ENSP00000300026,9606.ENSP00000300289,9606.ENSP00000320866,9606.ENSP00000324173,9606.ENSP00000327801,9606.ENSP00000333994,9606.ENSP00000337060,9606.ENSP00000340989,9606.ENSP00000356042,9606.ENSP00000360609,9606.ENSP00000361930,9606.ENSP00000364802,9606.ENSP00000364935,…	GAPDH,YWHAE,CA2,PDIA4,ALB,HSP90B1,PPIB,PDIA3,CALR,HSPA5,P4HB,HBB,NME1,SFN,EZR,HSP90AB1,YWHAB,HSPA1A,CLIC1,HBD,HSPD1,ALDOA,ERO1L,YWHAZ,GSTP1,GNB2L1,HSPA8,CFL1,SOD2
GO:0051716	cellular response to stimulus		39	6212	0.31	4.81e-06	9606.ENSP00000229239,9606.ENSP00000251595,9606.ENSP00000264335,9606.ENSP00000285379,9606.ENSP00000286091,9606.ENSP00000295897,9606.ENSP00000299767,9606.ENSP00000300289,9606.ENSP00000307940,9606.ENSP00000308452,9606.ENSP00000320866,9606.ENSP00000322421,9606.ENSP00000324173,9606.ENSP00000327801,9606.ENSP00000333994,9606.ENSP00000336799,9606.ENSP00000337060,9606.ENSP00000339063,9606.ENSP00000340989,…	GAPDH,HBA2,YWHAE,CA2,PDIA4,ALB,HSP90B1,PDIA3,EEF2,KRT17,CALR,HBA1,HSPA5,P4HB,HBB,TUBA1B,NME1,EEF1A1,SFN,HNRNPH1,ACTB,EZR,HSP90AB1,YWHAB,PGK1,HSPA1A,CLIC1,HNRNPK,HSPD1,ERO1L,YWHAZ,GSTP1,FNIP1,GNB2L1,CA1,HSPA8,CFL1,SOD2,KRT8
GO:0006733	oxidoreduction coenzyme metabolic process		7	124	1.27	5.04e-06	9606.ENSP00000229239,9606.ENSP00000234590,9606.ENSP00000359991,9606.ENSP00000362413,9606.ENSP00000378669,9606.ENSP00000390265,9606.ENSP00000445175	GAPDH,ENO1,PGAM1,PGK1,ALDOA,IDH1,LDHA
GO:0046034	ATP metabolic process		8	190	1.14	5.23e-06	9606.ENSP00000229239,9606.ENSP00000234590,9606.ENSP00000359991,9606.ENSP00000362413,9606.ENSP00000364802,9606.ENSP00000378669,9606.ENSP00000432083,9606.ENSP00000445175	GAPDH,ENO1,PGAM1,PGK1,HSPA1A,ALDOA,HSPA8,LDHA
GO:0016032	viral process		12	571	0.84	5.43e-06	9606.ENSP00000264335,9606.ENSP00000265333,9606.ENSP00000326381,9606.ENSP00000346067,9606.ENSP00000360609,9606.ENSP00000361930,9606.ENSP00000364802,9606.ENSP00000365439,9606.ENSP00000373620,9606.ENSP00000426909,9606.ENSP00000432083,9606.ENSP00000449404	YWHAE,VDAC1,EIF4A2,RPSA,HSP90AB1,YWHAB,HSPA1A,HNRNPK,HSPD1,GNB2L1,HSPA8,KRT8
GO:0006754	ATP biosynthetic process		6	75	1.42	5.68e-06	9606.ENSP00000229239,9606.ENSP00000234590,9606.ENSP00000359991,9606.ENSP00000362413,9606.ENSP00000378669,9606.ENSP00000445175	GAPDH,ENO1,PGAM1,PGK1,ALDOA,LDHA
GO:1901700	response to oxygen-containing compound		18	1427	0.61	5.68e-06	9606.ENSP00000251595,9606.ENSP00000285379,9606.ENSP00000299767,9606.ENSP00000307940,9606.ENSP00000320866,9606.ENSP00000322421,9606.ENSP00000324173,9606.ENSP00000333994,9606.ENSP00000337060,9606.ENSP00000349960,9606.ENSP00000356042,9606.ENSP00000360609,9606.ENSP00000381607,9606.ENSP00000426909,9606.ENSP00000432660,9606.ENSP00000445175,9606.ENSP00000446252,9606.ENSP00000449404	HBA2,CA2,HSP90B1,EEF2,CALR,HBA1,HSPA5,HBB,NME1,ACTB,EZR,HSP90AB1,GSTP1,GNB2L1,CFL1,LDHA,SOD2,KRT8
GO:0006979	response to oxidative stress		10	373	0.94	7.29e-06	9606.ENSP00000251595,9606.ENSP00000307940,9606.ENSP00000322421,9606.ENSP00000333994,9606.ENSP00000364802,9606.ENSP00000379042,9606.ENSP00000381607,9606.ENSP00000390265,9606.ENSP00000445175,9606.ENSP00000446252	HBA2,EEF2,HBA1,HBB,HSPA1A,ERO1L,GSTP1,IDH1,LDHA,SOD2
GO:0043312	neutrophil degranulation		11	485	0.87	8.59e-06	9606.ENSP00000236671,9606.ENSP00000307940,9606.ENSP00000333994,9606.ENSP00000339063,9606.ENSP00000359991,9606.ENSP00000360609,9606.ENSP00000364802,9606.ENSP00000378669,9606.ENSP00000381607,9606.ENSP00000390265,9606.ENSP00000432083	CTSD,EEF2,HBB,EEF1A1,PGAM1,HSP90AB1,HSPA1A,ALDOA,GSTP1,IDH1,HSPA8
GO:0015671	oxygen transport		4	15	1.94	9.18e-06	9606.ENSP00000251595,9606.ENSP00000322421,9606.ENSP00000333994,9606.ENSP00000369654	HBA2,HBA1,HBB,HBD
GO:0002366	leukocyte activation involved in immune response		12	616	0.8	1.05e-05	9606.ENSP00000236671,9606.ENSP00000307940,9606.ENSP00000333994,9606.ENSP00000339063,9606.ENSP00000359991,9606.ENSP00000360609,9606.ENSP00000364802,9606.ENSP00000373620,9606.ENSP00000378669,9606.ENSP00000381607,9606.ENSP00000390265,9606.ENSP00000432083	CTSD,EEF2,HBB,EEF1A1,PGAM1,HSP90AB1,HSPA1A,HSPD1,ALDOA,GSTP1,IDH1,HSPA8
GO:1901028	regulation of mitochondrial outer membrane permeabilization involved in apoptotic signaling pathway		5	43	1.58	1.05e-05	9606.ENSP00000264335,9606.ENSP00000340989,9606.ENSP00000361930,9606.ENSP00000364802,9606.ENSP00000379287	YWHAE,SFN,YWHAB,HSPA1A,YWHAZ
GO:0015701	bicarbonate transport		5	44	1.57	1.07e-05	9606.ENSP00000251595,9606.ENSP00000285379,9606.ENSP00000322421,9606.ENSP00000333994,9606.ENSP00000430656	HBA2,CA2,HBA1,HBB,CA1
GO:0080135	regulation of cellular response to stress		12	618	0.8	1.07e-05	9606.ENSP00000234590,9606.ENSP00000264335,9606.ENSP00000324173,9606.ENSP00000327801,9606.ENSP00000356042,9606.ENSP00000360609,9606.ENSP00000364802,9606.ENSP00000365439,9606.ENSP00000381607,9606.ENSP00000426909,9606.ENSP00000432083,9606.ENSP00000446252	ENO1,YWHAE,HSPA5,P4HB,EZR,HSP90AB1,HSPA1A,HNRNPK,GSTP1,GNB2L1,HSPA8,SOD2
GO:0098869	cellular oxidant detoxification		6	86	1.36	1.07e-05	9606.ENSP00000251595,9606.ENSP00000295897,9606.ENSP00000322421,9606.ENSP00000333994,9606.ENSP00000381607,9606.ENSP00000446252	HBA2,ALB,HBA1,HBB,GSTP1,SOD2
GO:0016192	vesicle-mediated transport		19	1699	0.56	1.2e-05	9606.ENSP00000236671,9606.ENSP00000251595,9606.ENSP00000295897,9606.ENSP00000299767,9606.ENSP00000307940,9606.ENSP00000320866,9606.ENSP00000322421,9606.ENSP00000333994,9606.ENSP00000337060,9606.ENSP00000339063,9606.ENSP00000349960,9606.ENSP00000356042,9606.ENSP00000359991,9606.ENSP00000360609,9606.ENSP00000364802,9606.ENSP00000378669,9606.ENSP00000381607,9606.ENSP00000390265,9606.ENSP00000432083	CTSD,HBA2,ALB,HSP90B1,EEF2,CALR,HBA1,HBB,NME1,EEF1A1,ACTB,EZR,PGAM1,HSP90AB1,HSPA1A,ALDOA,GSTP1,IDH1,HSPA8
GO:0002443	leukocyte mediated immunity		12	632	0.79	1.24e-05	9606.ENSP00000236671,9606.ENSP00000307940,9606.ENSP00000333994,9606.ENSP00000339063,9606.ENSP00000359991,9606.ENSP00000360609,9606.ENSP00000364802,9606.ENSP00000373620,9606.ENSP00000378669,9606.ENSP00000381607,9606.ENSP00000390265,9606.ENSP00000432083	CTSD,EEF2,HBB,EEF1A1,PGAM1,HSP90AB1,HSPA1A,HSPD1,ALDOA,GSTP1,IDH1,HSPA8
GO:0006094	gluconeogenesis	TCP gluconeogenesis I	5	46	1.55	1.24e-05	9606.ENSP00000229239,9606.ENSP00000234590,9606.ENSP00000359991,9606.ENSP00000362413,9606.ENSP00000378669	GAPDH,ENO1,PGAM1,PGK1,ALDOA
GO:0034404	nucleobase-containing small molecule biosynthetic process		7	149	1.19	1.24e-05	9606.ENSP00000229239,9606.ENSP00000234590,9606.ENSP00000337060,9606.ENSP00000359991,9606.ENSP00000362413,9606.ENSP00000378669,9606.ENSP00000445175	GAPDH,ENO1,NME1,PGAM1,PGK1,ALDOA,LDHA
GO:0042493	response to drug		14	900	0.71	1.24e-05	9606.ENSP00000251595,9606.ENSP00000285379,9606.ENSP00000299767,9606.ENSP00000307940,9606.ENSP00000320866,9606.ENSP00000322421,9606.ENSP00000324173,9606.ENSP00000333994,9606.ENSP00000337060,9606.ENSP00000349960,9606.ENSP00000360609,9606.ENSP00000369654,9606.ENSP00000381607,9606.ENSP00000445175	HBA2,CA2,HSP90B1,EEF2,CALR,HBA1,HSPA5,HBB,NME1,ACTB,HSP90AB1,HBD,GSTP1,LDHA
GO:0009167	purine ribonucleoside monophosphate metabolic process		8	230	1.05	1.52e-05	9606.ENSP00000229239,9606.ENSP00000234590,9606.ENSP00000359991,9606.ENSP00000362413,9606.ENSP00000364802,9606.ENSP00000378669,9606.ENSP00000432083,9606.ENSP00000445175	GAPDH,ENO1,PGAM1,PGK1,HSPA1A,ALDOA,HSPA8,LDHA
GO:0046903	secretion	Bierzemy 2 (spr. 100), 11 (spr. 134) i 29 (to jest to samo co 52)	15	1070	0.66	1.54e-05	9606.ENSP00000236671,9606.ENSP00000285379,9606.ENSP00000286091,9606.ENSP00000295897,9606.ENSP00000307940,9606.ENSP00000333994,9606.ENSP00000337060,9606.ENSP00000339063,9606.ENSP00000359991,9606.ENSP00000360609,9606.ENSP00000364802,9606.ENSP00000378669,9606.ENSP00000381607,9606.ENSP00000390265,9606.ENSP00000432083	CTSD,CA2,PDIA4,ALB,EEF2,HBB,NME1,EEF1A1,PGAM1,HSP90AB1,HSPA1A,ALDOA,GSTP1,IDH1,HSPA8
GO:0008152	metabolic process		48	9569	0.21	1.68e-05	9606.ENSP00000216254,9606.ENSP00000229239,9606.ENSP00000234590,9606.ENSP00000236671,9606.ENSP00000251595,9606.ENSP00000264335,9606.ENSP00000265333,9606.ENSP00000269576,9606.ENSP00000286091,9606.ENSP00000295897,9606.ENSP00000299767,9606.ENSP00000300026,9606.ENSP00000300289,9606.ENSP00000307940,9606.ENSP00000320866,9606.ENSP00000322421,9606.ENSP00000324173,9606.ENSP00000326381,9606.ENSP00000327801,…	ACO2,GAPDH,ENO1,CTSD,HBA2,YWHAE,VDAC1,KRT10,PDIA4,ALB,HSP90B1,PPIB,PDIA3,EEF2,CALR,HBA1,HSPA5,EIF4A2,P4HB,EEF1G,HBB,NME1,EEF1A1,CS,RPSA,HNRNPH1,ACTB,EZR,PGAM1,HSP90AB1,YWHAB,PGK1,HSPA1A,HNRNPK,HSPD1,ALDOA,ERO1L,GSTP1,IDH1,SELENBP1,GNB2L1,CA1,HSPA8,CFL1,SERPINH1,LDHA,SOD2,TPSB2
GO:0009168	purine ribonucleoside monophosphate biosynthetic process		6	98	1.3	1.73e-05	9606.ENSP00000229239,9606.ENSP00000234590,9606.ENSP00000359991,9606.ENSP00000362413,9606.ENSP00000378669,9606.ENSP00000445175	GAPDH,ENO1,PGAM1,PGK1,ALDOA,LDHA
GO:0009435	NAD biosynthetic process		5	51	1.5	1.73e-05	9606.ENSP00000229239,9606.ENSP00000234590,9606.ENSP00000359991,9606.ENSP00000362413,9606.ENSP00000378669	GAPDH,ENO1,PGAM1,PGK1,ALDOA
GO:0048518	positive regulation of biological process		35	5459	0.32	1.8e-05	9606.ENSP00000229239,9606.ENSP00000234590,9606.ENSP00000251595,9606.ENSP00000264335,9606.ENSP00000269576,9606.ENSP00000285379,9606.ENSP00000299767,9606.ENSP00000300026,9606.ENSP00000300289,9606.ENSP00000307940,9606.ENSP00000308452,9606.ENSP00000320866,9606.ENSP00000322421,9606.ENSP00000324173,9606.ENSP00000327801,9606.ENSP00000333994,9606.ENSP00000337060,9606.ENSP00000340989,9606.ENSP00000349960,…	GAPDH,ENO1,HBA2,YWHAE,KRT10,CA2,HSP90B1,PPIB,PDIA3,EEF2,KRT17,CALR,HBA1,HSPA5,P4HB,HBB,NME1,SFN,ACTB,EZR,HSP90AB1,YWHAB,MAPRE1,HSPA1A,CLIC1,HNRNPK,HSPD1,YWHAZ,GSTP1,FNIP1,GNB2L1,HSPA8,CFL1,LDHA,SOD2
GO:0034976	response to endoplasmic reticulum stress		8	240	1.04	1.85e-05	9606.ENSP00000286091,9606.ENSP00000299767,9606.ENSP00000300289,9606.ENSP00000307940,9606.ENSP00000320866,9606.ENSP00000324173,9606.ENSP00000327801,9606.ENSP00000379042	PDIA4,HSP90B1,PDIA3,EEF2,CALR,HSPA5,P4HB,ERO1L
GO:1905475	regulation of protein localization to membrane		7	163	1.15	1.85e-05	9606.ENSP00000264335,9606.ENSP00000340989,9606.ENSP00000349960,9606.ENSP00000356042,9606.ENSP00000361930,9606.ENSP00000379287,9606.ENSP00000426909	YWHAE,SFN,ACTB,EZR,YWHAB,YWHAZ,GNB2L1
GO:0009166	nucleotide catabolic process		6	101	1.29	1.92e-05	9606.ENSP00000229239,9606.ENSP00000234590,9606.ENSP00000359991,9606.ENSP00000362413,9606.ENSP00000378669,9606.ENSP00000445175	GAPDH,ENO1,PGAM1,PGK1,ALDOA,LDHA
GO:0010608	posttranscriptional regulation of gene expression		10	441	0.87	2.11e-05	9606.ENSP00000229239,9606.ENSP00000307940,9606.ENSP00000308452,9606.ENSP00000320866,9606.ENSP00000326381,9606.ENSP00000361930,9606.ENSP00000364802,9606.ENSP00000379287,9606.ENSP00000426909,9606.ENSP00000432083	GAPDH,EEF2,KRT17,CALR,EIF4A2,YWHAB,HSPA1A,YWHAZ,GNB2L1,HSPA8
GO:0045055	regulated exocytosis		12	691	0.75	2.4e-05	9606.ENSP00000236671,9606.ENSP00000295897,9606.ENSP00000307940,9606.ENSP00000333994,9606.ENSP00000339063,9606.ENSP00000359991,9606.ENSP00000360609,9606.ENSP00000364802,9606.ENSP00000378669,9606.ENSP00000381607,9606.ENSP00000390265,9606.ENSP00000432083	CTSD,ALB,EEF2,HBB,EEF1A1,PGAM1,HSP90AB1,HSPA1A,ALDOA,GSTP1,IDH1,HSPA8
GO:1901564	organonitrogen compound metabolic process		34	5281	0.32	2.58e-05	9606.ENSP00000229239,9606.ENSP00000234590,9606.ENSP00000236671,9606.ENSP00000264335,9606.ENSP00000269576,9606.ENSP00000295897,9606.ENSP00000299767,9606.ENSP00000300026,9606.ENSP00000300289,9606.ENSP00000307940,9606.ENSP00000320866,9606.ENSP00000324173,9606.ENSP00000326381,9606.ENSP00000327801,9606.ENSP00000331901,9606.ENSP00000337060,9606.ENSP00000339063,9606.ENSP00000346067,9606.ENSP00000349960,…	GAPDH,ENO1,CTSD,YWHAE,KRT10,ALB,HSP90B1,PPIB,PDIA3,EEF2,CALR,HSPA5,EIF4A2,P4HB,EEF1G,NME1,EEF1A1,RPSA,ACTB,PGAM1,YWHAB,PGK1,HSPA1A,HSPD1,ALDOA,ERO1L,GSTP1,IDH1,GNB2L1,HSPA8,CFL1,SERPINH1,LDHA,TPSB2
GO:1900740	positive regulation of protein insertion into mitochondrial membrane involved in apoptotic signaling pathway		4	25	1.72	3.41e-05	9606.ENSP00000264335,9606.ENSP00000340989,9606.ENSP00000361930,9606.ENSP00000379287	YWHAE,SFN,YWHAB,YWHAZ
GO:1905477	positive regulation of protein localization to membrane		6	117	1.22	3.85e-05	9606.ENSP00000264335,9606.ENSP00000340989,9606.ENSP00000356042,9606.ENSP00000361930,9606.ENSP00000379287,9606.ENSP00000426909	YWHAE,SFN,EZR,YWHAB,YWHAZ,GNB2L1
GO:0001775	cell activation		14	1024	0.65	4.07e-05	9606.ENSP00000236671,9606.ENSP00000307940,9606.ENSP00000333994,9606.ENSP00000339063,9606.ENSP00000359991,9606.ENSP00000360609,9606.ENSP00000364802,9606.ENSP00000373620,9606.ENSP00000378669,9606.ENSP00000379287,9606.ENSP00000381607,9606.ENSP00000390265,9606.ENSP00000421985,9606.ENSP00000432083	CTSD,EEF2,HBB,EEF1A1,PGAM1,HSP90AB1,HSPA1A,HSPD1,ALDOA,YWHAZ,GSTP1,IDH1,FNIP1,HSPA8
GO:0000302	response to reactive oxygen species		7	189	1.08	4.09e-05	9606.ENSP00000251595,9606.ENSP00000307940,9606.ENSP00000322421,9606.ENSP00000333994,9606.ENSP00000381607,9606.ENSP00000445175,9606.ENSP00000446252	HBA2,EEF2,HBA1,HBB,GSTP1,LDHA,SOD2
GO:0009152	purine ribonucleotide biosynthetic process		7	189	1.08	4.09e-05	9606.ENSP00000229239,9606.ENSP00000234590,9606.ENSP00000337060,9606.ENSP00000359991,9606.ENSP00000362413,9606.ENSP00000378669,9606.ENSP00000445175	GAPDH,ENO1,NME1,PGAM1,PGK1,ALDOA,LDHA
GO:0043065	positive regulation of apoptotic process		11	604	0.77	4.09e-05	9606.ENSP00000229239,9606.ENSP00000264335,9606.ENSP00000300289,9606.ENSP00000340989,9606.ENSP00000361930,9606.ENSP00000373620,9606.ENSP00000379287,9606.ENSP00000421985,9606.ENSP00000426909,9606.ENSP00000445175,9606.ENSP00000446252	GAPDH,YWHAE,PDIA3,SFN,YWHAB,HSPD1,YWHAZ,FNIP1,GNB2L1,LDHA,SOD2
GO:0031329	regulation of cellular catabolic process		12	743	0.72	4.4e-05	9606.ENSP00000229239,9606.ENSP00000265333,9606.ENSP00000339063,9606.ENSP00000356042,9606.ENSP00000359991,9606.ENSP00000360609,9606.ENSP00000361930,9606.ENSP00000364802,9606.ENSP00000379287,9606.ENSP00000390265,9606.ENSP00000426909,9606.ENSP00000432083	GAPDH,VDAC1,EEF1A1,EZR,PGAM1,HSP90AB1,YWHAB,HSPA1A,YWHAZ,IDH1,GNB2L1,HSPA8
GO:0010035	response to inorganic substance		10	491	0.82	4.53e-05	9606.ENSP00000251595,9606.ENSP00000285379,9606.ENSP00000307940,9606.ENSP00000320866,9606.ENSP00000322421,9606.ENSP00000324173,9606.ENSP00000333994,9606.ENSP00000445175,9606.ENSP00000446252,9606.ENSP00000449404	HBA2,CA2,EEF2,CALR,HBA1,HSPA5,HBB,LDHA,SOD2,KRT8
GO:0016043	cellular component organization		33	5163	0.32	4.56e-05	9606.ENSP00000229239,9606.ENSP00000251595,9606.ENSP00000252242,9606.ENSP00000252252,9606.ENSP00000264335,9606.ENSP00000269576,9606.ENSP00000295897,9606.ENSP00000299767,9606.ENSP00000308452,9606.ENSP00000320866,9606.ENSP00000322421,9606.ENSP00000327801,9606.ENSP00000333994,9606.ENSP00000336799,9606.ENSP00000340989,9606.ENSP00000346067,9606.ENSP00000349960,9606.ENSP00000356042,9606.ENSP00000360609,…	GAPDH,HBA2,KRT5,KRT6B,YWHAE,KRT10,ALB,HSP90B1,KRT17,CALR,HBA1,P4HB,HBB,TUBA1B,SFN,RPSA,ACTB,EZR,HSP90AB1,YWHAB,MAPRE1,HSPA1A,HSPD1,ALDOA,ERO1L,YWHAZ,IDH1,FNIP1,HSPA8,CFL1,SERPINH1,SOD2,KRT8
GO:0097237	cellular response to toxic substance		7	195	1.07	4.65e-05	9606.ENSP00000251595,9606.ENSP00000295897,9606.ENSP00000322421,9606.ENSP00000333994,9606.ENSP00000349960,9606.ENSP00000381607,9606.ENSP00000446252	HBA2,ALB,HBA1,HBB,ACTB,GSTP1,SOD2
GO:0045321	leukocyte activation		13	894	0.68	4.74e-05	9606.ENSP00000236671,9606.ENSP00000307940,9606.ENSP00000333994,9606.ENSP00000339063,9606.ENSP00000359991,9606.ENSP00000360609,9606.ENSP00000364802,9606.ENSP00000373620,9606.ENSP00000378669,9606.ENSP00000381607,9606.ENSP00000390265,9606.ENSP00000421985,9606.ENSP00000432083	CTSD,EEF2,HBB,EEF1A1,PGAM1,HSP90AB1,HSPA1A,HSPD1,ALDOA,GSTP1,IDH1,FNIP1,HSPA8
GO:0016999	antibiotic metabolic process		6	124	1.2	4.79e-05	9606.ENSP00000216254,9606.ENSP00000251595,9606.ENSP00000322421,9606.ENSP00000333994,9606.ENSP00000342056,9606.ENSP00000390265	ACO2,HBA2,HBA1,HBB,CS,IDH1
GO:0033554	cellular response to stress		17	1553	0.55	4.89e-05	9606.ENSP00000264335,9606.ENSP00000285379,9606.ENSP00000286091,9606.ENSP00000295897,9606.ENSP00000299767,9606.ENSP00000300289,9606.ENSP00000307940,9606.ENSP00000320866,9606.ENSP00000324173,9606.ENSP00000327801,9606.ENSP00000340989,9606.ENSP00000362413,9606.ENSP00000364802,9606.ENSP00000379042,9606.ENSP00000421985,9606.ENSP00000432083,9606.ENSP00000446252	YWHAE,CA2,PDIA4,ALB,HSP90B1,PDIA3,EEF2,CALR,HSPA5,P4HB,SFN,PGK1,HSPA1A,ERO1L,FNIP1,HSPA8,SOD2
GO:0022607	cellular component assembly		21	2343	0.47	5.62e-05	9606.ENSP00000251595,9606.ENSP00000252242,9606.ENSP00000264335,9606.ENSP00000269576,9606.ENSP00000299767,9606.ENSP00000320866,9606.ENSP00000322421,9606.ENSP00000327801,9606.ENSP00000333994,9606.ENSP00000346067,9606.ENSP00000349960,9606.ENSP00000356042,9606.ENSP00000360609,9606.ENSP00000361930,9606.ENSP00000364721,9606.ENSP00000364802,9606.ENSP00000373620,9606.ENSP00000378669,9606.ENSP00000379287,…	HBA2,KRT5,YWHAE,KRT10,HSP90B1,CALR,HBA1,P4HB,HBB,RPSA,ACTB,EZR,HSP90AB1,YWHAB,MAPRE1,HSPA1A,HSPD1,ALDOA,YWHAZ,SOD2,KRT8
GO:0006897	endocytosis		10	510	0.81	5.89e-05	9606.ENSP00000251595,9606.ENSP00000295897,9606.ENSP00000299767,9606.ENSP00000320866,9606.ENSP00000322421,9606.ENSP00000333994,9606.ENSP00000337060,9606.ENSP00000349960,9606.ENSP00000356042,9606.ENSP00000360609	HBA2,ALB,HSP90B1,CALR,HBA1,HBB,NME1,ACTB,EZR,HSP90AB1
GO:0006091	generation of precursor metabolites and energy		9	400	0.87	6.21e-05	9606.ENSP00000216254,9606.ENSP00000229239,9606.ENSP00000234590,9606.ENSP00000342056,9606.ENSP00000359991,9606.ENSP00000362413,9606.ENSP00000378669,9606.ENSP00000390265,9606.ENSP00000445175	ACO2,GAPDH,ENO1,CS,PGAM1,PGK1,ALDOA,IDH1,LDHA
GO:0002252	immune effector process		13	927	0.66	6.42e-05	9606.ENSP00000236671,9606.ENSP00000307940,9606.ENSP00000333994,9606.ENSP00000339063,9606.ENSP00000349960,9606.ENSP00000359991,9606.ENSP00000360609,9606.ENSP00000364802,9606.ENSP00000373620,9606.ENSP00000378669,9606.ENSP00000381607,9606.ENSP00000390265,9606.ENSP00000432083	CTSD,EEF2,HBB,EEF1A1,ACTB,PGAM1,HSP90AB1,HSPA1A,HSPD1,ALDOA,GSTP1,IDH1,HSPA8
GO:0006898	receptor-mediated endocytosis		7	209	1.04	6.53e-05	9606.ENSP00000251595,9606.ENSP00000295897,9606.ENSP00000299767,9606.ENSP00000320866,9606.ENSP00000322421,9606.ENSP00000333994,9606.ENSP00000356042	HBA2,ALB,HSP90B1,CALR,HBA1,HBB,EZR
GO:0051702	interaction with symbiont		5	75	1.34	7.05e-05	9606.ENSP00000229239,9606.ENSP00000300026,9606.ENSP00000373620,9606.ENSP00000432083,9606.ENSP00000432660	GAPDH,PPIB,HSPD1,HSPA8,CFL1
GO:0032940	secretion by cell		13	959	0.65	8.86e-05	9606.ENSP00000236671,9606.ENSP00000286091,9606.ENSP00000295897,9606.ENSP00000307940,9606.ENSP00000333994,9606.ENSP00000339063,9606.ENSP00000359991,9606.ENSP00000360609,9606.ENSP00000364802,9606.ENSP00000378669,9606.ENSP00000381607,9606.ENSP00000390265,9606.ENSP00000432083	CTSD,PDIA4,ALB,EEF2,HBB,EEF1A1,PGAM1,HSP90AB1,HSPA1A,ALDOA,GSTP1,IDH1,HSPA8
GO:0036500	ATF6-mediated unfolded protein response		3	9	2.04	8.86e-05	9606.ENSP00000299767,9606.ENSP00000320866,9606.ENSP00000324173	HSP90B1,CALR,HSPA5
GO:0009150	purine ribonucleotide metabolic process		9	425	0.84	9.43e-05	9606.ENSP00000229239,9606.ENSP00000234590,9606.ENSP00000337060,9606.ENSP00000359991,9606.ENSP00000362413,9606.ENSP00000364802,9606.ENSP00000378669,9606.ENSP00000432083,9606.ENSP00000445175	GAPDH,ENO1,NME1,PGAM1,PGK1,HSPA1A,ALDOA,HSPA8,LDHA
GO:0051246	regulation of protein metabolic process		22	2668	0.43	0.0001	9606.ENSP00000229239,9606.ENSP00000234590,9606.ENSP00000264335,9606.ENSP00000299767,9606.ENSP00000307940,9606.ENSP00000308452,9606.ENSP00000320866,9606.ENSP00000324173,9606.ENSP00000326381,9606.ENSP00000339063,9606.ENSP00000340989,9606.ENSP00000349960,9606.ENSP00000356042,9606.ENSP00000360609,9606.ENSP00000361930,9606.ENSP00000364802,9606.ENSP00000365439,9606.ENSP00000373620,9606.ENSP00000381607,…	GAPDH,ENO1,YWHAE,HSP90B1,EEF2,KRT17,CALR,HSPA5,EIF4A2,EEF1A1,SFN,ACTB,EZR,HSP90AB1,YWHAB,HSPA1A,HNRNPK,HSPD1,GSTP1,FNIP1,GNB2L1,SERPINH1
GO:0006996	organelle organization		24	3131	0.4	0.00011	9606.ENSP00000229239,9606.ENSP00000252242,9606.ENSP00000252252,9606.ENSP00000264335,9606.ENSP00000299767,9606.ENSP00000308452,9606.ENSP00000320866,9606.ENSP00000336799,9606.ENSP00000340989,9606.ENSP00000346067,9606.ENSP00000349960,9606.ENSP00000356042,9606.ENSP00000360609,9606.ENSP00000361930,9606.ENSP00000364721,9606.ENSP00000364802,9606.ENSP00000373620,9606.ENSP00000378669,9606.ENSP00000379287,…	GAPDH,KRT5,KRT6B,YWHAE,HSP90B1,KRT17,CALR,TUBA1B,SFN,RPSA,ACTB,EZR,HSP90AB1,YWHAB,MAPRE1,HSPA1A,HSPD1,ALDOA,YWHAZ,IDH1,FNIP1,CFL1,SOD2,KRT8
GO:0010821	regulation of mitochondrion organization		6	148	1.12	0.00011	9606.ENSP00000264335,9606.ENSP00000265333,9606.ENSP00000340989,9606.ENSP00000361930,9606.ENSP00000364802,9606.ENSP00000379287	YWHAE,VDAC1,SFN,YWHAB,HSPA1A,YWHAZ
GO:0051235	maintenance of location		6	150	1.12	0.00012	9606.ENSP00000295897,9606.ENSP00000299767,9606.ENSP00000320866,9606.ENSP00000324173,9606.ENSP00000356042,9606.ENSP00000361930	ALB,HSP90B1,CALR,HSPA5,EZR,YWHAB
GO:0009117	nucleotide metabolic process		10	576	0.75	0.00014	9606.ENSP00000229239,9606.ENSP00000234590,9606.ENSP00000337060,9606.ENSP00000359991,9606.ENSP00000362413,9606.ENSP00000364802,9606.ENSP00000378669,9606.ENSP00000390265,9606.ENSP00000432083,9606.ENSP00000445175	GAPDH,ENO1,NME1,PGAM1,PGK1,HSPA1A,ALDOA,IDH1,HSPA8,LDHA
GO:0019752	carboxylic acid metabolic process		12	854	0.66	0.00014	9606.ENSP00000216254,9606.ENSP00000229239,9606.ENSP00000234590,9606.ENSP00000327801,9606.ENSP00000342056,9606.ENSP00000359991,9606.ENSP00000362413,9606.ENSP00000378669,9606.ENSP00000379042,9606.ENSP00000381607,9606.ENSP00000390265,9606.ENSP00000445175	ACO2,GAPDH,ENO1,P4HB,CS,PGAM1,PGK1,ALDOA,ERO1L,GSTP1,IDH1,LDHA
GO:0051704	multi-organism process		21	2514	0.44	0.00014	9606.ENSP00000229239,9606.ENSP00000234590,9606.ENSP00000264335,9606.ENSP00000265333,9606.ENSP00000295897,9606.ENSP00000300026,9606.ENSP00000320866,9606.ENSP00000326381,9606.ENSP00000331901,9606.ENSP00000346067,9606.ENSP00000360609,9606.ENSP00000361930,9606.ENSP00000364802,9606.ENSP00000365439,9606.ENSP00000373620,9606.ENSP00000378669,9606.ENSP00000381607,9606.ENSP00000426909,9606.ENSP00000432083,…	GAPDH,ENO1,YWHAE,VDAC1,ALB,PPIB,CALR,EIF4A2,EEF1G,RPSA,HSP90AB1,YWHAB,HSPA1A,HNRNPK,HSPD1,ALDOA,GSTP1,GNB2L1,HSPA8,CFL1,KRT8
GO:2001242	regulation of intrinsic apoptotic signaling pathway		6	159	1.09	0.00015	9606.ENSP00000234590,9606.ENSP00000327801,9606.ENSP00000364802,9606.ENSP00000365439,9606.ENSP00000426909,9606.ENSP00000446252	ENO1,P4HB,HSPA1A,HNRNPK,GNB2L1,SOD2
GO:0014070	response to organic cyclic compound		12	873	0.65	0.00017	9606.ENSP00000285379,9606.ENSP00000299767,9606.ENSP00000307940,9606.ENSP00000320866,9606.ENSP00000324173,9606.ENSP00000337060,9606.ENSP00000349960,9606.ENSP00000356042,9606.ENSP00000360609,9606.ENSP00000381607,9606.ENSP00000390265,9606.ENSP00000445175	CA2,HSP90B1,EEF2,CALR,HSPA5,NME1,ACTB,EZR,HSP90AB1,GSTP1,IDH1,LDHA
GO:0050789	regulation of biological process		50	11116	0.17	0.00017	9606.ENSP00000229239,9606.ENSP00000234590,9606.ENSP00000251595,9606.ENSP00000264335,9606.ENSP00000265333,9606.ENSP00000269576,9606.ENSP00000285379,9606.ENSP00000286091,9606.ENSP00000295897,9606.ENSP00000299767,9606.ENSP00000300026,9606.ENSP00000300289,9606.ENSP00000307940,9606.ENSP00000308452,9606.ENSP00000320866,9606.ENSP00000322421,9606.ENSP00000324173,9606.ENSP00000326381,9606.ENSP00000327801,…	GAPDH,ENO1,HBA2,YWHAE,VDAC1,KRT10,CA2,PDIA4,ALB,HSP90B1,PPIB,PDIA3,EEF2,KRT17,CALR,HBA1,HSPA5,EIF4A2,P4HB,HBB,NME1,EEF1A1,SFN,RPSA,HNRNPH1,ACTB,EZR,PGAM1,HSP90AB1,YWHAB,PGK1,MAPRE1,HSPA1A,CLIC1,HNRNPK,HSPD1,ALDOA,ERO1L,YWHAZ,GSTP1,IDH1,FNIP1,GNB2L1,CA1,HSPA8,CFL1,SERPINH1,LDHA,SOD2,KRT8
GO:0009636	response to toxic substance		9	468	0.8	0.00018	9606.ENSP00000251595,9606.ENSP00000295897,9606.ENSP00000307940,9606.ENSP00000322421,9606.ENSP00000333994,9606.ENSP00000349960,9606.ENSP00000381607,9606.ENSP00000445175,9606.ENSP00000446252	HBA2,ALB,EEF2,HBA1,HBB,ACTB,GSTP1,LDHA,SOD2
GO:0012501	programmed cell death	MCF cell death	13	1042	0.61	0.00018	9606.ENSP00000229239,9606.ENSP00000252242,9606.ENSP00000252252,9606.ENSP00000265333,9606.ENSP00000269576,9606.ENSP00000308452,9606.ENSP00000324173,9606.ENSP00000340989,9606.ENSP00000373620,9606.ENSP00000379042,9606.ENSP00000426909,9606.ENSP00000446252,9606.ENSP00000449404	GAPDH,KRT5,KRT6B,VDAC1,KRT10,KRT17,HSPA5,SFN,HSPD1,ERO1L,GNB2L1,SOD2,KRT8
GO:0031647	regulation of protein stability		7	251	0.96	0.00018	9606.ENSP00000229239,9606.ENSP00000300026,9606.ENSP00000320866,9606.ENSP00000360609,9606.ENSP00000364802,9606.ENSP00000373620,9606.ENSP00000432083	GAPDH,PPIB,CALR,HSP90AB1,HSPA1A,HSPD1,HSPA8
GO:0050821	protein stabilization		6	166	1.07	0.00018	9606.ENSP00000229239,9606.ENSP00000300026,9606.ENSP00000320866,9606.ENSP00000360609,9606.ENSP00000364802,9606.ENSP00000373620	GAPDH,PPIB,CALR,HSP90AB1,HSPA1A,HSPD1
GO:0051239	regulation of multicellular organismal process		22	2788	0.41	0.00018	9606.ENSP00000229239,9606.ENSP00000234590,9606.ENSP00000264335,9606.ENSP00000285379,9606.ENSP00000300026,9606.ENSP00000308452,9606.ENSP00000320866,9606.ENSP00000324173,9606.ENSP00000337060,9606.ENSP00000340989,9606.ENSP00000356042,9606.ENSP00000360609,9606.ENSP00000362413,9606.ENSP00000364802,9606.ENSP00000364935,9606.ENSP00000365439,9606.ENSP00000373620,9606.ENSP00000381607,9606.ENSP00000421985,…	GAPDH,ENO1,YWHAE,CA2,PPIB,KRT17,CALR,HSPA5,NME1,SFN,EZR,HSP90AB1,PGK1,HSPA1A,CLIC1,HNRNPK,HSPD1,GSTP1,FNIP1,GNB2L1,CFL1,SOD2
GO:0009108	coenzyme biosynthetic process		6	167	1.07	0.00019	9606.ENSP00000229239,9606.ENSP00000234590,9606.ENSP00000359991,9606.ENSP00000362413,9606.ENSP00000378669,9606.ENSP00000445175	GAPDH,ENO1,PGAM1,PGK1,ALDOA,LDHA
GO:1900034	regulation of cellular response to heat		4	45	1.46	0.00019	9606.ENSP00000264335,9606.ENSP00000360609,9606.ENSP00000364802,9606.ENSP00000432083	YWHAE,HSP90AB1,HSPA1A,HSPA8
GO:0051050	positive regulation of transport		12	892	0.64	0.0002	9606.ENSP00000229239,9606.ENSP00000264335,9606.ENSP00000285379,9606.ENSP00000320866,9606.ENSP00000340989,9606.ENSP00000349960,9606.ENSP00000356042,9606.ENSP00000360609,9606.ENSP00000361930,9606.ENSP00000365439,9606.ENSP00000379287,9606.ENSP00000426909	GAPDH,YWHAE,CA2,CALR,SFN,ACTB,EZR,HSP90AB1,YWHAB,HNRNPK,YWHAZ,GNB2L1
GO:0043933	protein-containing complex subunit organization		17	1770	0.5	0.00021	9606.ENSP00000251595,9606.ENSP00000269576,9606.ENSP00000295897,9606.ENSP00000320866,9606.ENSP00000322421,9606.ENSP00000327801,9606.ENSP00000333994,9606.ENSP00000346067,9606.ENSP00000360609,9606.ENSP00000361930,9606.ENSP00000364802,9606.ENSP00000373620,9606.ENSP00000378669,9606.ENSP00000432083,9606.ENSP00000432660,9606.ENSP00000434412,9606.ENSP00000446252	HBA2,KRT10,ALB,CALR,HBA1,P4HB,HBB,RPSA,HSP90AB1,YWHAB,HSPA1A,HSPD1,ALDOA,HSPA8,CFL1,SERPINH1,SOD2
GO:0098657	import into cell		10	609	0.73	0.00021	9606.ENSP00000251595,9606.ENSP00000295897,9606.ENSP00000299767,9606.ENSP00000320866,9606.ENSP00000322421,9606.ENSP00000333994,9606.ENSP00000337060,9606.ENSP00000349960,9606.ENSP00000356042,9606.ENSP00000360609	HBA2,ALB,HSP90B1,CALR,HBA1,HBB,NME1,ACTB,EZR,HSP90AB1
GO:2001235	positive regulation of apoptotic signaling pathway		6	171	1.06	0.00021	9606.ENSP00000264335,9606.ENSP00000300289,9606.ENSP00000340989,9606.ENSP00000361930,9606.ENSP00000379287,9606.ENSP00000426909	YWHAE,PDIA3,SFN,YWHAB,YWHAZ,GNB2L1
GO:0035722	interleukin-12-mediated signaling pathway		4	47	1.44	0.00022	9606.ENSP00000327801,9606.ENSP00000430656,9606.ENSP00000432660,9606.ENSP00000446252	P4HB,CA1,CFL1,SOD2
GO:0042026	protein refolding		3	14	1.84	0.00022	9606.ENSP00000364802,9606.ENSP00000373620,9606.ENSP00000432083	HSPA1A,HSPD1,HSPA8
GO:0044794	positive regulation by host of viral process		3	14	1.84	0.00022	9606.ENSP00000300026,9606.ENSP00000432083,9606.ENSP00000432660	PPIB,HSPA8,CFL1
GO:0006518	peptide metabolic process		9	497	0.77	0.00026	9606.ENSP00000307940,9606.ENSP00000326381,9606.ENSP00000331901,9606.ENSP00000339063,9606.ENSP00000346067,9606.ENSP00000381607,9606.ENSP00000390265,9606.ENSP00000426909,9606.ENSP00000432083	EEF2,EIF4A2,EEF1G,EEF1A1,RPSA,GSTP1,IDH1,GNB2L1,HSPA8
GO:0034248	regulation of cellular amide metabolic process		8	379	0.84	0.00026	9606.ENSP00000229239,9606.ENSP00000307940,9606.ENSP00000308452,9606.ENSP00000320866,9606.ENSP00000326381,9606.ENSP00000339063,9606.ENSP00000359991,9606.ENSP00000426909	GAPDH,EEF2,KRT17,CALR,EIF4A2,EEF1A1,PGAM1,GNB2L1
GO:0051817	modification of morphology or physiology of other organism involved in symbiotic interaction		5	107	1.18	0.00028	9606.ENSP00000229239,9606.ENSP00000295897,9606.ENSP00000300026,9606.ENSP00000432083,9606.ENSP00000432660	GAPDH,ALB,PPIB,HSPA8,CFL1
GO:0097435	supramolecular fiber organization		8	383	0.83	0.00028	9606.ENSP00000299767,9606.ENSP00000308452,9606.ENSP00000356042,9606.ENSP00000360609,9606.ENSP00000378669,9606.ENSP00000432660,9606.ENSP00000434412,9606.ENSP00000449404	HSP90B1,KRT17,EZR,HSP90AB1,ALDOA,CFL1,SERPINH1,KRT8
GO:0051131	chaperone-mediated protein complex assembly		3	16	1.79	0.0003	9606.ENSP00000360609,9606.ENSP00000364802,9606.ENSP00000373620	HSP90AB1,HSPA1A,HSPD1
GO:0065007	biological regulation		51	11740	0.15	0.0003	9606.ENSP00000229239,9606.ENSP00000234590,9606.ENSP00000251595,9606.ENSP00000264335,9606.ENSP00000265333,9606.ENSP00000269576,9606.ENSP00000285379,9606.ENSP00000286091,9606.ENSP00000295897,9606.ENSP00000299767,9606.ENSP00000300026,9606.ENSP00000300289,9606.ENSP00000307940,9606.ENSP00000308452,9606.ENSP00000320866,9606.ENSP00000322421,9606.ENSP00000324173,9606.ENSP00000326381,9606.ENSP00000327801,…	GAPDH,ENO1,HBA2,YWHAE,VDAC1,KRT10,CA2,PDIA4,ALB,HSP90B1,PPIB,PDIA3,EEF2,KRT17,CALR,HBA1,HSPA5,EIF4A2,P4HB,HBB,NME1,EEF1A1,SFN,RPSA,HNRNPH1,ACTB,EZR,PGAM1,HSP90AB1,YWHAB,PGK1,MAPRE1,HSPA1A,CLIC1,HNRNPK,HBD,HSPD1,ALDOA,ERO1L,YWHAZ,GSTP1,IDH1,FNIP1,GNB2L1,CA1,HSPA8,CFL1,SERPINH1,LDHA,SOD2,KRT8
GO:0044248	cellular catabolic process		16	1646	0.5	0.00031	9606.ENSP00000229239,9606.ENSP00000234590,9606.ENSP00000236671,9606.ENSP00000251595,9606.ENSP00000265333,9606.ENSP00000299767,9606.ENSP00000322421,9606.ENSP00000324173,9606.ENSP00000333994,9606.ENSP00000346067,9606.ENSP00000359991,9606.ENSP00000362413,9606.ENSP00000364802,9606.ENSP00000378669,9606.ENSP00000432083,9606.ENSP00000445175	GAPDH,ENO1,CTSD,HBA2,VDAC1,HSP90B1,HBA1,HSPA5,HBB,RPSA,PGAM1,PGK1,HSPA1A,ALDOA,HSPA8,LDHA
GO:0048522	positive regulation of cellular process		30	4898	0.3	0.00032	9606.ENSP00000229239,9606.ENSP00000234590,9606.ENSP00000251595,9606.ENSP00000264335,9606.ENSP00000285379,9606.ENSP00000300289,9606.ENSP00000307940,9606.ENSP00000308452,9606.ENSP00000320866,9606.ENSP00000322421,9606.ENSP00000324173,9606.ENSP00000333994,9606.ENSP00000337060,9606.ENSP00000340989,9606.ENSP00000356042,9606.ENSP00000360609,9606.ENSP00000361930,9606.ENSP00000364721,9606.ENSP00000364802,…	GAPDH,ENO1,HBA2,YWHAE,CA2,PDIA3,EEF2,KRT17,CALR,HBA1,HSPA5,HBB,NME1,SFN,EZR,HSP90AB1,YWHAB,MAPRE1,HSPA1A,CLIC1,HNRNPK,HSPD1,YWHAZ,GSTP1,FNIP1,GNB2L1,HSPA8,CFL1,LDHA,SOD2
GO:0051094	positive regulation of developmental process		14	1286	0.55	0.00032	9606.ENSP00000269576,9606.ENSP00000285379,9606.ENSP00000300026,9606.ENSP00000308452,9606.ENSP00000320866,9606.ENSP00000324173,9606.ENSP00000337060,9606.ENSP00000340989,9606.ENSP00000356042,9606.ENSP00000360609,9606.ENSP00000364802,9606.ENSP00000364935,9606.ENSP00000426909,9606.ENSP00000446252	KRT10,CA2,PPIB,KRT17,CALR,HSPA5,NME1,SFN,EZR,HSP90AB1,HSPA1A,CLIC1,GNB2L1,SOD2
GO:0007010	cytoskeleton organization		12	953	0.61	0.00033	9606.ENSP00000229239,9606.ENSP00000252242,9606.ENSP00000252252,9606.ENSP00000299767,9606.ENSP00000308452,9606.ENSP00000320866,9606.ENSP00000336799,9606.ENSP00000349960,9606.ENSP00000356042,9606.ENSP00000378669,9606.ENSP00000432660,9606.ENSP00000449404	GAPDH,KRT5,KRT6B,HSP90B1,KRT17,CALR,TUBA1B,ACTB,EZR,ALDOA,CFL1,KRT8
GO:0032268	regulation of cellular protein metabolic process		20	2486	0.42	0.00033	9606.ENSP00000229239,9606.ENSP00000234590,9606.ENSP00000264335,9606.ENSP00000299767,9606.ENSP00000307940,9606.ENSP00000308452,9606.ENSP00000320866,9606.ENSP00000324173,9606.ENSP00000326381,9606.ENSP00000340989,9606.ENSP00000349960,9606.ENSP00000356042,9606.ENSP00000360609,9606.ENSP00000361930,9606.ENSP00000364802,9606.ENSP00000373620,9606.ENSP00000381607,9606.ENSP00000421985,9606.ENSP00000426909,…	GAPDH,ENO1,YWHAE,HSP90B1,EEF2,KRT17,CALR,HSPA5,EIF4A2,SFN,ACTB,EZR,HSP90AB1,YWHAB,HSPA1A,HSPD1,GSTP1,FNIP1,GNB2L1,SERPINH1
GO:0034655	nucleobase-containing compound catabolic process		8	394	0.82	0.00033	9606.ENSP00000229239,9606.ENSP00000234590,9606.ENSP00000346067,9606.ENSP00000359991,9606.ENSP00000362413,9606.ENSP00000364802,9606.ENSP00000378669,9606.ENSP00000445175	GAPDH,ENO1,RPSA,PGAM1,PGK1,HSPA1A,ALDOA,LDHA
GO:0042542	response to hydrogen peroxide		5	112	1.16	0.00033	9606.ENSP00000251595,9606.ENSP00000307940,9606.ENSP00000322421,9606.ENSP00000333994,9606.ENSP00000445175	HBA2,EEF2,HBA1,HBB,LDHA
GO:0043900	regulation of multi-organism process		10	653	0.7	0.00033	9606.ENSP00000229239,9606.ENSP00000299767,9606.ENSP00000300026,9606.ENSP00000320866,9606.ENSP00000327801,9606.ENSP00000360609,9606.ENSP00000364802,9606.ENSP00000373620,9606.ENSP00000432083,9606.ENSP00000432660	GAPDH,HSP90B1,PPIB,CALR,P4HB,HSP90AB1,HSPA1A,HSPD1,HSPA8,CFL1
GO:0043902	positive regulation of multi-organism process		8	394	0.82	0.00033	9606.ENSP00000229239,9606.ENSP00000299767,9606.ENSP00000300026,9606.ENSP00000327801,9606.ENSP00000364802,9606.ENSP00000373620,9606.ENSP00000432083,9606.ENSP00000432660	GAPDH,HSP90B1,PPIB,P4HB,HSPA1A,HSPD1,HSPA8,CFL1
GO:0048513	animal organ development		22	2926	0.39	0.00033	9606.ENSP00000216254,9606.ENSP00000252242,9606.ENSP00000252252,9606.ENSP00000264335,9606.ENSP00000269576,9606.ENSP00000285379,9606.ENSP00000300026,9606.ENSP00000307940,9606.ENSP00000308452,9606.ENSP00000320866,9606.ENSP00000324173,9606.ENSP00000337060,9606.ENSP00000340989,9606.ENSP00000360609,9606.ENSP00000379042,9606.ENSP00000381607,9606.ENSP00000390265,9606.ENSP00000421985,9606.ENSP00000432660,…	ACO2,KRT5,KRT6B,YWHAE,KRT10,CA2,PPIB,EEF2,KRT17,CALR,HSPA5,NME1,SFN,HSP90AB1,ERO1L,GSTP1,IDH1,FNIP1,CFL1,SERPINH1,LDHA,KRT8
GO:0070268	cornification		5	112	1.16	0.00033	9606.ENSP00000252242,9606.ENSP00000252252,9606.ENSP00000269576,9606.ENSP00000308452,9606.ENSP00000449404	KRT5,KRT6B,KRT10,KRT17,KRT8
GO:0071345	cellular response to cytokine stimulus		12	953	0.61	0.00033	9606.ENSP00000229239,9606.ENSP00000299767,9606.ENSP00000324173,9606.ENSP00000327801,9606.ENSP00000336799,9606.ENSP00000360609,9606.ENSP00000379287,9606.ENSP00000430656,9606.ENSP00000432083,9606.ENSP00000432660,9606.ENSP00000446252,9606.ENSP00000449404	GAPDH,HSP90B1,HSPA5,P4HB,TUBA1B,HSP90AB1,YWHAZ,CA1,HSPA8,CFL1,SOD2,KRT8
GO:1903829	positive regulation of cellular protein localization		7	287	0.9	0.00033	9606.ENSP00000264335,9606.ENSP00000340989,9606.ENSP00000356042,9606.ENSP00000360609,9606.ENSP00000361930,9606.ENSP00000379287,9606.ENSP00000426909	YWHAE,SFN,EZR,HSP90AB1,YWHAB,YWHAZ,GNB2L1
GO:1904951	positive regulation of establishment of protein localization		8	397	0.82	0.00033	9606.ENSP00000229239,9606.ENSP00000264335,9606.ENSP00000340989,9606.ENSP00000356042,9606.ENSP00000360609,9606.ENSP00000361930,9606.ENSP00000379287,9606.ENSP00000426909	GAPDH,YWHAE,SFN,EZR,HSP90AB1,YWHAB,YWHAZ,GNB2L1
GO:0019725	cellular homeostasis		11	806	0.65	0.00034	9606.ENSP00000264335,9606.ENSP00000285379,9606.ENSP00000286091,9606.ENSP00000299767,9606.ENSP00000300289,9606.ENSP00000320866,9606.ENSP00000327801,9606.ENSP00000337060,9606.ENSP00000378669,9606.ENSP00000379042,9606.ENSP00000426909	YWHAE,CA2,PDIA4,HSP90B1,PDIA3,CALR,P4HB,NME1,ALDOA,ERO1L,GNB2L1
GO:0034620	cellular response to unfolded protein	TCP unfolded protein response	5	115	1.15	0.00034	9606.ENSP00000299767,9606.ENSP00000320866,9606.ENSP00000324173,9606.ENSP00000364802,9606.ENSP00000379042	HSP90B1,CALR,HSPA5,HSPA1A,ERO1L
GO:0051130	positive regulation of cellular component organization		13	1128	0.57	0.00034	9606.ENSP00000264335,9606.ENSP00000320866,9606.ENSP00000324173,9606.ENSP00000337060,9606.ENSP00000340989,9606.ENSP00000361930,9606.ENSP00000364721,9606.ENSP00000364802,9606.ENSP00000365439,9606.ENSP00000379287,9606.ENSP00000421985,9606.ENSP00000426909,9606.ENSP00000432660	YWHAE,CALR,HSPA5,NME1,SFN,YWHAB,MAPRE1,HSPA1A,HNRNPK,YWHAZ,FNIP1,GNB2L1,CFL1
GO:0080134	regulation of response to stress		14	1299	0.55	0.00034	9606.ENSP00000234590,9606.ENSP00000264335,9606.ENSP00000299767,9606.ENSP00000324173,9606.ENSP00000327801,9606.ENSP00000356042,9606.ENSP00000360609,9606.ENSP00000364802,9606.ENSP00000365439,9606.ENSP00000373620,9606.ENSP00000381607,9606.ENSP00000426909,9606.ENSP00000432083,9606.ENSP00000446252	ENO1,YWHAE,HSP90B1,HSPA5,P4HB,EZR,HSP90AB1,HSPA1A,HNRNPK,HSPD1,GSTP1,GNB2L1,HSPA8,SOD2
GO:0042592	homeostatic process		15	1491	0.52	0.00036	9606.ENSP00000264335,9606.ENSP00000285379,9606.ENSP00000286091,9606.ENSP00000299767,9606.ENSP00000300289,9606.ENSP00000320866,9606.ENSP00000327801,9606.ENSP00000337060,9606.ENSP00000340989,9606.ENSP00000360609,9606.ENSP00000378669,9606.ENSP00000379042,9606.ENSP00000381607,9606.ENSP00000426909,9606.ENSP00000446252	YWHAE,CA2,PDIA4,HSP90B1,PDIA3,CALR,P4HB,NME1,SFN,HSP90AB1,ALDOA,ERO1L,GSTP1,GNB2L1,SOD2
GO:0006732	coenzyme metabolic process		7	297	0.89	0.00039	9606.ENSP00000229239,9606.ENSP00000234590,9606.ENSP00000359991,9606.ENSP00000362413,9606.ENSP00000378669,9606.ENSP00000390265,9606.ENSP00000445175	GAPDH,ENO1,PGAM1,PGK1,ALDOA,IDH1,LDHA
GO:0032879	regulation of localization		20	2524	0.41	0.00039	9606.ENSP00000229239,9606.ENSP00000264335,9606.ENSP00000285379,9606.ENSP00000320866,9606.ENSP00000324173,9606.ENSP00000340989,9606.ENSP00000349960,9606.ENSP00000356042,9606.ENSP00000360609,9606.ENSP00000361930,9606.ENSP00000364721,9606.ENSP00000364802,9606.ENSP00000364935,9606.ENSP00000365439,9606.ENSP00000379042,9606.ENSP00000379287,9606.ENSP00000381607,9606.ENSP00000426909,9606.ENSP00000432083,…	GAPDH,YWHAE,CA2,CALR,HSPA5,SFN,ACTB,EZR,HSP90AB1,YWHAB,MAPRE1,HSPA1A,CLIC1,HNRNPK,ERO1L,YWHAZ,GSTP1,GNB2L1,HSPA8,SOD2
GO:0051128	regulation of cellular component organization		19	2306	0.43	0.00039	9606.ENSP00000234590,9606.ENSP00000264335,9606.ENSP00000265333,9606.ENSP00000308452,9606.ENSP00000320866,9606.ENSP00000324173,9606.ENSP00000337060,9606.ENSP00000340989,9606.ENSP00000356042,9606.ENSP00000361930,9606.ENSP00000364721,9606.ENSP00000364802,9606.ENSP00000365439,9606.ENSP00000378669,9606.ENSP00000379287,9606.ENSP00000421985,9606.ENSP00000426909,9606.ENSP00000432083,9606.ENSP00000432660	ENO1,YWHAE,VDAC1,KRT17,CALR,HSPA5,NME1,SFN,EZR,YWHAB,MAPRE1,HSPA1A,HNRNPK,ALDOA,YWHAZ,FNIP1,GNB2L1,HSPA8,CFL1
GO:0009987	cellular process		57	14652	0.1	0.00045	9606.ENSP00000216254,9606.ENSP00000229239,9606.ENSP00000234590,9606.ENSP00000236671,9606.ENSP00000251595,9606.ENSP00000252242,9606.ENSP00000252252,9606.ENSP00000264335,9606.ENSP00000265333,9606.ENSP00000269576,9606.ENSP00000285379,9606.ENSP00000286091,9606.ENSP00000295897,9606.ENSP00000299767,9606.ENSP00000300026,9606.ENSP00000300289,9606.ENSP00000307940,9606.ENSP00000308452,9606.ENSP00000320866,…	ACO2,GAPDH,ENO1,CTSD,HBA2,KRT5,KRT6B,YWHAE,VDAC1,KRT10,CA2,PDIA4,ALB,HSP90B1,PPIB,PDIA3,EEF2,KRT17,CALR,HBA1,HSPA5,EIF4A2,P4HB,EEF1G,HBB,TUBA1B,NME1,EEF1A1,SFN,CS,RPSA,HNRNPH1,ACTB,EZR,PGAM1,HSP90AB1,YWHAB,PGK1,MAPRE1,HSPA1A,CLIC1,HNRNPK,HSPD1,ALDOA,ERO1L,YWHAZ,GSTP1,IDH1,FNIP1,GNB2L1,CA1,HSPA8,CFL1,SERPINH1,LDHA,SOD2,KRT8
GO:0046677	response to antibiotic		7	305	0.87	0.00045	9606.ENSP00000251595,9606.ENSP00000307940,9606.ENSP00000322421,9606.ENSP00000324173,9606.ENSP00000333994,9606.ENSP00000381607,9606.ENSP00000445175	HBA2,EEF2,HBA1,HSPA5,HBB,GSTP1,LDHA
GO:0042744	hydrogen peroxide catabolic process		3	20	1.69	0.00046	9606.ENSP00000251595,9606.ENSP00000322421,9606.ENSP00000333994	HBA2,HBA1,HBB
GO:0007005	mitochondrion organization		8	424	0.79	0.00048	9606.ENSP00000264335,9606.ENSP00000340989,9606.ENSP00000361930,9606.ENSP00000364802,9606.ENSP00000373620,9606.ENSP00000379287,9606.ENSP00000421985,9606.ENSP00000446252	YWHAE,SFN,YWHAB,HSPA1A,HSPD1,YWHAZ,FNIP1,SOD2
GO:0051291	protein heterooligomerization		5	126	1.11	0.00049	9606.ENSP00000251595,9606.ENSP00000269576,9606.ENSP00000322421,9606.ENSP00000333994,9606.ENSP00000361930	HBA2,KRT10,HBA1,HBB,YWHAB
GO:0032269	negative regulation of cellular protein metabolic process		12	1014	0.59	0.00052	9606.ENSP00000229239,9606.ENSP00000264335,9606.ENSP00000320866,9606.ENSP00000340989,9606.ENSP00000356042,9606.ENSP00000360609,9606.ENSP00000361930,9606.ENSP00000364802,9606.ENSP00000381607,9606.ENSP00000421985,9606.ENSP00000426909,9606.ENSP00000434412	GAPDH,YWHAE,CALR,SFN,EZR,HSP90AB1,YWHAB,HSPA1A,GSTP1,FNIP1,GNB2L1,SERPINH1
GO:1901566	organonitrogen compound biosynthetic process		14	1370	0.52	0.00055	9606.ENSP00000229239,9606.ENSP00000234590,9606.ENSP00000307940,9606.ENSP00000326381,9606.ENSP00000331901,9606.ENSP00000337060,9606.ENSP00000339063,9606.ENSP00000346067,9606.ENSP00000359991,9606.ENSP00000362413,9606.ENSP00000378669,9606.ENSP00000381607,9606.ENSP00000426909,9606.ENSP00000445175	GAPDH,ENO1,EEF2,EIF4A2,EEF1G,NME1,EEF1A1,RPSA,PGAM1,PGK1,ALDOA,GSTP1,GNB2L1,LDHA
GO:0051188	cofactor biosynthetic process		6	218	0.95	0.0006	9606.ENSP00000229239,9606.ENSP00000234590,9606.ENSP00000359991,9606.ENSP00000362413,9606.ENSP00000378669,9606.ENSP00000445175	GAPDH,ENO1,PGAM1,PGK1,ALDOA,LDHA
GO:0010243	response to organonitrogen compound		11	876	0.61	0.00064	9606.ENSP00000285379,9606.ENSP00000299767,9606.ENSP00000307940,9606.ENSP00000324173,9606.ENSP00000337060,9606.ENSP00000349960,9606.ENSP00000356042,9606.ENSP00000360609,9606.ENSP00000381607,9606.ENSP00000432660,9606.ENSP00000445175	CA2,HSP90B1,EEF2,HSPA5,NME1,ACTB,EZR,HSP90AB1,GSTP1,CFL1,LDHA
GO:0044281	small molecule metabolic process		16	1779	0.47	0.00064	9606.ENSP00000216254,9606.ENSP00000229239,9606.ENSP00000234590,9606.ENSP00000327801,9606.ENSP00000337060,9606.ENSP00000342056,9606.ENSP00000359991,9606.ENSP00000362413,9606.ENSP00000364802,9606.ENSP00000378669,9606.ENSP00000379042,9606.ENSP00000381607,9606.ENSP00000390265,9606.ENSP00000430656,9606.ENSP00000432083,9606.ENSP00000445175	ACO2,GAPDH,ENO1,P4HB,NME1,CS,PGAM1,PGK1,HSPA1A,ALDOA,ERO1L,GSTP1,IDH1,CA1,HSPA8,LDHA
GO:0006839	mitochondrial transport		6	223	0.94	0.00065	9606.ENSP00000264335,9606.ENSP00000340989,9606.ENSP00000361930,9606.ENSP00000364802,9606.ENSP00000373620,9606.ENSP00000379287	YWHAE,SFN,YWHAB,HSPA1A,HSPD1,YWHAZ
GO:0045454	cell redox homeostasis		4	68	1.28	0.00065	9606.ENSP00000286091,9606.ENSP00000300289,9606.ENSP00000327801,9606.ENSP00000379042	PDIA4,PDIA3,P4HB,ERO1L
GO:0031424	keratinization		6	225	0.94	0.00068	9606.ENSP00000252242,9606.ENSP00000252252,9606.ENSP00000269576,9606.ENSP00000308452,9606.ENSP00000340989,9606.ENSP00000449404	KRT5,KRT6B,KRT10,KRT17,SFN,KRT8
GO:0009628	response to abiotic stimulus		12	1052	0.57	0.0007	9606.ENSP00000264335,9606.ENSP00000285379,9606.ENSP00000299767,9606.ENSP00000324173,9606.ENSP00000327801,9606.ENSP00000360609,9606.ENSP00000362413,9606.ENSP00000364802,9606.ENSP00000373620,9606.ENSP00000379042,9606.ENSP00000445175,9606.ENSP00000449404	YWHAE,CA2,HSP90B1,HSPA5,P4HB,HSP90AB1,PGK1,HSPA1A,HSPD1,ERO1L,LDHA,KRT8
GO:0046683	response to organophosphorus		5	138	1.07	0.0007	9606.ENSP00000299767,9606.ENSP00000324173,9606.ENSP00000337060,9606.ENSP00000356042,9606.ENSP00000445175	HSP90B1,HSPA5,NME1,EZR,LDHA
GO:0031667	response to nutrient levels		8	455	0.76	0.00072	9606.ENSP00000295897,9606.ENSP00000299767,9606.ENSP00000307940,9606.ENSP00000324173,9606.ENSP00000381607,9606.ENSP00000421985,9606.ENSP00000432083,9606.ENSP00000445175	ALB,HSP90B1,EEF2,HSPA5,GSTP1,FNIP1,HSPA8,LDHA
GO:0044237	cellular metabolic process		42	8797	0.19	0.00072	9606.ENSP00000216254,9606.ENSP00000229239,9606.ENSP00000234590,9606.ENSP00000236671,9606.ENSP00000251595,9606.ENSP00000264335,9606.ENSP00000265333,9606.ENSP00000269576,9606.ENSP00000295897,9606.ENSP00000299767,9606.ENSP00000300026,9606.ENSP00000307940,9606.ENSP00000322421,9606.ENSP00000324173,9606.ENSP00000326381,9606.ENSP00000327801,9606.ENSP00000331901,9606.ENSP00000333994,9606.ENSP00000337060,…	ACO2,GAPDH,ENO1,CTSD,HBA2,YWHAE,VDAC1,KRT10,ALB,HSP90B1,PPIB,EEF2,HBA1,HSPA5,EIF4A2,P4HB,EEF1G,HBB,NME1,EEF1A1,CS,RPSA,HNRNPH1,ACTB,EZR,PGAM1,HSP90AB1,YWHAB,PGK1,HSPA1A,HNRNPK,HSPD1,ALDOA,ERO1L,GSTP1,IDH1,GNB2L1,CA1,HSPA8,CFL1,LDHA,SOD2
GO:0005975	carbohydrate metabolic process		8	457	0.76	0.00073	9606.ENSP00000229239,9606.ENSP00000234590,9606.ENSP00000342056,9606.ENSP00000359991,9606.ENSP00000362413,9606.ENSP00000378669,9606.ENSP00000390265,9606.ENSP00000445175	GAPDH,ENO1,CS,PGAM1,PGK1,ALDOA,IDH1,LDHA
GO:0051851	modification by host of symbiont morphology or physiology		4	71	1.26	0.00073	9606.ENSP00000229239,9606.ENSP00000300026,9606.ENSP00000432083,9606.ENSP00000432660	GAPDH,PPIB,HSPA8,CFL1
GO:0030162	regulation of proteolysis		10	742	0.64	0.00077	9606.ENSP00000229239,9606.ENSP00000234590,9606.ENSP00000264335,9606.ENSP00000340989,9606.ENSP00000360609,9606.ENSP00000364802,9606.ENSP00000373620,9606.ENSP00000421985,9606.ENSP00000426909,9606.ENSP00000434412	GAPDH,ENO1,YWHAE,SFN,HSP90AB1,HSPA1A,HSPD1,FNIP1,GNB2L1,SERPINH1
GO:0031668	cellular response to extracellular stimulus		6	235	0.92	0.00082	9606.ENSP00000295897,9606.ENSP00000299767,9606.ENSP00000324173,9606.ENSP00000381607,9606.ENSP00000421985,9606.ENSP00000432083	ALB,HSP90B1,HSPA5,GSTP1,FNIP1,HSPA8
GO:1903827	regulation of cellular protein localization		8	465	0.75	0.00082	9606.ENSP00000264335,9606.ENSP00000340989,9606.ENSP00000349960,9606.ENSP00000356042,9606.ENSP00000360609,9606.ENSP00000361930,9606.ENSP00000379287,9606.ENSP00000426909	YWHAE,SFN,ACTB,EZR,HSP90AB1,YWHAB,YWHAZ,GNB2L1
GO:0032787	monocarboxylic acid metabolic process		8	477	0.74	0.00096	9606.ENSP00000229239,9606.ENSP00000234590,9606.ENSP00000359991,9606.ENSP00000362413,9606.ENSP00000378669,9606.ENSP00000381607,9606.ENSP00000390265,9606.ENSP00000445175	GAPDH,ENO1,PGAM1,PGK1,ALDOA,GSTP1,IDH1,LDHA
GO:0014074	response to purine-containing compound		5	151	1.03	0.001	9606.ENSP00000299767,9606.ENSP00000324173,9606.ENSP00000337060,9606.ENSP00000356042,9606.ENSP00000445175	HSP90B1,HSPA5,NME1,EZR,LDHA
GO:0019538	protein metabolic process		26	4194	0.31	0.001	9606.ENSP00000229239,9606.ENSP00000236671,9606.ENSP00000264335,9606.ENSP00000269576,9606.ENSP00000295897,9606.ENSP00000299767,9606.ENSP00000300026,9606.ENSP00000300289,9606.ENSP00000307940,9606.ENSP00000320866,9606.ENSP00000324173,9606.ENSP00000326381,9606.ENSP00000327801,9606.ENSP00000331901,9606.ENSP00000339063,9606.ENSP00000346067,9606.ENSP00000349960,9606.ENSP00000361930,9606.ENSP00000362413,…	GAPDH,CTSD,YWHAE,KRT10,ALB,HSP90B1,PPIB,PDIA3,EEF2,CALR,HSPA5,EIF4A2,P4HB,EEF1G,EEF1A1,RPSA,ACTB,YWHAB,PGK1,HSPD1,ERO1L,GNB2L1,HSPA8,CFL1,SERPINH1,TPSB2
GO:0071353	cellular response to interleukin-4		3	28	1.54	0.001	9606.ENSP00000324173,9606.ENSP00000336799,9606.ENSP00000360609	HSPA5,TUBA1B,HSP90AB1
GO:0015893	drug transport		5	155	1.02	0.0011	9606.ENSP00000251595,9606.ENSP00000285379,9606.ENSP00000322421,9606.ENSP00000333994,9606.ENSP00000369654	HBA2,CA2,HBA1,HBB,HBD
GO:0051208	sequestering of calcium ion		2	4	2.21	0.0012	9606.ENSP00000299767,9606.ENSP00000320866	HSP90B1,CALR
GO:0048524	positive regulation of viral process		4	85	1.19	0.0013	9606.ENSP00000300026,9606.ENSP00000327801,9606.ENSP00000432083,9606.ENSP00000432660	PPIB,P4HB,HSPA8,CFL1
GO:0006099	tricarboxylic acid cycle		3	32	1.49	0.0014	9606.ENSP00000216254,9606.ENSP00000342056,9606.ENSP00000390265	ACO2,CS,IDH1
GO:0030855	epithelial cell differentiation		9	649	0.66	0.0014	9606.ENSP00000252242,9606.ENSP00000252252,9606.ENSP00000265333,9606.ENSP00000269576,9606.ENSP00000308452,9606.ENSP00000340989,9606.ENSP00000356042,9606.ENSP00000362413,9606.ENSP00000449404	KRT5,KRT6B,VDAC1,KRT10,KRT17,SFN,EZR,PGK1,KRT8
GO:0051049	regulation of transport		15	1732	0.45	0.0015	9606.ENSP00000229239,9606.ENSP00000264335,9606.ENSP00000285379,9606.ENSP00000320866,9606.ENSP00000340989,9606.ENSP00000349960,9606.ENSP00000356042,9606.ENSP00000360609,9606.ENSP00000361930,9606.ENSP00000364802,9606.ENSP00000364935,9606.ENSP00000365439,9606.ENSP00000379287,9606.ENSP00000426909,9606.ENSP00000432083	GAPDH,YWHAE,CA2,CALR,SFN,ACTB,EZR,HSP90AB1,YWHAB,HSPA1A,CLIC1,HNRNPK,YWHAZ,GNB2L1,HSPA8
GO:0001907	killing by symbiont of host cells		2	5	2.12	0.0016	9606.ENSP00000229239,9606.ENSP00000295897	GAPDH,ALB
GO:0002376	immune system process		18	2370	0.39	0.0016	9606.ENSP00000229239,9606.ENSP00000236671,9606.ENSP00000299767,9606.ENSP00000300289,9606.ENSP00000307940,9606.ENSP00000320866,9606.ENSP00000333994,9606.ENSP00000339063,9606.ENSP00000349960,9606.ENSP00000359991,9606.ENSP00000360609,9606.ENSP00000364802,9606.ENSP00000373620,9606.ENSP00000378669,9606.ENSP00000381607,9606.ENSP00000390265,9606.ENSP00000421985,9606.ENSP00000432083	GAPDH,CTSD,HSP90B1,PDIA3,EEF2,CALR,HBB,EEF1A1,ACTB,PGAM1,HSP90AB1,HSPA1A,HSPD1,ALDOA,GSTP1,IDH1,FNIP1,HSPA8
GO:0006102	isocitrate metabolic process		2	5	2.12	0.0016	9606.ENSP00000216254,9606.ENSP00000390265	ACO2,IDH1
GO:0050794	regulation of cellular process		46	10484	0.16	0.0016	9606.ENSP00000229239,9606.ENSP00000234590,9606.ENSP00000251595,9606.ENSP00000264335,9606.ENSP00000265333,9606.ENSP00000285379,9606.ENSP00000286091,9606.ENSP00000295897,9606.ENSP00000299767,9606.ENSP00000300289,9606.ENSP00000307940,9606.ENSP00000308452,9606.ENSP00000320866,9606.ENSP00000322421,9606.ENSP00000324173,9606.ENSP00000326381,9606.ENSP00000327801,9606.ENSP00000333994,9606.ENSP00000337060,…	GAPDH,ENO1,HBA2,YWHAE,VDAC1,CA2,PDIA4,ALB,HSP90B1,PDIA3,EEF2,KRT17,CALR,HBA1,HSPA5,EIF4A2,P4HB,HBB,NME1,EEF1A1,SFN,HNRNPH1,ACTB,EZR,PGAM1,HSP90AB1,YWHAB,MAPRE1,HSPA1A,CLIC1,HNRNPK,HSPD1,ALDOA,ERO1L,YWHAZ,GSTP1,IDH1,FNIP1,GNB2L1,CA1,HSPA8,CFL1,SERPINH1,LDHA,SOD2,KRT8
GO:0070201	regulation of establishment of protein localization		9	662	0.65	0.0016	9606.ENSP00000229239,9606.ENSP00000264335,9606.ENSP00000340989,9606.ENSP00000356042,9606.ENSP00000360609,9606.ENSP00000361930,9606.ENSP00000379287,9606.ENSP00000426909,9606.ENSP00000432083	GAPDH,YWHAE,SFN,EZR,HSP90AB1,YWHAB,YWHAZ,GNB2L1,HSPA8
GO:0051240	positive regulation of multicellular organismal process		14	1551	0.47	0.0017	9606.ENSP00000229239,9606.ENSP00000234590,9606.ENSP00000285379,9606.ENSP00000300026,9606.ENSP00000308452,9606.ENSP00000320866,9606.ENSP00000324173,9606.ENSP00000337060,9606.ENSP00000356042,9606.ENSP00000364802,9606.ENSP00000364935,9606.ENSP00000373620,9606.ENSP00000426909,9606.ENSP00000446252	GAPDH,ENO1,CA2,PPIB,KRT17,CALR,HSPA5,NME1,EZR,HSPA1A,CLIC1,HSPD1,GNB2L1,SOD2
GO:0052548	regulation of endopeptidase activity		7	393	0.76	0.0017	9606.ENSP00000229239,9606.ENSP00000264335,9606.ENSP00000340989,9606.ENSP00000373620,9606.ENSP00000421985,9606.ENSP00000426909,9606.ENSP00000434412	GAPDH,YWHAE,SFN,HSPD1,FNIP1,GNB2L1,SERPINH1
GO:0006101	citrate metabolic process		3	36	1.43	0.0018	9606.ENSP00000216254,9606.ENSP00000342056,9606.ENSP00000390265	ACO2,CS,IDH1
GO:0050793	regulation of developmental process		18	2416	0.39	0.0019	9606.ENSP00000269576,9606.ENSP00000285379,9606.ENSP00000300026,9606.ENSP00000308452,9606.ENSP00000320866,9606.ENSP00000324173,9606.ENSP00000337060,9606.ENSP00000340989,9606.ENSP00000356042,9606.ENSP00000360609,9606.ENSP00000362413,9606.ENSP00000364802,9606.ENSP00000364935,9606.ENSP00000378669,9606.ENSP00000421985,9606.ENSP00000426909,9606.ENSP00000432660,9606.ENSP00000446252	KRT10,CA2,PPIB,KRT17,CALR,HSPA5,NME1,SFN,EZR,HSP90AB1,PGK1,HSPA1A,CLIC1,ALDOA,FNIP1,GNB2L1,CFL1,SOD2
GO:0051591	response to cAMP		4	98	1.12	0.0021	9606.ENSP00000324173,9606.ENSP00000337060,9606.ENSP00000356042,9606.ENSP00000445175	HSPA5,NME1,EZR,LDHA
GO:0006458	'de novo' protein folding		3	39	1.4	0.0023	9606.ENSP00000373620,9606.ENSP00000379042,9606.ENSP00000432083	HSPD1,ERO1L,HSPA8
GO:0006575	cellular modified amino acid metabolic process		5	185	0.95	0.0023	9606.ENSP00000327801,9606.ENSP00000331901,9606.ENSP00000379042,9606.ENSP00000381607,9606.ENSP00000390265	P4HB,EEF1G,ERO1L,GSTP1,IDH1
GO:0045684	positive regulation of epidermis development		3	39	1.4	0.0023	9606.ENSP00000269576,9606.ENSP00000308452,9606.ENSP00000340989	KRT10,KRT17,SFN
GO:0048519	negative regulation of biological process		28	4953	0.27	0.0023	9606.ENSP00000229239,9606.ENSP00000234590,9606.ENSP00000264335,9606.ENSP00000295897,9606.ENSP00000299767,9606.ENSP00000320866,9606.ENSP00000324173,9606.ENSP00000326381,9606.ENSP00000337060,9606.ENSP00000340989,9606.ENSP00000346067,9606.ENSP00000356042,9606.ENSP00000360609,9606.ENSP00000361930,9606.ENSP00000362413,9606.ENSP00000364721,9606.ENSP00000364802,9606.ENSP00000365439,9606.ENSP00000373620,…	GAPDH,ENO1,YWHAE,ALB,HSP90B1,CALR,HSPA5,EIF4A2,NME1,SFN,RPSA,EZR,HSP90AB1,YWHAB,PGK1,MAPRE1,HSPA1A,HNRNPK,HSPD1,ERO1L,YWHAZ,GSTP1,FNIP1,GNB2L1,HSPA8,CFL1,SERPINH1,SOD2
GO:0030036	actin cytoskeleton organization		7	418	0.74	0.0024	9606.ENSP00000299767,9606.ENSP00000320866,9606.ENSP00000349960,9606.ENSP00000356042,9606.ENSP00000378669,9606.ENSP00000432660,9606.ENSP00000449404	HSP90B1,CALR,ACTB,EZR,ALDOA,CFL1,KRT8
GO:0030968	endoplasmic reticulum unfolded protein response		4	103	1.1	0.0025	9606.ENSP00000299767,9606.ENSP00000320866,9606.ENSP00000324173,9606.ENSP00000379042	HSP90B1,CALR,HSPA5,ERO1L
GO:0048523	negative regulation of cellular process		26	4454	0.28	0.0025	9606.ENSP00000229239,9606.ENSP00000234590,9606.ENSP00000264335,9606.ENSP00000295897,9606.ENSP00000299767,9606.ENSP00000320866,9606.ENSP00000324173,9606.ENSP00000326381,9606.ENSP00000337060,9606.ENSP00000340989,9606.ENSP00000356042,9606.ENSP00000360609,9606.ENSP00000361930,9606.ENSP00000364721,9606.ENSP00000364802,9606.ENSP00000365439,9606.ENSP00000373620,9606.ENSP00000379042,9606.ENSP00000379287,…	GAPDH,ENO1,YWHAE,ALB,HSP90B1,CALR,HSPA5,EIF4A2,NME1,SFN,EZR,HSP90AB1,YWHAB,MAPRE1,HSPA1A,HNRNPK,HSPD1,ERO1L,YWHAZ,GSTP1,FNIP1,GNB2L1,HSPA8,CFL1,SERPINH1,SOD2
GO:0071702	organic substance transport		16	2040	0.41	0.0025	9606.ENSP00000251595,9606.ENSP00000264335,9606.ENSP00000285379,9606.ENSP00000286091,9606.ENSP00000299767,9606.ENSP00000320866,9606.ENSP00000322421,9606.ENSP00000333994,9606.ENSP00000346067,9606.ENSP00000356042,9606.ENSP00000361930,9606.ENSP00000373620,9606.ENSP00000390265,9606.ENSP00000397261,9606.ENSP00000430656,9606.ENSP00000432083	HBA2,YWHAE,CA2,PDIA4,HSP90B1,CALR,HBA1,HBB,RPSA,EZR,YWHAB,HSPD1,IDH1,SELENBP1,CA1,HSPA8
GO:0072593	reactive oxygen species metabolic process		4	103	1.1	0.0025	9606.ENSP00000251595,9606.ENSP00000322421,9606.ENSP00000333994,9606.ENSP00000446252	HBA2,HBA1,HBB,SOD2
GO:0009888	tissue development		14	1626	0.45	0.0026	9606.ENSP00000252242,9606.ENSP00000252252,9606.ENSP00000265333,9606.ENSP00000269576,9606.ENSP00000285379,9606.ENSP00000307940,9606.ENSP00000308452,9606.ENSP00000320866,9606.ENSP00000340989,9606.ENSP00000356042,9606.ENSP00000362413,9606.ENSP00000432660,9606.ENSP00000434412,9606.ENSP00000449404	KRT5,KRT6B,VDAC1,KRT10,CA2,EEF2,KRT17,CALR,SFN,EZR,PGK1,CFL1,SERPINH1,KRT8
GO:0017001	antibiotic catabolic process		3	42	1.37	0.0026	9606.ENSP00000251595,9606.ENSP00000322421,9606.ENSP00000333994	HBA2,HBA1,HBB
GO:0060429	epithelium development		11	1055	0.53	0.0026	9606.ENSP00000252242,9606.ENSP00000252252,9606.ENSP00000265333,9606.ENSP00000269576,9606.ENSP00000285379,9606.ENSP00000308452,9606.ENSP00000340989,9606.ENSP00000356042,9606.ENSP00000362413,9606.ENSP00000432660,9606.ENSP00000449404	KRT5,KRT6B,VDAC1,KRT10,CA2,KRT17,SFN,EZR,PGK1,CFL1,KRT8
GO:0032880	regulation of protein localization		10	901	0.56	0.003	9606.ENSP00000229239,9606.ENSP00000264335,9606.ENSP00000340989,9606.ENSP00000349960,9606.ENSP00000356042,9606.ENSP00000360609,9606.ENSP00000361930,9606.ENSP00000379287,9606.ENSP00000426909,9606.ENSP00000432083	GAPDH,YWHAE,SFN,ACTB,EZR,HSP90AB1,YWHAB,YWHAZ,GNB2L1,HSPA8
GO:0044829	positive regulation by host of viral genome replication		2	8	1.91	0.003	9606.ENSP00000300026,9606.ENSP00000432083	PPIB,HSPA8
GO:1903573	negative regulation of response to endoplasmic reticulum stress		3	44	1.35	0.003	9606.ENSP00000324173,9606.ENSP00000364802,9606.ENSP00000426909	HSPA5,HSPA1A,GNB2L1
GO:0043903	regulation of symbiosis, encompassing mutualism through parasitism		5	203	0.9	0.0031	9606.ENSP00000229239,9606.ENSP00000300026,9606.ENSP00000327801,9606.ENSP00000432083,9606.ENSP00000432660	GAPDH,PPIB,P4HB,HSPA8,CFL1
GO:0051604	protein maturation		5	202	0.91	0.0031	9606.ENSP00000320866,9606.ENSP00000362413,9606.ENSP00000373620,9606.ENSP00000379042,9606.ENSP00000434412	CALR,PGK1,HSPD1,ERO1L,SERPINH1
GO:0006605	protein targeting		6	318	0.79	0.0033	9606.ENSP00000264335,9606.ENSP00000346067,9606.ENSP00000361930,9606.ENSP00000373620,9606.ENSP00000390265,9606.ENSP00000432083	YWHAE,RPSA,YWHAB,HSPD1,IDH1,HSPA8
GO:0031669	cellular response to nutrient levels		5	206	0.9	0.0033	9606.ENSP00000295897,9606.ENSP00000299767,9606.ENSP00000324173,9606.ENSP00000421985,9606.ENSP00000432083	ALB,HSP90B1,HSPA5,FNIP1,HSPA8
GO:0043488	regulation of mRNA stability		4	113	1.06	0.0033	9606.ENSP00000361930,9606.ENSP00000364802,9606.ENSP00000379287,9606.ENSP00000432083	YWHAB,HSPA1A,YWHAZ,HSPA8
GO:0006414	translational elongation		4	116	1.05	0.0035	9606.ENSP00000307940,9606.ENSP00000331901,9606.ENSP00000339063,9606.ENSP00000426909	EEF2,EEF1G,EEF1A1,GNB2L1
GO:0010605	negative regulation of macromolecule metabolic process		18	2558	0.36	0.0035	9606.ENSP00000229239,9606.ENSP00000234590,9606.ENSP00000264335,9606.ENSP00000320866,9606.ENSP00000326381,9606.ENSP00000337060,9606.ENSP00000340989,9606.ENSP00000346067,9606.ENSP00000356042,9606.ENSP00000360609,9606.ENSP00000361930,9606.ENSP00000364802,9606.ENSP00000365439,9606.ENSP00000381607,9606.ENSP00000421985,9606.ENSP00000426909,9606.ENSP00000432083,9606.ENSP00000434412	GAPDH,ENO1,YWHAE,CALR,EIF4A2,NME1,SFN,RPSA,EZR,HSP90AB1,YWHAB,HSPA1A,HNRNPK,GSTP1,FNIP1,GNB2L1,HSPA8,SERPINH1
GO:0022417	protein maturation by protein folding		2	9	1.86	0.0035	9606.ENSP00000320866,9606.ENSP00000379042	CALR,ERO1L
GO:0043281	regulation of cysteine-type endopeptidase activity involved in apoptotic process		5	209	0.89	0.0035	9606.ENSP00000264335,9606.ENSP00000340989,9606.ENSP00000373620,9606.ENSP00000421985,9606.ENSP00000426909	YWHAE,SFN,HSPD1,FNIP1,GNB2L1
GO:0043484	regulation of RNA splicing		4	116	1.05	0.0035	9606.ENSP00000349168,9606.ENSP00000364802,9606.ENSP00000365439,9606.ENSP00000432083	HNRNPH1,HSPA1A,HNRNPK,HSPA8
GO:0006417	regulation of translation		6	327	0.78	0.0037	9606.ENSP00000229239,9606.ENSP00000307940,9606.ENSP00000308452,9606.ENSP00000320866,9606.ENSP00000326381,9606.ENSP00000426909	GAPDH,EEF2,KRT17,CALR,EIF4A2,GNB2L1
GO:0033483	gas homeostasis		2	10	1.81	0.0042	9606.ENSP00000381607,9606.ENSP00000446252	GSTP1,SOD2
GO:0065003	protein-containing complex assembly		13	1514	0.45	0.0042	9606.ENSP00000251595,9606.ENSP00000269576,9606.ENSP00000320866,9606.ENSP00000322421,9606.ENSP00000327801,9606.ENSP00000333994,9606.ENSP00000346067,9606.ENSP00000360609,9606.ENSP00000361930,9606.ENSP00000364802,9606.ENSP00000373620,9606.ENSP00000378669,9606.ENSP00000446252	HBA2,KRT10,CALR,HBA1,P4HB,HBB,RPSA,HSP90AB1,YWHAB,HSPA1A,HSPD1,ALDOA,SOD2
GO:0006749	glutathione metabolic process		3	52	1.27	0.0044	9606.ENSP00000331901,9606.ENSP00000381607,9606.ENSP00000390265	EEF1G,GSTP1,IDH1
GO:0051187	cofactor catabolic process		3	52	1.27	0.0044	9606.ENSP00000251595,9606.ENSP00000322421,9606.ENSP00000333994	HBA2,HBA1,HBB
GO:0045861	negative regulation of proteolysis		6	349	0.75	0.0051	9606.ENSP00000229239,9606.ENSP00000264335,9606.ENSP00000340989,9606.ENSP00000360609,9606.ENSP00000421985,9606.ENSP00000434412	GAPDH,YWHAE,SFN,HSP90AB1,FNIP1,SERPINH1
GO:0048731	system development		24	4144	0.28	0.0051	9606.ENSP00000216254,9606.ENSP00000252242,9606.ENSP00000252252,9606.ENSP00000264335,9606.ENSP00000269576,9606.ENSP00000285379,9606.ENSP00000300026,9606.ENSP00000307940,9606.ENSP00000308452,9606.ENSP00000320866,9606.ENSP00000324173,9606.ENSP00000337060,9606.ENSP00000340989,9606.ENSP00000356042,9606.ENSP00000360609,9606.ENSP00000373620,9606.ENSP00000379042,9606.ENSP00000381607,9606.ENSP00000390265,…	ACO2,KRT5,KRT6B,YWHAE,KRT10,CA2,PPIB,EEF2,KRT17,CALR,HSPA5,NME1,SFN,EZR,HSP90AB1,HSPD1,ERO1L,GSTP1,IDH1,FNIP1,CFL1,SERPINH1,LDHA,KRT8
GO:0009719	response to endogenous stimulus		12	1353	0.46	0.0052	9606.ENSP00000285379,9606.ENSP00000299767,9606.ENSP00000307940,9606.ENSP00000320866,9606.ENSP00000324173,9606.ENSP00000337060,9606.ENSP00000339063,9606.ENSP00000349168,9606.ENSP00000349960,9606.ENSP00000356042,9606.ENSP00000381607,9606.ENSP00000390265	CA2,HSP90B1,EEF2,CALR,HSPA5,NME1,EEF1A1,HNRNPH1,ACTB,EZR,GSTP1,IDH1
GO:0035304	regulation of protein dephosphorylation		4	130	1	0.0052	9606.ENSP00000264335,9606.ENSP00000299767,9606.ENSP00000360609,9606.ENSP00000361930	YWHAE,HSP90B1,HSP90AB1,YWHAB
GO:0006955	immune response		13	1560	0.43	0.0053	9606.ENSP00000229239,9606.ENSP00000236671,9606.ENSP00000307940,9606.ENSP00000333994,9606.ENSP00000339063,9606.ENSP00000359991,9606.ENSP00000360609,9606.ENSP00000364802,9606.ENSP00000373620,9606.ENSP00000378669,9606.ENSP00000381607,9606.ENSP00000390265,9606.ENSP00000432083	GAPDH,CTSD,EEF2,HBB,EEF1A1,PGAM1,HSP90AB1,HSPA1A,HSPD1,ALDOA,GSTP1,IDH1,HSPA8
GO:0010803	regulation of tumor necrosis factor-mediated signaling pathway		3	56	1.24	0.0053	9606.ENSP00000364802,9606.ENSP00000381607,9606.ENSP00000426909	HSPA1A,GSTP1,GNB2L1
GO:0048878	chemical homeostasis		10	995	0.52	0.0058	9606.ENSP00000264335,9606.ENSP00000285379,9606.ENSP00000299767,9606.ENSP00000320866,9606.ENSP00000337060,9606.ENSP00000340989,9606.ENSP00000379042,9606.ENSP00000381607,9606.ENSP00000426909,9606.ENSP00000446252	YWHAE,CA2,HSP90B1,CALR,NME1,SFN,ERO1L,GSTP1,GNB2L1,SOD2
GO:0006412	translation		6	362	0.73	0.0059	9606.ENSP00000307940,9606.ENSP00000326381,9606.ENSP00000331901,9606.ENSP00000339063,9606.ENSP00000346067,9606.ENSP00000426909	EEF2,EIF4A2,EEF1G,EEF1A1,RPSA,GNB2L1
GO:0019221	cytokine-mediated signaling pathway		8	655	0.6	0.0059	9606.ENSP00000299767,9606.ENSP00000327801,9606.ENSP00000379287,9606.ENSP00000430656,9606.ENSP00000432083,9606.ENSP00000432660,9606.ENSP00000446252,9606.ENSP00000449404	HSP90B1,P4HB,YWHAZ,CA1,HSPA8,CFL1,SOD2,KRT8
GO:0090087	regulation of peptide transport		8	654	0.6	0.0059	9606.ENSP00000229239,9606.ENSP00000264335,9606.ENSP00000285379,9606.ENSP00000340989,9606.ENSP00000356042,9606.ENSP00000360609,9606.ENSP00000426909,9606.ENSP00000432083	GAPDH,YWHAE,CA2,SFN,EZR,HSP90AB1,GNB2L1,HSPA8
GO:1903311	regulation of mRNA metabolic process		5	238	0.84	0.0059	9606.ENSP00000361930,9606.ENSP00000364802,9606.ENSP00000365439,9606.ENSP00000379287,9606.ENSP00000432083	YWHAB,HSPA1A,HNRNPK,YWHAZ,HSPA8
GO:0009267	cellular response to starvation		4	137	0.98	0.006	9606.ENSP00000295897,9606.ENSP00000324173,9606.ENSP00000421985,9606.ENSP00000432083	ALB,HSPA5,FNIP1,HSPA8
GO:1903902	positive regulation of viral life cycle		3	59	1.22	0.006	9606.ENSP00000300026,9606.ENSP00000327801,9606.ENSP00000432083	PPIB,P4HB,HSPA8
GO:0051222	positive regulation of protein transport		6	365	0.73	0.0061	9606.ENSP00000229239,9606.ENSP00000264335,9606.ENSP00000340989,9606.ENSP00000356042,9606.ENSP00000360609,9606.ENSP00000426909	GAPDH,YWHAE,SFN,EZR,HSP90AB1,GNB2L1
GO:0071407	cellular response to organic cyclic compound		7	505	0.66	0.0061	9606.ENSP00000299767,9606.ENSP00000320866,9606.ENSP00000324173,9606.ENSP00000349960,9606.ENSP00000356042,9606.ENSP00000360609,9606.ENSP00000381607	HSP90B1,CALR,HSPA5,ACTB,EZR,HSP90AB1,GSTP1
GO:0008637	apoptotic mitochondrial changes		3	60	1.21	0.0062	9606.ENSP00000340989,9606.ENSP00000373620,9606.ENSP00000446252	SFN,HSPD1,SOD2
GO:0010951	negative regulation of endopeptidase activity		5	242	0.83	0.0062	9606.ENSP00000229239,9606.ENSP00000264335,9606.ENSP00000340989,9606.ENSP00000421985,9606.ENSP00000434412	GAPDH,YWHAE,SFN,FNIP1,SERPINH1
GO:0019471	4-hydroxyproline metabolic process		2	13	1.7	0.0062	9606.ENSP00000327801,9606.ENSP00000379042	P4HB,ERO1L
GO:1900102	negative regulation of endoplasmic reticulum unfolded protein response		2	13	1.7	0.0062	9606.ENSP00000324173,9606.ENSP00000426909	HSPA5,GNB2L1
GO:0051259	protein complex oligomerization		7	512	0.65	0.0064	9606.ENSP00000251595,9606.ENSP00000269576,9606.ENSP00000322421,9606.ENSP00000333994,9606.ENSP00000361930,9606.ENSP00000378669,9606.ENSP00000446252	HBA2,KRT10,HBA1,HBB,YWHAB,ALDOA,SOD2
GO:1902532	negative regulation of intracellular signal transduction		7	514	0.65	0.0066	9606.ENSP00000234590,9606.ENSP00000356042,9606.ENSP00000364802,9606.ENSP00000381607,9606.ENSP00000421985,9606.ENSP00000426909,9606.ENSP00000446252	ENO1,EZR,HSPA1A,GSTP1,FNIP1,GNB2L1,SOD2
GO:0034284	response to monosaccharide		4	143	0.96	0.0068	9606.ENSP00000337060,9606.ENSP00000381607,9606.ENSP00000426909,9606.ENSP00000445175	NME1,GSTP1,GNB2L1,LDHA
GO:0032501	multicellular organismal process		32	6507	0.21	0.0069	9606.ENSP00000216254,9606.ENSP00000252242,9606.ENSP00000252252,9606.ENSP00000264335,9606.ENSP00000269576,9606.ENSP00000285379,9606.ENSP00000295897,9606.ENSP00000300026,9606.ENSP00000307940,9606.ENSP00000308452,9606.ENSP00000320866,9606.ENSP00000324173,9606.ENSP00000327801,9606.ENSP00000333994,9606.ENSP00000337060,9606.ENSP00000340989,9606.ENSP00000356042,9606.ENSP00000360609,9606.ENSP00000369654,…	ACO2,KRT5,KRT6B,YWHAE,KRT10,CA2,ALB,PPIB,EEF2,KRT17,CALR,HSPA5,P4HB,HBB,NME1,SFN,EZR,HSP90AB1,HBD,HSPD1,ALDOA,ERO1L,YWHAZ,GSTP1,IDH1,FNIP1,GNB2L1,CFL1,SERPINH1,LDHA,SOD2,KRT8
GO:0019222	regulation of metabolic process		32	6516	0.2	0.007	9606.ENSP00000229239,9606.ENSP00000234590,9606.ENSP00000264335,9606.ENSP00000265333,9606.ENSP00000299767,9606.ENSP00000307940,9606.ENSP00000308452,9606.ENSP00000320866,9606.ENSP00000324173,9606.ENSP00000326381,9606.ENSP00000333994,9606.ENSP00000337060,9606.ENSP00000339063,9606.ENSP00000340989,9606.ENSP00000346067,9606.ENSP00000349168,9606.ENSP00000349960,9606.ENSP00000356042,9606.ENSP00000359991,…	GAPDH,ENO1,YWHAE,VDAC1,HSP90B1,EEF2,KRT17,CALR,HSPA5,EIF4A2,HBB,NME1,EEF1A1,SFN,RPSA,HNRNPH1,ACTB,EZR,PGAM1,HSP90AB1,YWHAB,HSPA1A,HNRNPK,HSPD1,YWHAZ,GSTP1,IDH1,FNIP1,GNB2L1,HSPA8,SERPINH1,SOD2
GO:0006820	anion transport		7	524	0.64	0.0072	9606.ENSP00000251595,9606.ENSP00000265333,9606.ENSP00000285379,9606.ENSP00000322421,9606.ENSP00000333994,9606.ENSP00000364935,9606.ENSP00000430656	HBA2,VDAC1,CA2,HBA1,HBB,CLIC1,CA1
GO:0048856	anatomical structure development		27	5085	0.24	0.0072	9606.ENSP00000216254,9606.ENSP00000252242,9606.ENSP00000252252,9606.ENSP00000264335,9606.ENSP00000265333,9606.ENSP00000269576,9606.ENSP00000285379,9606.ENSP00000300026,9606.ENSP00000307940,9606.ENSP00000308452,9606.ENSP00000320866,9606.ENSP00000324173,9606.ENSP00000337060,9606.ENSP00000340989,9606.ENSP00000356042,9606.ENSP00000360609,9606.ENSP00000362413,9606.ENSP00000373620,9606.ENSP00000379042,…	ACO2,KRT5,KRT6B,YWHAE,VDAC1,KRT10,CA2,PPIB,EEF2,KRT17,CALR,HSPA5,NME1,SFN,EZR,HSP90AB1,PGK1,HSPD1,ERO1L,GSTP1,IDH1,FNIP1,GNB2L1,CFL1,SERPINH1,LDHA,KRT8
GO:0046824	positive regulation of nucleocytoplasmic transport		3	65	1.18	0.0074	9606.ENSP00000264335,9606.ENSP00000340989,9606.ENSP00000360609	YWHAE,SFN,HSP90AB1
GO:1903201	regulation of oxidative stress-induced cell death		3	65	1.18	0.0074	9606.ENSP00000327801,9606.ENSP00000426909,9606.ENSP00000446252	P4HB,GNB2L1,SOD2
GO:0032502	developmental process		28	5401	0.23	0.0079	9606.ENSP00000216254,9606.ENSP00000252242,9606.ENSP00000252252,9606.ENSP00000264335,9606.ENSP00000265333,9606.ENSP00000269576,9606.ENSP00000285379,9606.ENSP00000300026,9606.ENSP00000307940,9606.ENSP00000308452,9606.ENSP00000320866,9606.ENSP00000324173,9606.ENSP00000337060,9606.ENSP00000340989,9606.ENSP00000356042,9606.ENSP00000360609,9606.ENSP00000362413,9606.ENSP00000373620,9606.ENSP00000379042,…	ACO2,KRT5,KRT6B,YWHAE,VDAC1,KRT10,CA2,PPIB,EEF2,KRT17,CALR,HSPA5,NME1,SFN,EZR,HSP90AB1,PGK1,HSPD1,ERO1L,GSTP1,IDH1,FNIP1,GNB2L1,CFL1,SERPINH1,LDHA,SOD2,KRT8
GO:0051172	negative regulation of nitrogen compound metabolic process		16	2307	0.35	0.0079	9606.ENSP00000229239,9606.ENSP00000234590,9606.ENSP00000264335,9606.ENSP00000320866,9606.ENSP00000326381,9606.ENSP00000340989,9606.ENSP00000356042,9606.ENSP00000360609,9606.ENSP00000361930,9606.ENSP00000364802,9606.ENSP00000365439,9606.ENSP00000381607,9606.ENSP00000421985,9606.ENSP00000426909,9606.ENSP00000432083,9606.ENSP00000434412	GAPDH,ENO1,YWHAE,CALR,EIF4A2,SFN,EZR,HSP90AB1,YWHAB,HSPA1A,HNRNPK,GSTP1,FNIP1,GNB2L1,HSPA8,SERPINH1
GO:0001959	regulation of cytokine-mediated signaling pathway		4	151	0.94	0.008	9606.ENSP00000360609,9606.ENSP00000364802,9606.ENSP00000381607,9606.ENSP00000426909	HSP90AB1,HSPA1A,GSTP1,GNB2L1
GO:0019220	regulation of phosphate metabolic process		13	1657	0.41	0.0084	9606.ENSP00000234590,9606.ENSP00000264335,9606.ENSP00000299767,9606.ENSP00000340989,9606.ENSP00000349960,9606.ENSP00000356042,9606.ENSP00000359991,9606.ENSP00000360609,9606.ENSP00000361930,9606.ENSP00000381607,9606.ENSP00000390265,9606.ENSP00000421985,9606.ENSP00000426909	ENO1,YWHAE,HSP90B1,SFN,ACTB,EZR,PGAM1,HSP90AB1,YWHAB,GSTP1,IDH1,FNIP1,GNB2L1
GO:0051085	chaperone cofactor-dependent protein refolding		2	16	1.61	0.0084	9606.ENSP00000379042,9606.ENSP00000432083	ERO1L,HSPA8
GO:0009266	response to temperature stimulus		4	155	0.93	0.0086	9606.ENSP00000264335,9606.ENSP00000364802,9606.ENSP00000373620,9606.ENSP00000379042	YWHAE,HSPA1A,HSPD1,ERO1L
GO:0044238	primary metabolic process		39	8808	0.16	0.0088	9606.ENSP00000216254,9606.ENSP00000229239,9606.ENSP00000234590,9606.ENSP00000236671,9606.ENSP00000264335,9606.ENSP00000269576,9606.ENSP00000295897,9606.ENSP00000299767,9606.ENSP00000300026,9606.ENSP00000300289,9606.ENSP00000307940,9606.ENSP00000320866,9606.ENSP00000324173,9606.ENSP00000326381,9606.ENSP00000327801,9606.ENSP00000331901,9606.ENSP00000337060,9606.ENSP00000339063,9606.ENSP00000342056,…	ACO2,GAPDH,ENO1,CTSD,YWHAE,KRT10,ALB,HSP90B1,PPIB,PDIA3,EEF2,CALR,HSPA5,EIF4A2,P4HB,EEF1G,NME1,EEF1A1,CS,RPSA,HNRNPH1,ACTB,PGAM1,HSP90AB1,YWHAB,PGK1,HSPA1A,HNRNPK,HSPD1,ALDOA,ERO1L,GSTP1,IDH1,GNB2L1,HSPA8,CFL1,SERPINH1,LDHA,TPSB2
GO:0051701	interaction with host		4	156	0.92	0.0088	9606.ENSP00000229239,9606.ENSP00000295897,9606.ENSP00000346067,9606.ENSP00000364802	GAPDH,ALB,RPSA,HSPA1A
GO:0071704	organic substance metabolic process		40	9135	0.15	0.0088	9606.ENSP00000216254,9606.ENSP00000229239,9606.ENSP00000234590,9606.ENSP00000236671,9606.ENSP00000264335,9606.ENSP00000269576,9606.ENSP00000295897,9606.ENSP00000299767,9606.ENSP00000300026,9606.ENSP00000300289,9606.ENSP00000307940,9606.ENSP00000320866,9606.ENSP00000324173,9606.ENSP00000326381,9606.ENSP00000327801,9606.ENSP00000331901,9606.ENSP00000337060,9606.ENSP00000339063,9606.ENSP00000342056,…	ACO2,GAPDH,ENO1,CTSD,YWHAE,KRT10,ALB,HSP90B1,PPIB,PDIA3,EEF2,CALR,HSPA5,EIF4A2,P4HB,EEF1G,NME1,EEF1A1,CS,RPSA,HNRNPH1,ACTB,EZR,PGAM1,HSP90AB1,YWHAB,PGK1,HSPA1A,HNRNPK,HSPD1,ALDOA,ERO1L,GSTP1,IDH1,GNB2L1,HSPA8,CFL1,SERPINH1,LDHA,TPSB2
GO:0010638	positive regulation of organelle organization		7	552	0.62	0.0092	9606.ENSP00000264335,9606.ENSP00000340989,9606.ENSP00000361930,9606.ENSP00000364721,9606.ENSP00000364802,9606.ENSP00000379287,9606.ENSP00000432660	YWHAE,SFN,YWHAB,MAPRE1,HSPA1A,YWHAZ,CFL1
GO:1901701	cellular response to oxygen-containing compound		9	896	0.52	0.0096	9606.ENSP00000285379,9606.ENSP00000299767,9606.ENSP00000324173,9606.ENSP00000337060,9606.ENSP00000349960,9606.ENSP00000356042,9606.ENSP00000381607,9606.ENSP00000426909,9606.ENSP00000446252	CA2,HSP90B1,HSPA5,NME1,ACTB,EZR,GSTP1,GNB2L1,SOD2
GO:0051818	disruption of cells of other organism involved in symbiotic interaction		2	18	1.56	0.01	9606.ENSP00000229239,9606.ENSP00000295897	GAPDH,ALB
GO:1904706	negative regulation of vascular smooth muscle cell proliferation		2	18	1.56	0.01	9606.ENSP00000381607,9606.ENSP00000446252	GSTP1,SOD2
GO:0031323	regulation of cellular metabolic process		30	6082	0.21	0.0102	9606.ENSP00000229239,9606.ENSP00000234590,9606.ENSP00000264335,9606.ENSP00000265333,9606.ENSP00000299767,9606.ENSP00000307940,9606.ENSP00000308452,9606.ENSP00000320866,9606.ENSP00000324173,9606.ENSP00000326381,9606.ENSP00000333994,9606.ENSP00000339063,9606.ENSP00000340989,9606.ENSP00000349168,9606.ENSP00000349960,9606.ENSP00000356042,9606.ENSP00000359991,9606.ENSP00000360609,9606.ENSP00000361930,…	GAPDH,ENO1,YWHAE,VDAC1,HSP90B1,EEF2,KRT17,CALR,HSPA5,EIF4A2,HBB,EEF1A1,SFN,HNRNPH1,ACTB,EZR,PGAM1,HSP90AB1,YWHAB,HSPA1A,HNRNPK,HSPD1,YWHAZ,GSTP1,IDH1,FNIP1,GNB2L1,HSPA8,SERPINH1,SOD2
GO:0061024	membrane organization		8	729	0.55	0.0102	9606.ENSP00000264335,9606.ENSP00000320866,9606.ENSP00000340989,9606.ENSP00000349960,9606.ENSP00000361930,9606.ENSP00000364802,9606.ENSP00000379287,9606.ENSP00000432083	YWHAE,CALR,SFN,ACTB,YWHAB,HSPA1A,YWHAZ,HSPA8
GO:0045597	positive regulation of cell differentiation		9	908	0.51	0.0103	9606.ENSP00000285379,9606.ENSP00000320866,9606.ENSP00000324173,9606.ENSP00000337060,9606.ENSP00000340989,9606.ENSP00000360609,9606.ENSP00000364802,9606.ENSP00000364935,9606.ENSP00000446252	CA2,CALR,HSPA5,NME1,SFN,HSP90AB1,HSPA1A,CLIC1,SOD2
GO:0006915	apoptotic process		9	915	0.51	0.0108	9606.ENSP00000229239,9606.ENSP00000265333,9606.ENSP00000324173,9606.ENSP00000340989,9606.ENSP00000373620,9606.ENSP00000379042,9606.ENSP00000426909,9606.ENSP00000446252,9606.ENSP00000449404	GAPDH,VDAC1,HSPA5,SFN,HSPD1,ERO1L,GNB2L1,SOD2,KRT8
GO:0071495	cellular response to endogenous stimulus		10	1106	0.47	0.011	9606.ENSP00000285379,9606.ENSP00000299767,9606.ENSP00000307940,9606.ENSP00000320866,9606.ENSP00000324173,9606.ENSP00000339063,9606.ENSP00000349168,9606.ENSP00000349960,9606.ENSP00000356042,9606.ENSP00000381607	CA2,HSP90B1,EEF2,CALR,HSPA5,EEF1A1,HNRNPH1,ACTB,EZR,GSTP1
GO:0001666	response to hypoxia		5	288	0.75	0.0116	9606.ENSP00000299767,9606.ENSP00000327801,9606.ENSP00000362413,9606.ENSP00000379042,9606.ENSP00000445175	HSP90B1,P4HB,PGK1,ERO1L,LDHA
GO:0051641	cellular localization		15	2180	0.35	0.0118	9606.ENSP00000264335,9606.ENSP00000295897,9606.ENSP00000299767,9606.ENSP00000320866,9606.ENSP00000324173,9606.ENSP00000336799,9606.ENSP00000346067,9606.ENSP00000356042,9606.ENSP00000361930,9606.ENSP00000364721,9606.ENSP00000373620,9606.ENSP00000379042,9606.ENSP00000379287,9606.ENSP00000390265,9606.ENSP00000432083	YWHAE,ALB,HSP90B1,CALR,HSPA5,TUBA1B,RPSA,EZR,YWHAB,MAPRE1,HSPD1,ERO1L,YWHAZ,IDH1,HSPA8
GO:0044092	negative regulation of molecular function		10	1119	0.46	0.0119	9606.ENSP00000229239,9606.ENSP00000264335,9606.ENSP00000324173,9606.ENSP00000326381,9606.ENSP00000340989,9606.ENSP00000349960,9606.ENSP00000381607,9606.ENSP00000421985,9606.ENSP00000426909,9606.ENSP00000434412	GAPDH,YWHAE,HSPA5,EIF4A2,SFN,ACTB,GSTP1,FNIP1,GNB2L1,SERPINH1
GO:0007275	multicellular organism development		25	4726	0.24	0.0121	9606.ENSP00000216254,9606.ENSP00000252242,9606.ENSP00000252252,9606.ENSP00000264335,9606.ENSP00000269576,9606.ENSP00000285379,9606.ENSP00000300026,9606.ENSP00000307940,9606.ENSP00000308452,9606.ENSP00000320866,9606.ENSP00000324173,9606.ENSP00000337060,9606.ENSP00000340989,9606.ENSP00000356042,9606.ENSP00000360609,9606.ENSP00000373620,9606.ENSP00000379042,9606.ENSP00000381607,9606.ENSP00000390265,…	ACO2,KRT5,KRT6B,YWHAE,KRT10,CA2,PPIB,EEF2,KRT17,CALR,HSPA5,NME1,SFN,EZR,HSP90AB1,HSPD1,ERO1L,GSTP1,IDH1,FNIP1,GNB2L1,CFL1,SERPINH1,LDHA,KRT8
GO:0032388	positive regulation of intracellular transport		4	174	0.87	0.0123	9606.ENSP00000264335,9606.ENSP00000340989,9606.ENSP00000356042,9606.ENSP00000360609	YWHAE,SFN,EZR,HSP90AB1
GO:0051726	regulation of cell cycle		10	1129	0.46	0.0125	9606.ENSP00000264335,9606.ENSP00000320866,9606.ENSP00000340989,9606.ENSP00000349960,9606.ENSP00000360609,9606.ENSP00000364721,9606.ENSP00000364802,9606.ENSP00000364935,9606.ENSP00000426909,9606.ENSP00000432083	YWHAE,CALR,SFN,ACTB,HSP90AB1,MAPRE1,HSPA1A,CLIC1,GNB2L1,HSPA8
GO:0046827	positive regulation of protein export from nucleus		2	21	1.49	0.0126	9606.ENSP00000264335,9606.ENSP00000340989	YWHAE,SFN
GO:0031400	negative regulation of protein modification process		7	592	0.59	0.0127	9606.ENSP00000264335,9606.ENSP00000340989,9606.ENSP00000356042,9606.ENSP00000361930,9606.ENSP00000364802,9606.ENSP00000381607,9606.ENSP00000426909	YWHAE,SFN,EZR,YWHAB,HSPA1A,GSTP1,GNB2L1
GO:0051651	maintenance of location in cell		3	83	1.07	0.013	9606.ENSP00000295897,9606.ENSP00000324173,9606.ENSP00000356042	ALB,HSPA5,EZR
GO:0006807	nitrogen compound metabolic process		37	8349	0.16	0.0132	9606.ENSP00000229239,9606.ENSP00000234590,9606.ENSP00000236671,9606.ENSP00000264335,9606.ENSP00000269576,9606.ENSP00000295897,9606.ENSP00000299767,9606.ENSP00000300026,9606.ENSP00000300289,9606.ENSP00000307940,9606.ENSP00000320866,9606.ENSP00000324173,9606.ENSP00000326381,9606.ENSP00000327801,9606.ENSP00000331901,9606.ENSP00000337060,9606.ENSP00000339063,9606.ENSP00000346067,9606.ENSP00000349168,…	GAPDH,ENO1,CTSD,YWHAE,KRT10,ALB,HSP90B1,PPIB,PDIA3,EEF2,CALR,HSPA5,EIF4A2,P4HB,EEF1G,NME1,EEF1A1,RPSA,HNRNPH1,ACTB,PGAM1,HSP90AB1,YWHAB,PGK1,HSPA1A,HNRNPK,HSPD1,ALDOA,ERO1L,GSTP1,IDH1,GNB2L1,HSPA8,CFL1,SERPINH1,LDHA,TPSB2
GO:0001836	release of cytochrome c from mitochondria		2	22	1.47	0.0134	9606.ENSP00000340989,9606.ENSP00000446252	SFN,SOD2
GO:0031324	negative regulation of cellular metabolic process		16	2463	0.33	0.014	9606.ENSP00000229239,9606.ENSP00000234590,9606.ENSP00000264335,9606.ENSP00000320866,9606.ENSP00000326381,9606.ENSP00000340989,9606.ENSP00000356042,9606.ENSP00000360609,9606.ENSP00000361930,9606.ENSP00000364802,9606.ENSP00000365439,9606.ENSP00000381607,9606.ENSP00000421985,9606.ENSP00000426909,9606.ENSP00000432083,9606.ENSP00000434412	GAPDH,ENO1,YWHAE,CALR,EIF4A2,SFN,EZR,HSP90AB1,YWHAB,HSPA1A,HNRNPK,GSTP1,FNIP1,GNB2L1,HSPA8,SERPINH1
GO:0030154	cell differentiation		20	3457	0.28	0.0142	9606.ENSP00000252242,9606.ENSP00000252252,9606.ENSP00000264335,9606.ENSP00000265333,9606.ENSP00000269576,9606.ENSP00000307940,9606.ENSP00000308452,9606.ENSP00000320866,9606.ENSP00000324173,9606.ENSP00000337060,9606.ENSP00000340989,9606.ENSP00000356042,9606.ENSP00000360609,9606.ENSP00000362413,9606.ENSP00000379042,9606.ENSP00000381607,9606.ENSP00000421985,9606.ENSP00000432660,9606.ENSP00000434412,…	KRT5,KRT6B,YWHAE,VDAC1,KRT10,EEF2,KRT17,CALR,HSPA5,NME1,SFN,EZR,HSP90AB1,PGK1,ERO1L,GSTP1,FNIP1,CFL1,SERPINH1,KRT8
GO:0033043	regulation of organelle organization		10	1155	0.45	0.0143	9606.ENSP00000264335,9606.ENSP00000265333,9606.ENSP00000320866,9606.ENSP00000340989,9606.ENSP00000356042,9606.ENSP00000361930,9606.ENSP00000364721,9606.ENSP00000364802,9606.ENSP00000379287,9606.ENSP00000432660	YWHAE,VDAC1,CALR,SFN,EZR,YWHAB,MAPRE1,HSPA1A,YWHAZ,CFL1
GO:1903076	regulation of protein localization to plasma membrane		3	87	1.05	0.0144	9606.ENSP00000349960,9606.ENSP00000356042,9606.ENSP00000426909	ACTB,EZR,GNB2L1
GO:0009968	negative regulation of signal transduction		10	1160	0.45	0.0147	9606.ENSP00000234590,9606.ENSP00000320866,9606.ENSP00000324173,9606.ENSP00000356042,9606.ENSP00000361930,9606.ENSP00000364802,9606.ENSP00000381607,9606.ENSP00000421985,9606.ENSP00000426909,9606.ENSP00000446252	ENO1,CALR,HSPA5,EZR,YWHAB,HSPA1A,GSTP1,FNIP1,GNB2L1,SOD2
GO:0035690	cellular response to drug		5	310	0.72	0.0149	9606.ENSP00000299767,9606.ENSP00000324173,9606.ENSP00000337060,9606.ENSP00000349960,9606.ENSP00000360609	HSP90B1,HSPA5,NME1,ACTB,HSP90AB1
GO:0034613	cellular protein localization		11	1367	0.42	0.015	9606.ENSP00000264335,9606.ENSP00000299767,9606.ENSP00000320866,9606.ENSP00000324173,9606.ENSP00000346067,9606.ENSP00000356042,9606.ENSP00000361930,9606.ENSP00000364721,9606.ENSP00000373620,9606.ENSP00000390265,9606.ENSP00000432083	YWHAE,HSP90B1,CALR,HSPA5,RPSA,EZR,YWHAB,MAPRE1,HSPD1,IDH1,HSPA8
GO:0071157	negative regulation of cell cycle arrest		2	24	1.43	0.0154	9606.ENSP00000320866,9606.ENSP00000360609	CALR,HSP90AB1
GO:0043154	negative regulation of cysteine-type endopeptidase activity involved in apoptotic process		3	91	1.03	0.016	9606.ENSP00000264335,9606.ENSP00000340989,9606.ENSP00000421985	YWHAE,SFN,FNIP1
GO:0051223	regulation of protein transport		7	622	0.56	0.016	9606.ENSP00000229239,9606.ENSP00000264335,9606.ENSP00000340989,9606.ENSP00000356042,9606.ENSP00000360609,9606.ENSP00000426909,9606.ENSP00000432083	GAPDH,YWHAE,SFN,EZR,HSP90AB1,GNB2L1,HSPA8
GO:0002479	antigen processing and presentation of exogenous peptide antigen via MHC class I, TAP-dependent		2	25	1.42	0.0164	9606.ENSP00000300289,9606.ENSP00000320866	PDIA3,CALR
GO:1904029	regulation of cyclin-dependent protein kinase activity		3	92	1.03	0.0164	9606.ENSP00000340989,9606.ENSP00000349960,9606.ENSP00000360609	SFN,ACTB,HSP90AB1
GO:0001101	response to acid chemical		5	323	0.7	0.0173	9606.ENSP00000307940,9606.ENSP00000337060,9606.ENSP00000381607,9606.ENSP00000432660,9606.ENSP00000449404	EEF2,NME1,GSTP1,CFL1,KRT8
GO:0043086	negative regulation of catalytic activity		8	809	0.51	0.0173	9606.ENSP00000229239,9606.ENSP00000264335,9606.ENSP00000326381,9606.ENSP00000340989,9606.ENSP00000381607,9606.ENSP00000421985,9606.ENSP00000426909,9606.ENSP00000434412	GAPDH,YWHAE,EIF4A2,SFN,GSTP1,FNIP1,GNB2L1,SERPINH1
GO:1901575	organic substance catabolic process		12	1609	0.39	0.0173	9606.ENSP00000229239,9606.ENSP00000234590,9606.ENSP00000236671,9606.ENSP00000299767,9606.ENSP00000324173,9606.ENSP00000346067,9606.ENSP00000359991,9606.ENSP00000362413,9606.ENSP00000364802,9606.ENSP00000378669,9606.ENSP00000432083,9606.ENSP00000445175	GAPDH,ENO1,CTSD,HSP90B1,HSPA5,RPSA,PGAM1,PGK1,HSPA1A,ALDOA,HSPA8,LDHA
GO:2000379	positive regulation of reactive oxygen species metabolic process		3	94	1.02	0.0173	9606.ENSP00000333994,9606.ENSP00000360609,9606.ENSP00000381607	HBB,HSP90AB1,GSTP1
GO:0051649	establishment of localization in cell		12	1616	0.38	0.0177	9606.ENSP00000264335,9606.ENSP00000299767,9606.ENSP00000320866,9606.ENSP00000336799,9606.ENSP00000346067,9606.ENSP00000356042,9606.ENSP00000361930,9606.ENSP00000373620,9606.ENSP00000379042,9606.ENSP00000379287,9606.ENSP00000390265,9606.ENSP00000432083	YWHAE,HSP90B1,CALR,TUBA1B,RPSA,EZR,YWHAB,HSPD1,ERO1L,YWHAZ,IDH1,HSPA8
GO:0045185	maintenance of protein location		3	96	1.01	0.018	9606.ENSP00000324173,9606.ENSP00000356042,9606.ENSP00000361930	HSPA5,EZR,YWHAB
GO:2001243	negative regulation of intrinsic apoptotic signaling pathway		3	96	1.01	0.018	9606.ENSP00000234590,9606.ENSP00000364802,9606.ENSP00000446252	ENO1,HSPA1A,SOD2
GO:0007015	actin filament organization		4	200	0.81	0.0182	9606.ENSP00000299767,9606.ENSP00000356042,9606.ENSP00000378669,9606.ENSP00000432660	HSP90B1,EZR,ALDOA,CFL1
GO:0031116	positive regulation of microtubule polymerization		2	27	1.38	0.0182	9606.ENSP00000364721,9606.ENSP00000364802	MAPRE1,HSPA1A
GO:0035329	hippo signaling		2	27	1.38	0.0182	9606.ENSP00000264335,9606.ENSP00000361930	YWHAE,YWHAB
GO:0071363	cellular response to growth factor stimulus		6	477	0.61	0.0182	9606.ENSP00000307940,9606.ENSP00000324173,9606.ENSP00000339063,9606.ENSP00000349168,9606.ENSP00000381607,9606.ENSP00000426909	EEF2,HSPA5,EEF1A1,HNRNPH1,GSTP1,GNB2L1
GO:0033365	protein localization to organelle		7	649	0.55	0.0192	9606.ENSP00000320866,9606.ENSP00000324173,9606.ENSP00000346067,9606.ENSP00000364721,9606.ENSP00000373620,9606.ENSP00000390265,9606.ENSP00000432083	CALR,HSPA5,RPSA,MAPRE1,HSPD1,IDH1,HSPA8
GO:0010558	negative regulation of macromolecule biosynthetic process		11	1425	0.4	0.0194	9606.ENSP00000229239,9606.ENSP00000234590,9606.ENSP00000320866,9606.ENSP00000326381,9606.ENSP00000356042,9606.ENSP00000361930,9606.ENSP00000364802,9606.ENSP00000381607,9606.ENSP00000421985,9606.ENSP00000426909,9606.ENSP00000432083	GAPDH,ENO1,CALR,EIF4A2,EZR,YWHAB,HSPA1A,GSTP1,FNIP1,GNB2L1,HSPA8
GO:0060255	regulation of macromolecule metabolic process		29	6072	0.19	0.0194	9606.ENSP00000229239,9606.ENSP00000234590,9606.ENSP00000264335,9606.ENSP00000299767,9606.ENSP00000307940,9606.ENSP00000308452,9606.ENSP00000320866,9606.ENSP00000324173,9606.ENSP00000326381,9606.ENSP00000337060,9606.ENSP00000339063,9606.ENSP00000340989,9606.ENSP00000346067,9606.ENSP00000349168,9606.ENSP00000349960,9606.ENSP00000356042,9606.ENSP00000359991,9606.ENSP00000360609,9606.ENSP00000361930,…	GAPDH,ENO1,YWHAE,HSP90B1,EEF2,KRT17,CALR,HSPA5,EIF4A2,NME1,EEF1A1,SFN,RPSA,HNRNPH1,ACTB,EZR,PGAM1,HSP90AB1,YWHAB,HSPA1A,HNRNPK,HSPD1,YWHAZ,GSTP1,FNIP1,GNB2L1,HSPA8,SERPINH1,SOD2
GO:0071417	cellular response to organonitrogen compound		6	485	0.61	0.0194	9606.ENSP00000285379,9606.ENSP00000299767,9606.ENSP00000324173,9606.ENSP00000349960,9606.ENSP00000356042,9606.ENSP00000381607	CA2,HSP90B1,HSPA5,ACTB,EZR,GSTP1
GO:0007154	cell communication		26	5219	0.21	0.0201	9606.ENSP00000264335,9606.ENSP00000285379,9606.ENSP00000295897,9606.ENSP00000299767,9606.ENSP00000308452,9606.ENSP00000320866,9606.ENSP00000324173,9606.ENSP00000327801,9606.ENSP00000340989,9606.ENSP00000349168,9606.ENSP00000349960,9606.ENSP00000356042,9606.ENSP00000360609,9606.ENSP00000361930,9606.ENSP00000364935,9606.ENSP00000365439,9606.ENSP00000373620,9606.ENSP00000379042,9606.ENSP00000379287,…	YWHAE,CA2,ALB,HSP90B1,KRT17,CALR,HSPA5,P4HB,SFN,HNRNPH1,ACTB,EZR,HSP90AB1,YWHAB,CLIC1,HNRNPK,HSPD1,ERO1L,YWHAZ,GSTP1,FNIP1,CA1,HSPA8,CFL1,SOD2,KRT8
GO:0006886	intracellular protein transport		8	836	0.49	0.0202	9606.ENSP00000264335,9606.ENSP00000299767,9606.ENSP00000320866,9606.ENSP00000346067,9606.ENSP00000361930,9606.ENSP00000373620,9606.ENSP00000390265,9606.ENSP00000432083	YWHAE,HSP90B1,CALR,RPSA,YWHAB,HSPD1,IDH1,HSPA8
GO:0007584	response to nutrient		4	208	0.8	0.0203	9606.ENSP00000299767,9606.ENSP00000307940,9606.ENSP00000381607,9606.ENSP00000445175	HSP90B1,EEF2,GSTP1,LDHA
GO:0051261	protein depolymerization		2	29	1.35	0.0203	9606.ENSP00000432083,9606.ENSP00000432660	HSPA8,CFL1
GO:0017015	regulation of transforming growth factor beta receptor signaling pathway		3	103	0.98	0.021	9606.ENSP00000324173,9606.ENSP00000360609,9606.ENSP00000364802	HSPA5,HSP90AB1,HSPA1A
GO:0040008	regulation of growth		7	663	0.54	0.021	9606.ENSP00000234590,9606.ENSP00000300026,9606.ENSP00000308452,9606.ENSP00000340989,9606.ENSP00000356042,9606.ENSP00000364802,9606.ENSP00000426909	ENO1,PPIB,KRT17,SFN,EZR,HSPA1A,GNB2L1
GO:0016310	phosphorylation		10	1236	0.42	0.0211	9606.ENSP00000229239,9606.ENSP00000234590,9606.ENSP00000264335,9606.ENSP00000337060,9606.ENSP00000359991,9606.ENSP00000361930,9606.ENSP00000362413,9606.ENSP00000378669,9606.ENSP00000432660,9606.ENSP00000445175	GAPDH,ENO1,YWHAE,NME1,PGAM1,YWHAB,PGK1,ALDOA,CFL1,LDHA
GO:0030866	cortical actin cytoskeleton organization		2	30	1.34	0.0213	9606.ENSP00000320866,9606.ENSP00000356042	CALR,EZR
GO:0051171	regulation of nitrogen compound metabolic process		28	5827	0.2	0.0213	9606.ENSP00000229239,9606.ENSP00000234590,9606.ENSP00000264335,9606.ENSP00000299767,9606.ENSP00000307940,9606.ENSP00000308452,9606.ENSP00000320866,9606.ENSP00000324173,9606.ENSP00000326381,9606.ENSP00000333994,9606.ENSP00000339063,9606.ENSP00000340989,9606.ENSP00000349168,9606.ENSP00000349960,9606.ENSP00000356042,9606.ENSP00000359991,9606.ENSP00000360609,9606.ENSP00000361930,9606.ENSP00000364802,…	GAPDH,ENO1,YWHAE,HSP90B1,EEF2,KRT17,CALR,HSPA5,EIF4A2,HBB,EEF1A1,SFN,HNRNPH1,ACTB,EZR,PGAM1,HSP90AB1,YWHAB,HSPA1A,HNRNPK,HSPD1,YWHAZ,GSTP1,FNIP1,GNB2L1,HSPA8,SERPINH1,SOD2
GO:0051336	regulation of hydrolase activity		10	1238	0.42	0.0213	9606.ENSP00000229239,9606.ENSP00000264335,9606.ENSP00000299767,9606.ENSP00000340989,9606.ENSP00000360609,9606.ENSP00000364802,9606.ENSP00000373620,9606.ENSP00000421985,9606.ENSP00000426909,9606.ENSP00000434412	GAPDH,YWHAE,HSP90B1,SFN,HSP90AB1,HSPA1A,HSPD1,FNIP1,GNB2L1,SERPINH1
GO:0055082	cellular chemical homeostasis		7	665	0.54	0.0213	9606.ENSP00000264335,9606.ENSP00000285379,9606.ENSP00000299767,9606.ENSP00000320866,9606.ENSP00000337060,9606.ENSP00000379042,9606.ENSP00000426909	YWHAE,CA2,HSP90B1,CALR,NME1,ERO1L,GNB2L1
GO:1902175	regulation of oxidative stress-induced intrinsic apoptotic signaling pathway		2	30	1.34	0.0213	9606.ENSP00000327801,9606.ENSP00000446252	P4HB,SOD2
GO:0043393	regulation of protein binding		4	213	0.79	0.0214	9606.ENSP00000324173,9606.ENSP00000349960,9606.ENSP00000360609,9606.ENSP00000364721	HSPA5,ACTB,HSP90AB1,MAPRE1
GO:0010629	negative regulation of gene expression		12	1670	0.37	0.0215	9606.ENSP00000229239,9606.ENSP00000234590,9606.ENSP00000320866,9606.ENSP00000337060,9606.ENSP00000346067,9606.ENSP00000356042,9606.ENSP00000361930,9606.ENSP00000364802,9606.ENSP00000365439,9606.ENSP00000421985,9606.ENSP00000426909,9606.ENSP00000432083	GAPDH,ENO1,CALR,NME1,RPSA,EZR,YWHAB,HSPA1A,HNRNPK,FNIP1,GNB2L1,HSPA8
GO:0048583	regulation of response to stimulus		21	3882	0.25	0.0217	9606.ENSP00000234590,9606.ENSP00000264335,9606.ENSP00000299767,9606.ENSP00000300289,9606.ENSP00000320866,9606.ENSP00000324173,9606.ENSP00000327801,9606.ENSP00000340989,9606.ENSP00000349960,9606.ENSP00000356042,9606.ENSP00000360609,9606.ENSP00000361930,9606.ENSP00000364802,9606.ENSP00000365439,9606.ENSP00000373620,9606.ENSP00000379287,9606.ENSP00000381607,9606.ENSP00000421985,9606.ENSP00000426909,…	ENO1,YWHAE,HSP90B1,PDIA3,CALR,HSPA5,P4HB,SFN,ACTB,EZR,HSP90AB1,YWHAB,HSPA1A,HNRNPK,HSPD1,YWHAZ,GSTP1,FNIP1,GNB2L1,HSPA8,SOD2
GO:0033120	positive regulation of RNA splicing		2	31	1.32	0.0222	9606.ENSP00000364802,9606.ENSP00000432083	HSPA1A,HSPA8
GO:2001234	negative regulation of apoptotic signaling pathway		4	218	0.78	0.0229	9606.ENSP00000234590,9606.ENSP00000364802,9606.ENSP00000381607,9606.ENSP00000446252	ENO1,HSPA1A,GSTP1,SOD2
GO:0051098	regulation of binding		5	356	0.66	0.0235	9606.ENSP00000324173,9606.ENSP00000337060,9606.ENSP00000349960,9606.ENSP00000360609,9606.ENSP00000364721	HSPA5,NME1,ACTB,HSP90AB1,MAPRE1
GO:0009605	response to external stimulus		14	2152	0.33	0.0237	9606.ENSP00000229239,9606.ENSP00000234590,9606.ENSP00000295897,9606.ENSP00000299767,9606.ENSP00000307940,9606.ENSP00000324173,9606.ENSP00000331901,9606.ENSP00000356042,9606.ENSP00000381607,9606.ENSP00000421985,9606.ENSP00000432083,9606.ENSP00000432660,9606.ENSP00000445175,9606.ENSP00000449404	GAPDH,ENO1,ALB,HSP90B1,EEF2,HSPA5,EEF1G,EZR,GSTP1,FNIP1,HSPA8,CFL1,LDHA,KRT8
GO:0007165	signal transduction		24	4738	0.22	0.0239	9606.ENSP00000264335,9606.ENSP00000285379,9606.ENSP00000299767,9606.ENSP00000308452,9606.ENSP00000320866,9606.ENSP00000324173,9606.ENSP00000327801,9606.ENSP00000340989,9606.ENSP00000349168,9606.ENSP00000349960,9606.ENSP00000356042,9606.ENSP00000360609,9606.ENSP00000361930,9606.ENSP00000364935,9606.ENSP00000365439,9606.ENSP00000373620,9606.ENSP00000379042,9606.ENSP00000379287,9606.ENSP00000421985,…	YWHAE,CA2,HSP90B1,KRT17,CALR,HSPA5,P4HB,SFN,HNRNPH1,ACTB,EZR,HSP90AB1,YWHAB,CLIC1,HNRNPK,HSPD1,ERO1L,YWHAZ,FNIP1,CA1,HSPA8,CFL1,SOD2,KRT8
GO:0040018	positive regulation of multicellular organism growth		2	33	1.3	0.0245	9606.ENSP00000300026,9606.ENSP00000356042	PPIB,EZR
GO:0071156	regulation of cell cycle arrest		3	111	0.95	0.0245	9606.ENSP00000320866,9606.ENSP00000340989,9606.ENSP00000360609	CALR,SFN,HSP90AB1
GO:0042737	drug catabolic process		3	113	0.94	0.0256	9606.ENSP00000251595,9606.ENSP00000322421,9606.ENSP00000333994	HBA2,HBA1,HBB
GO:0042176	regulation of protein catabolic process		5	368	0.65	0.0265	9606.ENSP00000339063,9606.ENSP00000356042,9606.ENSP00000360609,9606.ENSP00000364802,9606.ENSP00000426909	EEF1A1,EZR,HSP90AB1,HSPA1A,GNB2L1
GO:0043170	macromolecule metabolic process		33	7453	0.16	0.0273	9606.ENSP00000229239,9606.ENSP00000234590,9606.ENSP00000236671,9606.ENSP00000264335,9606.ENSP00000269576,9606.ENSP00000295897,9606.ENSP00000299767,9606.ENSP00000300026,9606.ENSP00000300289,9606.ENSP00000307940,9606.ENSP00000320866,9606.ENSP00000324173,9606.ENSP00000326381,9606.ENSP00000327801,9606.ENSP00000331901,9606.ENSP00000337060,9606.ENSP00000339063,9606.ENSP00000346067,9606.ENSP00000349168,…	GAPDH,ENO1,CTSD,YWHAE,KRT10,ALB,HSP90B1,PPIB,PDIA3,EEF2,CALR,HSPA5,EIF4A2,P4HB,EEF1G,NME1,EEF1A1,RPSA,HNRNPH1,ACTB,EZR,HSP90AB1,YWHAB,PGK1,HSPA1A,HNRNPK,HSPD1,ERO1L,GNB2L1,HSPA8,CFL1,SERPINH1,TPSB2
GO:0017148	negative regulation of translation		3	117	0.92	0.0277	9606.ENSP00000229239,9606.ENSP00000320866,9606.ENSP00000426909	GAPDH,CALR,GNB2L1
GO:0008104	protein localization		13	1966	0.33	0.028	9606.ENSP00000264335,9606.ENSP00000286091,9606.ENSP00000299767,9606.ENSP00000320866,9606.ENSP00000324173,9606.ENSP00000346067,9606.ENSP00000356042,9606.ENSP00000361930,9606.ENSP00000364721,9606.ENSP00000373620,9606.ENSP00000390265,9606.ENSP00000397261,9606.ENSP00000432083	YWHAE,PDIA4,HSP90B1,CALR,HSPA5,RPSA,EZR,YWHAB,MAPRE1,HSPD1,IDH1,SELENBP1,HSPA8
GO:0031399	regulation of protein modification process		12	1747	0.35	0.0292	9606.ENSP00000264335,9606.ENSP00000299767,9606.ENSP00000324173,9606.ENSP00000340989,9606.ENSP00000349960,9606.ENSP00000356042,9606.ENSP00000360609,9606.ENSP00000361930,9606.ENSP00000364802,9606.ENSP00000381607,9606.ENSP00000421985,9606.ENSP00000426909	YWHAE,HSP90B1,HSPA5,SFN,ACTB,EZR,HSP90AB1,YWHAB,HSPA1A,GSTP1,FNIP1,GNB2L1
GO:0080090	regulation of primary metabolic process		28	5982	0.18	0.0299	9606.ENSP00000229239,9606.ENSP00000234590,9606.ENSP00000264335,9606.ENSP00000299767,9606.ENSP00000307940,9606.ENSP00000308452,9606.ENSP00000320866,9606.ENSP00000324173,9606.ENSP00000326381,9606.ENSP00000339063,9606.ENSP00000340989,9606.ENSP00000349168,9606.ENSP00000349960,9606.ENSP00000356042,9606.ENSP00000359991,9606.ENSP00000360609,9606.ENSP00000361930,9606.ENSP00000364802,9606.ENSP00000365439,…	GAPDH,ENO1,YWHAE,HSP90B1,EEF2,KRT17,CALR,HSPA5,EIF4A2,EEF1A1,SFN,HNRNPH1,ACTB,EZR,PGAM1,HSP90AB1,YWHAB,HSPA1A,HNRNPK,HSPD1,YWHAZ,GSTP1,IDH1,FNIP1,GNB2L1,HSPA8,SERPINH1,SOD2
GO:0031334	positive regulation of protein complex assembly		4	241	0.73	0.031	9606.ENSP00000364721,9606.ENSP00000364802,9606.ENSP00000421985,9606.ENSP00000426909	MAPRE1,HSPA1A,FNIP1,GNB2L1
GO:0002478	antigen processing and presentation of exogenous peptide antigen		3	123	0.9	0.0313	9606.ENSP00000236671,9606.ENSP00000300289,9606.ENSP00000320866	CTSD,PDIA3,CALR
GO:0032355	response to estradiol		3	126	0.89	0.0333	9606.ENSP00000307940,9606.ENSP00000320866,9606.ENSP00000381607	EEF2,CALR,GSTP1
GO:0050790	regulation of catalytic activity		14	2249	0.31	0.0333	9606.ENSP00000229239,9606.ENSP00000264335,9606.ENSP00000299767,9606.ENSP00000326381,9606.ENSP00000340989,9606.ENSP00000349960,9606.ENSP00000360609,9606.ENSP00000361930,9606.ENSP00000364802,9606.ENSP00000373620,9606.ENSP00000381607,9606.ENSP00000421985,9606.ENSP00000426909,9606.ENSP00000434412	GAPDH,YWHAE,HSP90B1,EIF4A2,SFN,ACTB,HSP90AB1,YWHAB,HSPA1A,HSPD1,GSTP1,FNIP1,GNB2L1,SERPINH1
GO:0090316	positive regulation of intracellular protein transport		3	126	0.89	0.0333	9606.ENSP00000264335,9606.ENSP00000340989,9606.ENSP00000360609	YWHAE,SFN,HSP90AB1
GO:0051402	neuron apoptotic process		2	40	1.21	0.0335	9606.ENSP00000229239,9606.ENSP00000324173	GAPDH,HSPA5
GO:0071364	cellular response to epidermal growth factor stimulus		2	40	1.21	0.0335	9606.ENSP00000339063,9606.ENSP00000381607	EEF1A1,GSTP1
GO:1903362	regulation of cellular protein catabolic process		4	248	0.72	0.0336	9606.ENSP00000356042,9606.ENSP00000360609,9606.ENSP00000364802,9606.ENSP00000426909	EZR,HSP90AB1,HSPA1A,GNB2L1
GO:0045936	negative regulation of phosphate metabolic process		6	562	0.54	0.0347	9606.ENSP00000264335,9606.ENSP00000340989,9606.ENSP00000356042,9606.ENSP00000361930,9606.ENSP00000381607,9606.ENSP00000426909	YWHAE,SFN,EZR,YWHAB,GSTP1,GNB2L1
GO:0009889	regulation of biosynthetic process		22	4337	0.22	0.0348	9606.ENSP00000229239,9606.ENSP00000234590,9606.ENSP00000307940,9606.ENSP00000308452,9606.ENSP00000320866,9606.ENSP00000324173,9606.ENSP00000326381,9606.ENSP00000333994,9606.ENSP00000339063,9606.ENSP00000356042,9606.ENSP00000359991,9606.ENSP00000360609,9606.ENSP00000361930,9606.ENSP00000364802,9606.ENSP00000365439,9606.ENSP00000373620,9606.ENSP00000381607,9606.ENSP00000390265,9606.ENSP00000421985,…	GAPDH,ENO1,EEF2,KRT17,CALR,HSPA5,EIF4A2,HBB,EEF1A1,EZR,PGAM1,HSP90AB1,YWHAB,HSPA1A,HNRNPK,HSPD1,GSTP1,IDH1,FNIP1,GNB2L1,HSPA8,SOD2
GO:0033574	response to testosterone		2	41	1.2	0.0348	9606.ENSP00000320866,9606.ENSP00000337060	CALR,NME1
GO:0045927	positive regulation of growth		4	252	0.71	0.0351	9606.ENSP00000300026,9606.ENSP00000308452,9606.ENSP00000340989,9606.ENSP00000356042	PPIB,KRT17,SFN,EZR
GO:0001558	regulation of cell growth		5	402	0.61	0.0359	9606.ENSP00000234590,9606.ENSP00000308452,9606.ENSP00000340989,9606.ENSP00000364802,9606.ENSP00000426909	ENO1,KRT17,SFN,HSPA1A,GNB2L1
GO:0007568	aging		4	255	0.71	0.0359	9606.ENSP00000307940,9606.ENSP00000320866,9606.ENSP00000379042,9606.ENSP00000446252	EEF2,CALR,ERO1L,SOD2
GO:0032434	regulation of proteasomal ubiquitin-dependent protein catabolic process		3	131	0.87	0.0359	9606.ENSP00000360609,9606.ENSP00000364802,9606.ENSP00000426909	HSP90AB1,HSPA1A,GNB2L1
GO:0032873	negative regulation of stress-activated MAPK cascade		2	42	1.19	0.0359	9606.ENSP00000356042,9606.ENSP00000381607	EZR,GSTP1
GO:0034250	positive regulation of cellular amide metabolic process		3	131	0.87	0.0359	9606.ENSP00000307940,9606.ENSP00000308452,9606.ENSP00000426909	EEF2,KRT17,GNB2L1
GO:0045429	positive regulation of nitric oxide biosynthetic process		2	42	1.19	0.0359	9606.ENSP00000333994,9606.ENSP00000360609	HBB,HSP90AB1
GO:0071827	plasma lipoprotein particle organization		2	42	1.19	0.0359	9606.ENSP00000295897,9606.ENSP00000327801	ALB,P4HB
GO:0009966	regulation of signal transduction		17	3033	0.26	0.0365	9606.ENSP00000234590,9606.ENSP00000264335,9606.ENSP00000300289,9606.ENSP00000320866,9606.ENSP00000324173,9606.ENSP00000327801,9606.ENSP00000340989,9606.ENSP00000356042,9606.ENSP00000360609,9606.ENSP00000361930,9606.ENSP00000364802,9606.ENSP00000365439,9606.ENSP00000379287,9606.ENSP00000381607,9606.ENSP00000421985,9606.ENSP00000426909,9606.ENSP00000446252	ENO1,YWHAE,PDIA3,CALR,HSPA5,P4HB,SFN,EZR,HSP90AB1,YWHAB,HSPA1A,HNRNPK,YWHAZ,GSTP1,FNIP1,GNB2L1,SOD2
GO:0009749	response to glucose		3	133	0.87	0.0366	9606.ENSP00000337060,9606.ENSP00000426909,9606.ENSP00000445175	NME1,GNB2L1,LDHA
GO:0051247	positive regulation of protein metabolic process		11	1587	0.35	0.0366	9606.ENSP00000234590,9606.ENSP00000307940,9606.ENSP00000308452,9606.ENSP00000324173,9606.ENSP00000356042,9606.ENSP00000360609,9606.ENSP00000364802,9606.ENSP00000365439,9606.ENSP00000373620,9606.ENSP00000421985,9606.ENSP00000426909	ENO1,EEF2,KRT17,HSPA5,EZR,HSP90AB1,HSPA1A,HNRNPK,HSPD1,FNIP1,GNB2L1
GO:0044003	modulation by symbiont of host process		2	44	1.17	0.0378	9606.ENSP00000229239,9606.ENSP00000295897	GAPDH,ALB
GO:1903202	negative regulation of oxidative stress-induced cell death		2	44	1.17	0.0378	9606.ENSP00000426909,9606.ENSP00000446252	GNB2L1,SOD2
GO:1990090	cellular response to nerve growth factor stimulus		2	44	1.17	0.0378	9606.ENSP00000307940,9606.ENSP00000324173	EEF2,HSPA5
GO:0033135	regulation of peptidyl-serine phosphorylation		3	136	0.86	0.038	9606.ENSP00000360609,9606.ENSP00000421985,9606.ENSP00000426909	HSP90AB1,FNIP1,GNB2L1
GO:0006796	phosphate-containing compound metabolic process		13	2065	0.31	0.0384	9606.ENSP00000229239,9606.ENSP00000234590,9606.ENSP00000264335,9606.ENSP00000337060,9606.ENSP00000359991,9606.ENSP00000361930,9606.ENSP00000362413,9606.ENSP00000364802,9606.ENSP00000378669,9606.ENSP00000390265,9606.ENSP00000432083,9606.ENSP00000432660,9606.ENSP00000445175	GAPDH,ENO1,YWHAE,NME1,PGAM1,YWHAB,PGK1,HSPA1A,ALDOA,IDH1,HSPA8,CFL1,LDHA
GO:0034605	cellular response to heat		2	45	1.16	0.0388	9606.ENSP00000264335,9606.ENSP00000364802	YWHAE,HSPA1A
GO:0010646	regulation of cell communication		18	3327	0.25	0.0394	9606.ENSP00000234590,9606.ENSP00000264335,9606.ENSP00000285379,9606.ENSP00000300289,9606.ENSP00000320866,9606.ENSP00000324173,9606.ENSP00000327801,9606.ENSP00000340989,9606.ENSP00000356042,9606.ENSP00000360609,9606.ENSP00000361930,9606.ENSP00000364802,9606.ENSP00000365439,9606.ENSP00000379287,9606.ENSP00000381607,9606.ENSP00000421985,9606.ENSP00000426909,9606.ENSP00000446252	ENO1,YWHAE,CA2,PDIA3,CALR,HSPA5,P4HB,SFN,EZR,HSP90AB1,YWHAB,HSPA1A,HNRNPK,YWHAZ,GSTP1,FNIP1,GNB2L1,SOD2
GO:0071456	cellular response to hypoxia		3	139	0.85	0.0398	9606.ENSP00000327801,9606.ENSP00000362413,9606.ENSP00000379042	P4HB,PGK1,ERO1L
GO:0002682	regulation of immune system process		10	1391	0.37	0.0401	9606.ENSP00000285379,9606.ENSP00000299767,9606.ENSP00000320866,9606.ENSP00000337060,9606.ENSP00000349960,9606.ENSP00000356042,9606.ENSP00000360609,9606.ENSP00000364802,9606.ENSP00000373620,9606.ENSP00000421985	CA2,HSP90B1,CALR,NME1,ACTB,EZR,HSP90AB1,HSPA1A,HSPD1,FNIP1
GO:0015031	protein transport		10	1391	0.37	0.0401	9606.ENSP00000264335,9606.ENSP00000286091,9606.ENSP00000299767,9606.ENSP00000320866,9606.ENSP00000346067,9606.ENSP00000361930,9606.ENSP00000373620,9606.ENSP00000390265,9606.ENSP00000397261,9606.ENSP00000432083	YWHAE,PDIA4,HSP90B1,CALR,RPSA,YWHAB,HSPD1,IDH1,SELENBP1,HSPA8
GO:2001169	regulation of ATP biosynthetic process		2	47	1.14	0.0413	9606.ENSP00000234590,9606.ENSP00000359991	ENO1,PGAM1
GO:0043254	regulation of protein complex assembly		5	425	0.58	0.0418	9606.ENSP00000364721,9606.ENSP00000364802,9606.ENSP00000421985,9606.ENSP00000426909,9606.ENSP00000432083	MAPRE1,HSPA1A,FNIP1,GNB2L1,HSPA8
GO:0023051	regulation of signaling		18	3360	0.24	0.0426	9606.ENSP00000234590,9606.ENSP00000264335,9606.ENSP00000285379,9606.ENSP00000300289,9606.ENSP00000320866,9606.ENSP00000324173,9606.ENSP00000327801,9606.ENSP00000340989,9606.ENSP00000356042,9606.ENSP00000360609,9606.ENSP00000361930,9606.ENSP00000364802,9606.ENSP00000365439,9606.ENSP00000379287,9606.ENSP00000381607,9606.ENSP00000421985,9606.ENSP00000426909,9606.ENSP00000446252	ENO1,YWHAE,CA2,PDIA3,CALR,HSPA5,P4HB,SFN,EZR,HSP90AB1,YWHAB,HSPA1A,HNRNPK,YWHAZ,GSTP1,FNIP1,GNB2L1,SOD2
GO:0051017	actin filament bundle assembly		2	48	1.13	0.0426	9606.ENSP00000299767,9606.ENSP00000356042	HSP90B1,EZR
GO:2000026	regulation of multicellular organismal development		12	1876	0.32	0.0447	9606.ENSP00000285379,9606.ENSP00000308452,9606.ENSP00000320866,9606.ENSP00000324173,9606.ENSP00000337060,9606.ENSP00000340989,9606.ENSP00000362413,9606.ENSP00000364802,9606.ENSP00000421985,9606.ENSP00000426909,9606.ENSP00000432660,9606.ENSP00000446252	CA2,KRT17,CALR,HSPA5,NME1,SFN,PGK1,HSPA1A,FNIP1,GNB2L1,CFL1,SOD2
GO:1903364	positive regulation of cellular protein catabolic process		3	147	0.82	0.0449	9606.ENSP00000356042,9606.ENSP00000364802,9606.ENSP00000426909	EZR,HSPA1A,GNB2L1
GO:0001817	regulation of cytokine production		6	615	0.5	0.047	9606.ENSP00000229239,9606.ENSP00000356042,9606.ENSP00000360609,9606.ENSP00000364802,9606.ENSP00000373620,9606.ENSP00000381607	GAPDH,EZR,HSP90AB1,HSPA1A,HSPD1,GSTP1
GO:0042220	response to cocaine		2	51	1.11	0.047	9606.ENSP00000324173,9606.ENSP00000360609	HSPA5,HSP90AB1
GO:1903078	positive regulation of protein localization to plasma membrane		2	53	1.09	0.0498	9606.ENSP00000356042,9606.ENSP00000426909	EZR,GNB2L1

## Sheet: STRING
#term ID	term description		observed gene count	background gene count	strength	false discovery rate	matching proteins in your network (IDs)	matching proteins in your network (labels)
CL:21014	Carbon metabolism, and lactate dehydrogenase activity		9	79	1.57	1.02e-09	9606.ENSP00000216254,9606.ENSP00000229239,9606.ENSP00000234590,9606.ENSP00000342056,9606.ENSP00000359991,9606.ENSP00000362413,9606.ENSP00000378669,9606.ENSP00000390265,9606.ENSP00000445175	ACO2,GAPDH,ENO1,CS,PGAM1,PGK1,ALDOA,IDH1,LDHA
CL:21009	Carbon metabolism, and Amino sugar and nucleotide sugar metabolism		10	160	1.31	4.23e-09	9606.ENSP00000216254,9606.ENSP00000229239,9606.ENSP00000234590,9606.ENSP00000342056,9606.ENSP00000359991,9606.ENSP00000362413,9606.ENSP00000364935,9606.ENSP00000378669,9606.ENSP00000390265,9606.ENSP00000445175	ACO2,GAPDH,ENO1,CS,PGAM1,PGK1,CLIC1,ALDOA,IDH1,LDHA
CL:14154	mixed, incl. Protein processing in endoplasmic reticulum, and Chaperone		10	182	1.25	8.98e-09	9606.ENSP00000286091,9606.ENSP00000299767,9606.ENSP00000300289,9606.ENSP00000320866,9606.ENSP00000324173,9606.ENSP00000327801,9606.ENSP00000360609,9606.ENSP00000364802,9606.ENSP00000373620,9606.ENSP00000432083	PDIA4,HSP90B1,PDIA3,CALR,HSPA5,P4HB,HSP90AB1,HSPA1A,HSPD1,HSPA8
CL:14159	mixed, incl. Unfolded protein response, and endoplasmic reticulum chaperone complex	TCP unfolded protein response	6	41	1.68	1.06e-07	9606.ENSP00000286091,9606.ENSP00000299767,9606.ENSP00000300289,9606.ENSP00000320866,9606.ENSP00000324173,9606.ENSP00000327801	PDIA4,HSP90B1,PDIA3,CALR,HSPA5,P4HB
CL:23233	hemoglobin complex, and Glycophorin A		5	18	1.96	1.14e-07	9606.ENSP00000251595,9606.ENSP00000322421,9606.ENSP00000333994,9606.ENSP00000369654,9606.ENSP00000430656	HBA2,HBA1,HBB,HBD,CA1
CL:23237	haptoglobin-hemoglobin complex, and Haemoglobin, beta-type		4	5	2.42	1.41e-07	9606.ENSP00000251595,9606.ENSP00000322421,9606.ENSP00000333994,9606.ENSP00000369654	HBA2,HBA1,HBB,HBD
CL:34241	Intermediate filament protein, conserved site		5	22	1.87	2.28e-07	9606.ENSP00000252242,9606.ENSP00000252252,9606.ENSP00000269576,9606.ENSP00000308452,9606.ENSP00000449404	KRT5,KRT6B,KRT10,KRT17,KRT8
CL:14161	endoplasmic reticulum chaperone complex, and Unfolded protein response		5	26	1.8	4.13e-07	9606.ENSP00000286091,9606.ENSP00000299767,9606.ENSP00000320866,9606.ENSP00000324173,9606.ENSP00000327801	PDIA4,HSP90B1,CALR,HSPA5,P4HB
CL:21017	Glycolysis	TCP glycolysis I	5	26	1.8	4.13e-07	9606.ENSP00000229239,9606.ENSP00000234590,9606.ENSP00000359991,9606.ENSP00000362413,9606.ENSP00000378669	GAPDH,ENO1,PGAM1,PGK1,ALDOA
CL:21045	Enolase, conserved site, and Phosphoglycerate mutase 1		4	8	2.21	4.13e-07	9606.ENSP00000229239,9606.ENSP00000234590,9606.ENSP00000359991,9606.ENSP00000362413	GAPDH,ENO1,PGAM1,PGK1
CL:2327	14-3-3 domain, and Chibby family		4	10	2.12	7.38e-07	9606.ENSP00000264335,9606.ENSP00000340989,9606.ENSP00000361930,9606.ENSP00000379287	YWHAE,SFN,YWHAB,YWHAZ
CL:34244	Keratin type II head, and keratinocyte migration		4	12	2.04	1.12e-06	9606.ENSP00000252242,9606.ENSP00000252252,9606.ENSP00000269576,9606.ENSP00000308452	KRT5,KRT6B,KRT10,KRT17
CL:14162	mixed, incl. endoplasmic reticulum chaperone complex, and mannose trimming involved in glycoprotein ERAD pathway		4	17	1.88	2.89e-06	9606.ENSP00000286091,9606.ENSP00000299767,9606.ENSP00000320866,9606.ENSP00000327801	PDIA4,HSP90B1,CALR,P4HB
CL:14164	glucosidase II complex, and sequestering of calcium ion		3	5	2.29	8.35e-06	9606.ENSP00000299767,9606.ENSP00000320866,9606.ENSP00000327801	HSP90B1,CALR,P4HB
CL:2330	14-3-3 domain		3	5	2.29	8.35e-06	9606.ENSP00000264335,9606.ENSP00000361930,9606.ENSP00000379287	YWHAE,YWHAB,YWHAZ
CL:34246	Keratin type II head, and keratinocyte migration		3	7	2.15	1.62e-05	9606.ENSP00000252242,9606.ENSP00000252252,9606.ENSP00000308452	KRT5,KRT6B,KRT17
CL:21101	tricarboxylic acid cycle, and lactate dehydrogenase activity		4	34	1.58	2.65e-05	9606.ENSP00000216254,9606.ENSP00000342056,9606.ENSP00000390265,9606.ENSP00000445175	ACO2,CS,IDH1,LDHA
CL:14966	GTP hydrolysis and joining of the 60S ribosomal subunit, and Protein export		6	153	1.11	4.29e-05	9606.ENSP00000307940,9606.ENSP00000326381,9606.ENSP00000331901,9606.ENSP00000339063,9606.ENSP00000346067,9606.ENSP00000426909	EEF2,EIF4A2,EEF1G,EEF1A1,RPSA,GNB2L1
CL:2191	mixed, incl. regulation of TOR signaling, and Translocation of SLC2A4 (GLUT4) to the plasma membrane		5	106	1.19	9.94e-05	9606.ENSP00000264335,9606.ENSP00000340989,9606.ENSP00000361930,9606.ENSP00000379287,9606.ENSP00000421985	YWHAE,SFN,YWHAB,YWHAZ,FNIP1
CL:14348	mixed, incl. Cellular response to heat stress, and DnaJ C terminal domain		4	59	1.34	0.00017	9606.ENSP00000360609,9606.ENSP00000364802,9606.ENSP00000373620,9606.ENSP00000432083	HSP90AB1,HSPA1A,HSPD1,HSPA8
CL:14967	GTP hydrolysis and joining of the 60S ribosomal subunit, and Protein export		5	148	1.04	0.00039	9606.ENSP00000307940,9606.ENSP00000326381,9606.ENSP00000339063,9606.ENSP00000346067,9606.ENSP00000426909	EEF2,EIF4A2,EEF1A1,RPSA,GNB2L1
CL:22879	Peroxidase, and protein disulfide oxidoreductase activity		3	28	1.54	0.00042	9606.ENSP00000379042,9606.ENSP00000381607,9606.ENSP00000446252	ERO1L,GSTP1,SOD2
CL:827	negative regulation of post-translational protein modification, and Serpin H1	MCFpost-translational modification	2	5	2.12	0.00064	9606.ENSP00000300026,9606.ENSP00000434412	PPIB,SERPINH1
CL:1667	mixed, incl. dense body, and Cofilin 1		2	6	2.04	0.00083	9606.ENSP00000349960,9606.ENSP00000432660	ACTB,CFL1
CL:14351	Hsp70 protein, and HSP90 chaperone cycle for steroid hormone receptors (SHR)		3	40	1.39	0.00098	9606.ENSP00000360609,9606.ENSP00000364802,9606.ENSP00000432083	HSP90AB1,HSPA1A,HSPA8
CL:21122	2-Oxocarboxylic acid metabolism		2	10	1.81	0.0018	9606.ENSP00000216254,9606.ENSP00000390265	ACO2,IDH1
CL:21142	malate metabolic process, and L-lactate dehydrogenase		2	12	1.74	0.0024	9606.ENSP00000342056,9606.ENSP00000445175	CS,LDHA
CL:16107	mixed, incl. negative regulation of mRNA splicing, via spliceosome, and RNPHF zinc finger		2	16	1.61	0.0038	9606.ENSP00000349168,9606.ENSP00000365439	HNRNPH1,HNRNPK
CL:22882	mixed, incl. Antioxidant, and glutathione disulfide oxidoreductase activity		2	17	1.58	0.0042	9606.ENSP00000381607,9606.ENSP00000446252	GSTP1,SOD2
CL:14355	Hsp70 protein, and Chaperone DnaJ		2	21	1.49	0.006	9606.ENSP00000364802,9606.ENSP00000432083	HSPA1A,HSPA8
CL:14978	Peptide chain elongation		3	84	1.07	0.0063	9606.ENSP00000307940,9606.ENSP00000339063,9606.ENSP00000426909	EEF2,EEF1A1,GNB2L1
CL:15203	Initiation factor		2	28	1.37	0.0094	9606.ENSP00000326381,9606.ENSP00000346067	EIF4A2,RPSA
CL:20133	mixed, incl. Cooperation of Prefoldin and TriC/CCT in actin and tubulin folding, and post-chaperonin tubulin folding pathway		2	61	1.03	0.0347	9606.ENSP00000336799,9606.ENSP00000364721	TUBA1B,MAPRE1

## Sheet: KEGG
#term ID	term description		observed gene count	background gene count	strength	false discovery rate	matching proteins in your network (IDs)	matching proteins in your network (labels)
hsa01230	Biosynthesis of amino acids		8	72	1.56	1.16e-08	9606.ENSP00000216254,9606.ENSP00000229239,9606.ENSP00000234590,9606.ENSP00000342056,9606.ENSP00000359991,9606.ENSP00000362413,9606.ENSP00000378669,9606.ENSP00000390265	ACO2,GAPDH,ENO1,CS,PGAM1,PGK1,ALDOA,IDH1
hsa04141	Protein processing in endoplasmic reticulum		10	161	1.31	1.16e-08	9606.ENSP00000286091,9606.ENSP00000299767,9606.ENSP00000300289,9606.ENSP00000320866,9606.ENSP00000324173,9606.ENSP00000327801,9606.ENSP00000360609,9606.ENSP00000364802,9606.ENSP00000379042,9606.ENSP00000432083	PDIA4,HSP90B1,PDIA3,CALR,HSPA5,P4HB,HSP90AB1,HSPA1A,ERO1L,HSPA8
hsa01200	Carbon metabolism		8	116	1.35	1.52e-07	9606.ENSP00000216254,9606.ENSP00000229239,9606.ENSP00000234590,9606.ENSP00000342056,9606.ENSP00000359991,9606.ENSP00000362413,9606.ENSP00000378669,9606.ENSP00000390265	ACO2,GAPDH,ENO1,CS,PGAM1,PGK1,ALDOA,IDH1
hsa00010	Glycolysis / Gluconeogenesis	TCP glycolysis I/gluconeogenesis	6	68	1.46	2.45e-06	9606.ENSP00000229239,9606.ENSP00000234590,9606.ENSP00000359991,9606.ENSP00000362413,9606.ENSP00000378669,9606.ENSP00000445175	GAPDH,ENO1,PGAM1,PGK1,ALDOA,LDHA
hsa04612	Antigen processing and presentation		6	66	1.47	2.45e-06	9606.ENSP00000300289,9606.ENSP00000320866,9606.ENSP00000324173,9606.ENSP00000360609,9606.ENSP00000364802,9606.ENSP00000432083	PDIA3,CALR,HSPA5,HSP90AB1,HSPA1A,HSPA8
hsa04915	Estrogen signaling pathway		7	133	1.23	4.4e-06	9606.ENSP00000236671,9606.ENSP00000269576,9606.ENSP00000299767,9606.ENSP00000308452,9606.ENSP00000360609,9606.ENSP00000364802,9606.ENSP00000432083	CTSD,KRT10,HSP90B1,KRT17,HSP90AB1,HSPA1A,HSPA8
hsa05134	Legionellosis		5	54	1.48	1.65e-05	9606.ENSP00000331901,9606.ENSP00000339063,9606.ENSP00000364802,9606.ENSP00000373620,9606.ENSP00000432083	EEF1G,EEF1A1,HSPA1A,HSPD1,HSPA8
hsa04066	HIF-1 signaling pathway		5	98	1.22	0.00023	9606.ENSP00000229239,9606.ENSP00000234590,9606.ENSP00000362413,9606.ENSP00000378669,9606.ENSP00000445175	GAPDH,ENO1,PGK1,ALDOA,LDHA
hsa01210	2-Oxocarboxylic acid metabolism		3	17	1.76	0.00036	9606.ENSP00000216254,9606.ENSP00000342056,9606.ENSP00000390265	ACO2,CS,IDH1
hsa05130	Pathogenic Escherichia coli infection		4	53	1.39	0.00036	9606.ENSP00000336799,9606.ENSP00000349960,9606.ENSP00000356042,9606.ENSP00000379287	TUBA1B,ACTB,EZR,YWHAZ
hsa04918	Thyroid hormone synthesis		4	73	1.25	0.00095	9606.ENSP00000286091,9606.ENSP00000295897,9606.ENSP00000299767,9606.ENSP00000324173	PDIA4,ALB,HSP90B1,HSPA5
hsa00020	Citrate cycle (TCA cycle)		3	30	1.51	0.0013	9606.ENSP00000216254,9606.ENSP00000342056,9606.ENSP00000390265	ACO2,CS,IDH1
hsa05169	Epstein-Barr virus infection		5	194	0.92	0.0032	9606.ENSP00000264335,9606.ENSP00000361930,9606.ENSP00000364802,9606.ENSP00000379287,9606.ENSP00000432083	YWHAE,YWHAB,HSPA1A,YWHAZ,HSPA8
hsa05110	Vibrio cholerae infection		3	48	1.31	0.0042	9606.ENSP00000286091,9606.ENSP00000349960,9606.ENSP00000379042	PDIA4,ACTB,ERO1L
hsa04110	Cell cycle		4	123	1.03	0.0048	9606.ENSP00000264335,9606.ENSP00000340989,9606.ENSP00000361930,9606.ENSP00000379287	YWHAE,SFN,YWHAB,YWHAZ
hsa05418	Fluid shear stress and atherosclerosis		4	133	0.99	0.0059	9606.ENSP00000299767,9606.ENSP00000349960,9606.ENSP00000360609,9606.ENSP00000381607	HSP90B1,ACTB,HSP90AB1,GSTP1
hsa04213	Longevity regulating pathway - multiple species		3	61	1.21	0.0068	9606.ENSP00000364802,9606.ENSP00000432083,9606.ENSP00000446252	HSPA1A,HSPA8,SOD2
hsa05230	Central carbon metabolism in cancer		3	65	1.18	0.0076	9606.ENSP00000359991,9606.ENSP00000390265,9606.ENSP00000445175	PGAM1,IDH1,LDHA
hsa04390	Hippo signaling pathway		4	152	0.93	0.0081	9606.ENSP00000264335,9606.ENSP00000349960,9606.ENSP00000361930,9606.ENSP00000379287	YWHAE,ACTB,YWHAB,YWHAZ
hsa00910	Nitrogen metabolism		2	17	1.58	0.0088	9606.ENSP00000285379,9606.ENSP00000430656	CA2,CA1
hsa04971	Gastric acid secretion		3	72	1.13	0.0088	9606.ENSP00000285379,9606.ENSP00000349960,9606.ENSP00000356042	CA2,ACTB,EZR
hsa05164	Influenza A		4	168	0.89	0.01	9606.ENSP00000265333,9606.ENSP00000349960,9606.ENSP00000364802,9606.ENSP00000432083	VDAC1,ACTB,HSPA1A,HSPA8
hsa05203	Viral carcinogenesis		4	183	0.85	0.0129	9606.ENSP00000264335,9606.ENSP00000361930,9606.ENSP00000365439,9606.ENSP00000379287	YWHAE,YWHAB,HNRNPK,YWHAZ
hsa05215	Prostate cancer		3	97	1	0.0172	9606.ENSP00000299767,9606.ENSP00000360609,9606.ENSP00000381607	HSP90B1,HSP90AB1,GSTP1
hsa00630	Glyoxylate and dicarboxylate metabolism		2	28	1.37	0.0176	9606.ENSP00000216254,9606.ENSP00000342056	ACO2,CS
hsa01100	Metabolic pathways		10	1250	0.42	0.0198	9606.ENSP00000216254,9606.ENSP00000229239,9606.ENSP00000234590,9606.ENSP00000337060,9606.ENSP00000342056,9606.ENSP00000359991,9606.ENSP00000362413,9606.ENSP00000378669,9606.ENSP00000390265,9606.ENSP00000445175	ACO2,GAPDH,ENO1,NME1,CS,PGAM1,PGK1,ALDOA,IDH1,LDHA
hsa04151	PI3K-Akt signaling pathway		5	348	0.67	0.0198	9606.ENSP00000264335,9606.ENSP00000299767,9606.ENSP00000360609,9606.ENSP00000361930,9606.ENSP00000379287	YWHAE,HSP90B1,HSP90AB1,YWHAB,YWHAZ
hsa05143	African trypanosomiasis		2	34	1.28	0.0224	9606.ENSP00000322421,9606.ENSP00000333994	HBA1,HBB
hsa04114	Oocyte meiosis		3	116	0.93	0.0231	9606.ENSP00000264335,9606.ENSP00000361930,9606.ENSP00000379287	YWHAE,YWHAB,YWHAZ
hsa03040	Spliceosome		3	130	0.88	0.0304	9606.ENSP00000364802,9606.ENSP00000365439,9606.ENSP00000432083	HSPA1A,HNRNPK,HSPA8
hsa05162	Measles		3	133	0.87	0.0313	9606.ENSP00000364802,9606.ENSP00000426909,9606.ENSP00000432083	HSPA1A,GNB2L1,HSPA8
hsa04210	Apoptosis	MCF cell death	3	135	0.86	0.0315	9606.ENSP00000236671,9606.ENSP00000336799,9606.ENSP00000349960	CTSD,TUBA1B,ACTB
hsa05144	Malaria		2	47	1.14	0.0346	9606.ENSP00000322421,9606.ENSP00000333994	HBA1,HBB
hsa04145	Phagosome		3	145	0.83	0.0359	9606.ENSP00000320866,9606.ENSP00000336799,9606.ENSP00000349960	CALR,TUBA1B,ACTB
hsa00480	Glutathione metabolism		2	50	1.12	0.0366	9606.ENSP00000381607,9606.ENSP00000390265	GSTP1,IDH1
hsa04530	Tight junction		3	167	0.77	0.0491	9606.ENSP00000336799,9606.ENSP00000349960,9606.ENSP00000356042	TUBA1B,ACTB,EZR
