# Supplementary material for: Application of two-dimensional difference gel electrophoresis to identify protein changes between center, margin, and adjacent non-tumor tissues obtained from non-small-cell lung cancer with adenocarcinoma or squamous cell carcinoma subtype
Source: PLoS One. 2022 May 5;17(5):e0268073. doi: 10.1371/journal.pone.0268073 (PMC9071164; doi:10.1371/journal.pone.0268073)
Supplement: S7 Material — (XLSX) [file pone.0268073.s011.xlsx]

## Sheet: GO_Biological_Process
#term ID	term description	observed gene count	background gene count	strength	false discovery rate	matching proteins in your network (IDs)	matching proteins in your network (labels)
GO:0016192	vesicle-mediated transport	8	1699	0.66	0.0484	9606.ENSP00000236671,9606.ENSP00000263168,9606.ENSP00000263354,9606.ENSP00000320171,9606.ENSP00000368646,9606.ENSP00000370115,9606.ENSP00000385834,9606.ENSP00000479153	CTSD,CAPZA1,NAPA,PKM,PRDX4,SERPINB1,TF,EHD1
GO:0019471	4-hydroxyproline metabolic process	2	13	2.18	0.0484	9606.ENSP00000368646,9606.ENSP00000379042	PRDX4,ERO1L
GO:0019752	carboxylic acid metabolic process	6	854	0.84	0.0484	9606.ENSP00000320171,9606.ENSP00000362329,9606.ENSP00000368646,9606.ENSP00000379042,9606.ENSP00000445175,9606.ENSP00000477639	PKM,PPA1,PRDX4,ERO1L,LDHA,NAGK
GO:0022417	protein maturation by protein folding	2	9	2.34	0.0484	9606.ENSP00000368646,9606.ENSP00000379042	PRDX4,ERO1L

## Sheet: STRING
#term ID	term description	observed gene count	background gene count	strength	false discovery rate	matching proteins in your network (IDs)	matching proteins in your network (labels)
CL:22921	mixed, incl. ERO1-like superfamily, and Glutathione peroxidase Gpx7, putative	2	7	2.45	0.0023	9606.ENSP00000368646,9606.ENSP00000379042	PRDX4,ERO1L
CL:827	negative regulation of post-translational protein modification, and Serpin H1	2	5	2.59	0.0023	9606.ENSP00000300026,9606.ENSP00000434412	PPIB,SERPINH1
CL:34241	Intermediate filament protein, conserved site	2	22	1.95	0.0102	9606.ENSP00000252242,9606.ENSP00000355124	KRT5,KRT19
CL:21010	Carbon metabolism, and Amino sugar and nucleotide sugar metabolism	3	152	1.29	0.012	9606.ENSP00000320171,9606.ENSP00000445175,9606.ENSP00000477639	PKM,LDHA,NAGK
CL:21014	Carbon metabolism, and lactate dehydrogenase activity	2	79	1.39	0.0247	9606.ENSP00000320171,9606.ENSP00000445175	PKM,LDHA

## Sheet: KEGG
#term ID	term description	observed gene count	background gene count	strength	false discovery rate	matching proteins in your network (IDs)	matching proteins in your network (labels)
hsa00620	Pyruvate metabolism	2	39	1.7	0.0254	9606.ENSP00000320171,9606.ENSP00000445175	PKM,LDHA
hsa00010	Glycolysis / Gluconeogenesis	2	68	1.46	0.0337	9606.ENSP00000320171,9606.ENSP00000445175	PKM,LDHA
hsa05230	Central carbon metabolism in cancer	2	65	1.48	0.0337	9606.ENSP00000320171,9606.ENSP00000445175	PKM,LDHA
hsa04066	HIF-1 signaling pathway	2	98	1.3	0.0369	9606.ENSP00000385834,9606.ENSP00000445175	TF,LDHA
hsa04922	Glucagon signaling pathway	2	100	1.29	0.0369	9606.ENSP00000320171,9606.ENSP00000445175	PKM,LDHA
hsa04915	Estrogen signaling pathway	2	133	1.17	0.0441	9606.ENSP00000236671,9606.ENSP00000355124	CTSD,KRT19
