# Supplementary material for: Application of two-dimensional difference gel electrophoresis to identify protein changes between center, margin, and adjacent non-tumor tissues obtained from non-small-cell lung cancer with adenocarcinoma or squamous cell carcinoma subtype
Source: PLoS One. 2022 May 5;17(5):e0268073. doi: 10.1371/journal.pone.0268073 (PMC9071164; doi:10.1371/journal.pone.0268073)
Supplement: S8 Material — (XLS) [file pone.0268073.s012.xls]

## Sheet: GO_Biological_Processes
#term ID	term description		observed gene count	background gene count	strength	false discovery rate	matching proteins in your network (IDs)	matching proteins in your network (labels)
GO:0006457	protein folding	MCF protein folding	15	214	1.31	3.13e-12	9606.ENSP00000248553,9606.ENSP00000286091,9606.ENSP00000286788,9606.ENSP00000299767,9606.ENSP00000300026,9606.ENSP00000300289,9606.ENSP00000320866,9606.ENSP00000324173,9606.ENSP00000327801,9606.ENSP00000335153,9606.ENSP00000364802,9606.ENSP00000368646,9606.ENSP00000373620,9606.ENSP00000419425,9606.ENSP00000432083	HSPB1,PDIA4,CCT8,HSP90B1,PPIB,PDIA3,CALR,HSPA5,P4HB,HSP90AA1,HSPA1A,PRDX4,HSPD1,PPIA,HSPA8
GO:0006810	transport		42	4130	0.47	3.08e-10	9606.ENSP00000216181,9606.ENSP00000236850,9606.ENSP00000237014,9606.ENSP00000248553,9606.ENSP00000251595,9606.ENSP00000263238,9606.ENSP00000264335,9606.ENSP00000265333,9606.ENSP00000271638,9606.ENSP00000285379,9606.ENSP00000286091,9606.ENSP00000286788,9606.ENSP00000295897,9606.ENSP00000299767,9606.ENSP00000307940,9606.ENSP00000320866,9606.ENSP00000322421,9606.ENSP00000324173,9606.ENSP00000333994,…	MYH9,APOA1,TTR,HSPB1,HBA2,ACTR3,YWHAE,VDAC1,S100A11,CA2,PDIA4,CCT8,ALB,HSP90B1,EEF2,CALR,HBA1,HSPA5,HBB,HSP90AA1,TUBA1B,NME1,EEF1A1,RPSA,ACTB,EZR,S100A9,PGAM1,YWHAB,HSPA1A,CLIC1,PRDX4,HBD,HSPD1,ALDOA,YWHAZ,GSTP1,IDH1,SELENBP1,PPIA,CA1,HSPA8
GO:0016192	vesicle-mediated transport		27	1699	0.67	1.97e-09	9606.ENSP00000216181,9606.ENSP00000236850,9606.ENSP00000237014,9606.ENSP00000251595,9606.ENSP00000263238,9606.ENSP00000271638,9606.ENSP00000286788,9606.ENSP00000295897,9606.ENSP00000299767,9606.ENSP00000307940,9606.ENSP00000320866,9606.ENSP00000322421,9606.ENSP00000333994,9606.ENSP00000335153,9606.ENSP00000337060,9606.ENSP00000339063,9606.ENSP00000349960,9606.ENSP00000356042,9606.ENSP00000357727,…	MYH9,APOA1,TTR,HBA2,ACTR3,S100A11,CCT8,ALB,HSP90B1,EEF2,CALR,HBA1,HBB,HSP90AA1,NME1,EEF1A1,ACTB,EZR,S100A9,PGAM1,HSPA1A,PRDX4,ALDOA,GSTP1,IDH1,PPIA,HSPA8
GO:0070887	cellular response to chemical stimulus		33	2672	0.56	1.97e-09	9606.ENSP00000229239,9606.ENSP00000248553,9606.ENSP00000251595,9606.ENSP00000263238,9606.ENSP00000285379,9606.ENSP00000295897,9606.ENSP00000299767,9606.ENSP00000307940,9606.ENSP00000320866,9606.ENSP00000322421,9606.ENSP00000324173,9606.ENSP00000327801,9606.ENSP00000333994,9606.ENSP00000335153,9606.ENSP00000336799,9606.ENSP00000337060,9606.ENSP00000339063,9606.ENSP00000349168,9606.ENSP00000349960,…	GAPDH,HSPB1,HBA2,ACTR3,CA2,ALB,HSP90B1,EEF2,CALR,HBA1,HSPA5,P4HB,HBB,HSP90AA1,TUBA1B,NME1,EEF1A1,HNRNPH1,ACTB,EZR,S100A9,PGK1,HSPA1A,PRDX4,G6PD,YWHAZ,GSTP1,PPIA,CA1,HSPA8,CFL1,SOD2,KRT8
GO:0043312	neutrophil degranulation		16	485	0.98	3.52e-09	9606.ENSP00000237014,9606.ENSP00000271638,9606.ENSP00000286788,9606.ENSP00000307940,9606.ENSP00000333994,9606.ENSP00000335153,9606.ENSP00000339063,9606.ENSP00000357727,9606.ENSP00000359991,9606.ENSP00000364802,9606.ENSP00000368646,9606.ENSP00000378669,9606.ENSP00000381607,9606.ENSP00000390265,9606.ENSP00000419425,9606.ENSP00000432083	TTR,S100A11,CCT8,EEF2,HBB,HSP90AA1,EEF1A1,S100A9,PGAM1,HSPA1A,PRDX4,ALDOA,GSTP1,IDH1,PPIA,HSPA8
GO:0045055	regulated exocytosis		18	691	0.88	3.76e-09	9606.ENSP00000236850,9606.ENSP00000237014,9606.ENSP00000271638,9606.ENSP00000286788,9606.ENSP00000295897,9606.ENSP00000307940,9606.ENSP00000333994,9606.ENSP00000335153,9606.ENSP00000339063,9606.ENSP00000357727,9606.ENSP00000359991,9606.ENSP00000364802,9606.ENSP00000368646,9606.ENSP00000378669,9606.ENSP00000381607,9606.ENSP00000390265,9606.ENSP00000419425,9606.ENSP00000432083	APOA1,TTR,S100A11,CCT8,ALB,EEF2,HBB,HSP90AA1,EEF1A1,S100A9,PGAM1,HSPA1A,PRDX4,ALDOA,GSTP1,IDH1,PPIA,HSPA8
GO:0050896	response to stimulus		54	7824	0.3	3.76e-09	9606.ENSP00000216181,9606.ENSP00000216254,9606.ENSP00000229239,9606.ENSP00000234590,9606.ENSP00000236850,9606.ENSP00000237014,9606.ENSP00000248553,9606.ENSP00000251595,9606.ENSP00000263238,9606.ENSP00000264335,9606.ENSP00000271638,9606.ENSP00000285379,9606.ENSP00000286091,9606.ENSP00000286788,9606.ENSP00000295897,9606.ENSP00000299767,9606.ENSP00000300289,9606.ENSP00000307940,9606.ENSP00000308452,…	MYH9,ACO2,GAPDH,ENO1,APOA1,TTR,HSPB1,HBA2,ACTR3,YWHAE,S100A11,CA2,PDIA4,CCT8,ALB,HSP90B1,PDIA3,EEF2,KRT17,CALR,HBA1,HSPA5,P4HB,EEF1G,HBB,HSP90AA1,TUBA1B,NME1,EEF1A1,HNRNPH1,ACTB,EZR,S100A9,PGAM1,YWHAB,PGK1,HSPA1A,CLIC1,HNRNPK,PRDX4,HBD,HSPD1,G6PD,ALDOA,YWHAZ,GSTP1,IDH1,PPIA,CA1,HSPA8,CFL1,LDHA,SOD2,KRT8
GO:0002366	leukocyte activation involved in immune response		17	616	0.91	4.08e-09	9606.ENSP00000237014,9606.ENSP00000271638,9606.ENSP00000286788,9606.ENSP00000307940,9606.ENSP00000333994,9606.ENSP00000335153,9606.ENSP00000339063,9606.ENSP00000357727,9606.ENSP00000359991,9606.ENSP00000364802,9606.ENSP00000368646,9606.ENSP00000373620,9606.ENSP00000378669,9606.ENSP00000381607,9606.ENSP00000390265,9606.ENSP00000419425,9606.ENSP00000432083	TTR,S100A11,CCT8,EEF2,HBB,HSP90AA1,EEF1A1,S100A9,PGAM1,HSPA1A,PRDX4,HSPD1,ALDOA,GSTP1,IDH1,PPIA,HSPA8
GO:0051179	localization		44	5233	0.39	4.74e-09	9606.ENSP00000216181,9606.ENSP00000236850,9606.ENSP00000237014,9606.ENSP00000248553,9606.ENSP00000251595,9606.ENSP00000263238,9606.ENSP00000264335,9606.ENSP00000265333,9606.ENSP00000271638,9606.ENSP00000285379,9606.ENSP00000286091,9606.ENSP00000286788,9606.ENSP00000295897,9606.ENSP00000299767,9606.ENSP00000307940,9606.ENSP00000320866,9606.ENSP00000322421,9606.ENSP00000324173,9606.ENSP00000333994,…	MYH9,APOA1,TTR,HSPB1,HBA2,ACTR3,YWHAE,VDAC1,S100A11,CA2,PDIA4,CCT8,ALB,HSP90B1,EEF2,CALR,HBA1,HSPA5,HBB,HSP90AA1,TUBA1B,NME1,EEF1A1,RPSA,ACTB,EZR,S100A9,PGAM1,YWHAB,MAPRE1,HSPA1A,CLIC1,PRDX4,HBD,HSPD1,ALDOA,YWHAZ,GSTP1,IDH1,SELENBP1,PPIA,CA1,HSPA8,CFL1
GO:0002443	leukocyte mediated immunity		17	632	0.9	5.07e-09	9606.ENSP00000237014,9606.ENSP00000271638,9606.ENSP00000286788,9606.ENSP00000307940,9606.ENSP00000333994,9606.ENSP00000335153,9606.ENSP00000339063,9606.ENSP00000357727,9606.ENSP00000359991,9606.ENSP00000364802,9606.ENSP00000368646,9606.ENSP00000373620,9606.ENSP00000378669,9606.ENSP00000381607,9606.ENSP00000390265,9606.ENSP00000419425,9606.ENSP00000432083	TTR,S100A11,CCT8,EEF2,HBB,HSP90AA1,EEF1A1,S100A9,PGAM1,HSPA1A,PRDX4,HSPD1,ALDOA,GSTP1,IDH1,PPIA,HSPA8
GO:0046903	secretion		21	1070	0.76	5.07e-09	9606.ENSP00000236850,9606.ENSP00000237014,9606.ENSP00000271638,9606.ENSP00000285379,9606.ENSP00000286091,9606.ENSP00000286788,9606.ENSP00000295897,9606.ENSP00000307940,9606.ENSP00000333994,9606.ENSP00000335153,9606.ENSP00000337060,9606.ENSP00000339063,9606.ENSP00000357727,9606.ENSP00000359991,9606.ENSP00000364802,9606.ENSP00000368646,9606.ENSP00000378669,9606.ENSP00000381607,9606.ENSP00000390265,…	APOA1,TTR,S100A11,CA2,PDIA4,CCT8,ALB,EEF2,HBB,HSP90AA1,NME1,EEF1A1,S100A9,PGAM1,HSPA1A,PRDX4,ALDOA,GSTP1,IDH1,PPIA,HSPA8
GO:0010941	regulation of cell death	MCF cell death	25	1638	0.65	7.77e-09	9606.ENSP00000229239,9606.ENSP00000234590,9606.ENSP00000248553,9606.ENSP00000251595,9606.ENSP00000264335,9606.ENSP00000295897,9606.ENSP00000299767,9606.ENSP00000300289,9606.ENSP00000320866,9606.ENSP00000322421,9606.ENSP00000324173,9606.ENSP00000327801,9606.ENSP00000333994,9606.ENSP00000337060,9606.ENSP00000357727,9606.ENSP00000361930,9606.ENSP00000364802,9606.ENSP00000365439,9606.ENSP00000373620,…	GAPDH,ENO1,HSPB1,HBA2,YWHAE,ALB,HSP90B1,PDIA3,CALR,HBA1,HSPA5,P4HB,HBB,NME1,S100A9,YWHAB,HSPA1A,HNRNPK,HSPD1,G6PD,YWHAZ,GSTP1,CFL1,LDHA,SOD2
GO:0002252	immune effector process		19	927	0.78	2.16e-08	9606.ENSP00000237014,9606.ENSP00000263238,9606.ENSP00000271638,9606.ENSP00000286788,9606.ENSP00000307940,9606.ENSP00000333994,9606.ENSP00000335153,9606.ENSP00000339063,9606.ENSP00000349960,9606.ENSP00000357727,9606.ENSP00000359991,9606.ENSP00000364802,9606.ENSP00000368646,9606.ENSP00000373620,9606.ENSP00000378669,9606.ENSP00000381607,9606.ENSP00000390265,9606.ENSP00000419425,9606.ENSP00000432083	TTR,ACTR3,S100A11,CCT8,EEF2,HBB,HSP90AA1,EEF1A1,ACTB,S100A9,PGAM1,HSPA1A,PRDX4,HSPD1,ALDOA,GSTP1,IDH1,PPIA,HSPA8
GO:0042221	response to chemical		38	4153	0.43	2.73e-08	9606.ENSP00000229239,9606.ENSP00000236850,9606.ENSP00000248553,9606.ENSP00000251595,9606.ENSP00000263238,9606.ENSP00000285379,9606.ENSP00000295897,9606.ENSP00000299767,9606.ENSP00000307940,9606.ENSP00000320866,9606.ENSP00000322421,9606.ENSP00000324173,9606.ENSP00000327801,9606.ENSP00000333994,9606.ENSP00000335153,9606.ENSP00000336799,9606.ENSP00000337060,9606.ENSP00000339063,9606.ENSP00000349168,…	GAPDH,APOA1,HSPB1,HBA2,ACTR3,CA2,ALB,HSP90B1,EEF2,CALR,HBA1,HSPA5,P4HB,HBB,HSP90AA1,TUBA1B,NME1,EEF1A1,HNRNPH1,ACTB,EZR,S100A9,PGK1,HSPA1A,PRDX4,HBD,HSPD1,G6PD,YWHAZ,GSTP1,IDH1,PPIA,CA1,HSPA8,CFL1,LDHA,SOD2,KRT8
GO:0032940	secretion by cell		19	959	0.76	3.46e-08	9606.ENSP00000236850,9606.ENSP00000237014,9606.ENSP00000271638,9606.ENSP00000286091,9606.ENSP00000286788,9606.ENSP00000295897,9606.ENSP00000307940,9606.ENSP00000333994,9606.ENSP00000335153,9606.ENSP00000339063,9606.ENSP00000357727,9606.ENSP00000359991,9606.ENSP00000364802,9606.ENSP00000368646,9606.ENSP00000378669,9606.ENSP00000381607,9606.ENSP00000390265,9606.ENSP00000419425,9606.ENSP00000432083	APOA1,TTR,S100A11,PDIA4,CCT8,ALB,EEF2,HBB,HSP90AA1,EEF1A1,S100A9,PGAM1,HSPA1A,PRDX4,ALDOA,GSTP1,IDH1,PPIA,HSPA8
GO:0065008	regulation of biological quality		35	3559	0.46	3.46e-08	9606.ENSP00000216181,9606.ENSP00000229239,9606.ENSP00000236850,9606.ENSP00000237014,9606.ENSP00000248553,9606.ENSP00000263238,9606.ENSP00000264335,9606.ENSP00000285379,9606.ENSP00000286091,9606.ENSP00000286788,9606.ENSP00000295897,9606.ENSP00000299767,9606.ENSP00000300026,9606.ENSP00000300289,9606.ENSP00000320866,9606.ENSP00000324173,9606.ENSP00000327801,9606.ENSP00000333994,9606.ENSP00000335153,…	MYH9,GAPDH,APOA1,TTR,HSPB1,ACTR3,YWHAE,CA2,PDIA4,CCT8,ALB,HSP90B1,PPIB,PDIA3,CALR,HSPA5,P4HB,HBB,HSP90AA1,NME1,EZR,S100A9,YWHAB,HSPA1A,CLIC1,PRDX4,HBD,HSPD1,G6PD,ALDOA,YWHAZ,GSTP1,HSPA8,CFL1,SOD2
GO:0051186	cofactor metabolic process		14	467	0.94	6.05e-08	9606.ENSP00000229239,9606.ENSP00000234590,9606.ENSP00000251595,9606.ENSP00000322421,9606.ENSP00000331901,9606.ENSP00000333994,9606.ENSP00000335153,9606.ENSP00000359991,9606.ENSP00000362413,9606.ENSP00000377192,9606.ENSP00000378669,9606.ENSP00000381607,9606.ENSP00000390265,9606.ENSP00000445175	GAPDH,ENO1,HBA2,HBA1,EEF1G,HBB,HSP90AA1,PGAM1,PGK1,G6PD,ALDOA,GSTP1,IDH1,LDHA
GO:0045321	leukocyte activation		18	894	0.77	7.86e-08	9606.ENSP00000216181,9606.ENSP00000237014,9606.ENSP00000271638,9606.ENSP00000286788,9606.ENSP00000307940,9606.ENSP00000333994,9606.ENSP00000335153,9606.ENSP00000339063,9606.ENSP00000357727,9606.ENSP00000359991,9606.ENSP00000364802,9606.ENSP00000368646,9606.ENSP00000373620,9606.ENSP00000378669,9606.ENSP00000381607,9606.ENSP00000390265,9606.ENSP00000419425,9606.ENSP00000432083	MYH9,TTR,S100A11,CCT8,EEF2,HBB,HSP90AA1,EEF1A1,S100A9,PGAM1,HSPA1A,PRDX4,HSPD1,ALDOA,GSTP1,IDH1,PPIA,HSPA8
GO:0098869	cellular oxidant detoxification		8	86	1.43	8.58e-08	9606.ENSP00000251595,9606.ENSP00000295897,9606.ENSP00000322421,9606.ENSP00000333994,9606.ENSP00000357727,9606.ENSP00000368646,9606.ENSP00000381607,9606.ENSP00000446252	HBA2,ALB,HBA1,HBB,S100A9,PRDX4,GSTP1,SOD2
GO:0001775	cell activation		19	1024	0.73	8.59e-08	9606.ENSP00000216181,9606.ENSP00000237014,9606.ENSP00000271638,9606.ENSP00000286788,9606.ENSP00000307940,9606.ENSP00000333994,9606.ENSP00000335153,9606.ENSP00000339063,9606.ENSP00000357727,9606.ENSP00000359991,9606.ENSP00000364802,9606.ENSP00000368646,9606.ENSP00000373620,9606.ENSP00000378669,9606.ENSP00000379287,9606.ENSP00000381607,9606.ENSP00000390265,9606.ENSP00000419425,9606.ENSP00000432083	MYH9,TTR,S100A11,CCT8,EEF2,HBB,HSP90AA1,EEF1A1,S100A9,PGAM1,HSPA1A,PRDX4,HSPD1,ALDOA,YWHAZ,GSTP1,IDH1,PPIA,HSPA8
GO:0055114	oxidation-reduction process		18	932	0.75	1.32e-07	9606.ENSP00000216254,9606.ENSP00000229239,9606.ENSP00000234590,9606.ENSP00000236850,9606.ENSP00000286091,9606.ENSP00000300289,9606.ENSP00000327801,9606.ENSP00000342056,9606.ENSP00000359991,9606.ENSP00000362413,9606.ENSP00000368646,9606.ENSP00000377192,9606.ENSP00000378669,9606.ENSP00000381607,9606.ENSP00000390265,9606.ENSP00000397261,9606.ENSP00000445175,9606.ENSP00000446252	ACO2,GAPDH,ENO1,APOA1,PDIA4,PDIA3,P4HB,CS,PGAM1,PGK1,PRDX4,G6PD,ALDOA,GSTP1,IDH1,SELENBP1,LDHA,SOD2
GO:0006165	nucleoside diphosphate phosphorylation		7	56	1.56	1.33e-07	9606.ENSP00000229239,9606.ENSP00000234590,9606.ENSP00000337060,9606.ENSP00000359991,9606.ENSP00000362413,9606.ENSP00000378669,9606.ENSP00000445175	GAPDH,ENO1,NME1,PGAM1,PGK1,ALDOA,LDHA
GO:0044419	interspecies interaction between organisms		16	724	0.81	1.74e-07	9606.ENSP00000229239,9606.ENSP00000264335,9606.ENSP00000265333,9606.ENSP00000295897,9606.ENSP00000300026,9606.ENSP00000326381,9606.ENSP00000346067,9606.ENSP00000357727,9606.ENSP00000361930,9606.ENSP00000364802,9606.ENSP00000365439,9606.ENSP00000373620,9606.ENSP00000419425,9606.ENSP00000432083,9606.ENSP00000432660,9606.ENSP00000449404	GAPDH,YWHAE,VDAC1,ALB,PPIB,EIF4A2,RPSA,S100A9,YWHAB,HSPA1A,HNRNPK,HSPD1,PPIA,HSPA8,CFL1,KRT8
GO:0017144	drug metabolic process		15	622	0.85	1.84e-07	9606.ENSP00000216254,9606.ENSP00000229239,9606.ENSP00000234590,9606.ENSP00000251595,9606.ENSP00000322421,9606.ENSP00000333994,9606.ENSP00000342056,9606.ENSP00000359991,9606.ENSP00000362413,9606.ENSP00000364802,9606.ENSP00000378669,9606.ENSP00000390265,9606.ENSP00000432083,9606.ENSP00000445175,9606.ENSP00000477639	ACO2,GAPDH,ENO1,HBA2,HBA1,HBB,CS,PGAM1,PGK1,HSPA1A,ALDOA,IDH1,HSPA8,LDHA,NAGK
GO:0042981	regulation of apoptotic process		22	1501	0.63	1.84e-07	9606.ENSP00000229239,9606.ENSP00000234590,9606.ENSP00000248553,9606.ENSP00000264335,9606.ENSP00000295897,9606.ENSP00000299767,9606.ENSP00000300289,9606.ENSP00000320866,9606.ENSP00000324173,9606.ENSP00000327801,9606.ENSP00000337060,9606.ENSP00000357727,9606.ENSP00000361930,9606.ENSP00000364802,9606.ENSP00000365439,9606.ENSP00000373620,9606.ENSP00000377192,9606.ENSP00000379287,9606.ENSP00000381607,…	GAPDH,ENO1,HSPB1,YWHAE,ALB,HSP90B1,PDIA3,CALR,HSPA5,P4HB,NME1,S100A9,YWHAB,HSPA1A,HNRNPK,HSPD1,G6PD,YWHAZ,GSTP1,CFL1,LDHA,SOD2
GO:0061077	chaperone-mediated protein folding		7	63	1.51	2.35e-07	9606.ENSP00000248553,9606.ENSP00000286091,9606.ENSP00000286788,9606.ENSP00000300026,9606.ENSP00000320866,9606.ENSP00000373620,9606.ENSP00000432083	HSPB1,PDIA4,CCT8,PPIB,CALR,HSPD1,HSPA8
GO:0006950	response to stress		32	3267	0.46	2.39e-07	9606.ENSP00000216254,9606.ENSP00000229239,9606.ENSP00000236850,9606.ENSP00000248553,9606.ENSP00000251595,9606.ENSP00000263238,9606.ENSP00000264335,9606.ENSP00000285379,9606.ENSP00000286091,9606.ENSP00000295897,9606.ENSP00000299767,9606.ENSP00000300289,9606.ENSP00000307940,9606.ENSP00000320866,9606.ENSP00000322421,9606.ENSP00000324173,9606.ENSP00000327801,9606.ENSP00000333994,9606.ENSP00000335153,…	ACO2,GAPDH,APOA1,HSPB1,HBA2,ACTR3,YWHAE,CA2,PDIA4,ALB,HSP90B1,PDIA3,EEF2,CALR,HBA1,HSPA5,P4HB,HBB,HSP90AA1,S100A9,PGK1,HSPA1A,HBD,HSPD1,G6PD,YWHAZ,GSTP1,IDH1,HSPA8,LDHA,SOD2,KRT8
GO:0044403	symbiont process		15	650	0.83	2.9e-07	9606.ENSP00000229239,9606.ENSP00000264335,9606.ENSP00000265333,9606.ENSP00000295897,9606.ENSP00000300026,9606.ENSP00000326381,9606.ENSP00000346067,9606.ENSP00000361930,9606.ENSP00000364802,9606.ENSP00000365439,9606.ENSP00000373620,9606.ENSP00000419425,9606.ENSP00000432083,9606.ENSP00000432660,9606.ENSP00000449404	GAPDH,YWHAE,VDAC1,ALB,PPIB,EIF4A2,RPSA,YWHAB,HSPA1A,HNRNPK,HSPD1,PPIA,HSPA8,CFL1,KRT8
GO:0046496	nicotinamide nucleotide metabolic process		8	107	1.34	2.94e-07	9606.ENSP00000229239,9606.ENSP00000234590,9606.ENSP00000359991,9606.ENSP00000362413,9606.ENSP00000377192,9606.ENSP00000378669,9606.ENSP00000390265,9606.ENSP00000445175	GAPDH,ENO1,PGAM1,PGK1,G6PD,ALDOA,IDH1,LDHA
GO:0006096	glycolytic process		6	38	1.66	4.21e-07	9606.ENSP00000229239,9606.ENSP00000234590,9606.ENSP00000359991,9606.ENSP00000362413,9606.ENSP00000378669,9606.ENSP00000445175	GAPDH,ENO1,PGAM1,PGK1,ALDOA,LDHA
GO:2001233	regulation of apoptotic signaling pathway		12	388	0.96	4.72e-07	9606.ENSP00000234590,9606.ENSP00000248553,9606.ENSP00000264335,9606.ENSP00000300289,9606.ENSP00000327801,9606.ENSP00000357727,9606.ENSP00000361930,9606.ENSP00000364802,9606.ENSP00000365439,9606.ENSP00000379287,9606.ENSP00000381607,9606.ENSP00000446252	ENO1,HSPB1,YWHAE,PDIA3,P4HB,S100A9,YWHAB,HSPA1A,HNRNPK,YWHAZ,GSTP1,SOD2
GO:0010033	response to organic substance		29	2815	0.48	5.51e-07	9606.ENSP00000229239,9606.ENSP00000248553,9606.ENSP00000263238,9606.ENSP00000285379,9606.ENSP00000299767,9606.ENSP00000307940,9606.ENSP00000320866,9606.ENSP00000324173,9606.ENSP00000327801,9606.ENSP00000335153,9606.ENSP00000336799,9606.ENSP00000337060,9606.ENSP00000339063,9606.ENSP00000349168,9606.ENSP00000349960,9606.ENSP00000356042,9606.ENSP00000364802,9606.ENSP00000373620,9606.ENSP00000377192,…	GAPDH,HSPB1,ACTR3,CA2,HSP90B1,EEF2,CALR,HSPA5,P4HB,HSP90AA1,TUBA1B,NME1,EEF1A1,HNRNPH1,ACTB,EZR,HSPA1A,HSPD1,G6PD,YWHAZ,GSTP1,IDH1,PPIA,CA1,HSPA8,CFL1,LDHA,SOD2,KRT8
GO:0051716	cellular response to stimulus		44	6212	0.32	6.43e-07	9606.ENSP00000216181,9606.ENSP00000229239,9606.ENSP00000236850,9606.ENSP00000248553,9606.ENSP00000251595,9606.ENSP00000263238,9606.ENSP00000264335,9606.ENSP00000271638,9606.ENSP00000285379,9606.ENSP00000286091,9606.ENSP00000295897,9606.ENSP00000299767,9606.ENSP00000300289,9606.ENSP00000307940,9606.ENSP00000308452,9606.ENSP00000320866,9606.ENSP00000322421,9606.ENSP00000324173,9606.ENSP00000327801,…	MYH9,GAPDH,APOA1,HSPB1,HBA2,ACTR3,YWHAE,S100A11,CA2,PDIA4,ALB,HSP90B1,PDIA3,EEF2,KRT17,CALR,HBA1,HSPA5,P4HB,HBB,HSP90AA1,TUBA1B,NME1,EEF1A1,HNRNPH1,ACTB,EZR,S100A9,YWHAB,PGK1,HSPA1A,CLIC1,HNRNPK,PRDX4,HSPD1,G6PD,YWHAZ,GSTP1,PPIA,CA1,HSPA8,CFL1,SOD2,KRT8
GO:0042866	pyruvate biosynthetic process		6	42	1.62	6.47e-07	9606.ENSP00000229239,9606.ENSP00000234590,9606.ENSP00000359991,9606.ENSP00000362413,9606.ENSP00000378669,9606.ENSP00000445175	GAPDH,ENO1,PGAM1,PGK1,ALDOA,LDHA
GO:0006733	oxidoreduction coenzyme metabolic process		8	124	1.28	7.26e-07	9606.ENSP00000229239,9606.ENSP00000234590,9606.ENSP00000359991,9606.ENSP00000362413,9606.ENSP00000377192,9606.ENSP00000378669,9606.ENSP00000390265,9606.ENSP00000445175	GAPDH,ENO1,PGAM1,PGK1,G6PD,ALDOA,IDH1,LDHA
GO:0015669	gas transport		5	19	1.89	7.26e-07	9606.ENSP00000251595,9606.ENSP00000285379,9606.ENSP00000322421,9606.ENSP00000333994,9606.ENSP00000369654	HBA2,CA2,HBA1,HBB,HBD
GO:0006897	endocytosis		13	510	0.87	8.56e-07	9606.ENSP00000216181,9606.ENSP00000236850,9606.ENSP00000251595,9606.ENSP00000263238,9606.ENSP00000295897,9606.ENSP00000299767,9606.ENSP00000320866,9606.ENSP00000322421,9606.ENSP00000333994,9606.ENSP00000335153,9606.ENSP00000337060,9606.ENSP00000349960,9606.ENSP00000356042	MYH9,APOA1,HBA2,ACTR3,ALB,HSP90B1,CALR,HBA1,HBB,HSP90AA1,NME1,ACTB,EZR
GO:0009206	purine ribonucleoside triphosphate biosynthetic process		7	86	1.38	1.24e-06	9606.ENSP00000229239,9606.ENSP00000234590,9606.ENSP00000337060,9606.ENSP00000359991,9606.ENSP00000362413,9606.ENSP00000378669,9606.ENSP00000445175	GAPDH,ENO1,NME1,PGAM1,PGK1,ALDOA,LDHA
GO:0097237	cellular response to toxic substance		9	195	1.13	1.24e-06	9606.ENSP00000251595,9606.ENSP00000295897,9606.ENSP00000322421,9606.ENSP00000333994,9606.ENSP00000349960,9606.ENSP00000357727,9606.ENSP00000368646,9606.ENSP00000381607,9606.ENSP00000446252	HBA2,ALB,HBA1,HBB,ACTB,S100A9,PRDX4,GSTP1,SOD2
GO:0071310	cellular response to organic substance		25	2219	0.52	1.35e-06	9606.ENSP00000229239,9606.ENSP00000248553,9606.ENSP00000263238,9606.ENSP00000285379,9606.ENSP00000299767,9606.ENSP00000307940,9606.ENSP00000320866,9606.ENSP00000324173,9606.ENSP00000327801,9606.ENSP00000335153,9606.ENSP00000336799,9606.ENSP00000337060,9606.ENSP00000339063,9606.ENSP00000349168,9606.ENSP00000349960,9606.ENSP00000356042,9606.ENSP00000364802,9606.ENSP00000379287,9606.ENSP00000381607,…	GAPDH,HSPB1,ACTR3,CA2,HSP90B1,EEF2,CALR,HSPA5,P4HB,HSP90AA1,TUBA1B,NME1,EEF1A1,HNRNPH1,ACTB,EZR,HSPA1A,YWHAZ,GSTP1,PPIA,CA1,HSPA8,CFL1,SOD2,KRT8
GO:0006735	NADH regeneration		5	25	1.77	2.05e-06	9606.ENSP00000229239,9606.ENSP00000234590,9606.ENSP00000359991,9606.ENSP00000362413,9606.ENSP00000378669	GAPDH,ENO1,PGAM1,PGK1,ALDOA
GO:0006898	receptor-mediated endocytosis		9	209	1.1	2.05e-06	9606.ENSP00000236850,9606.ENSP00000251595,9606.ENSP00000295897,9606.ENSP00000299767,9606.ENSP00000320866,9606.ENSP00000322421,9606.ENSP00000333994,9606.ENSP00000335153,9606.ENSP00000356042	APOA1,HBA2,ALB,HSP90B1,CALR,HBA1,HBB,HSP90AA1,EZR
GO:0061621	canonical glycolysis	TCP glycolysis	5	25	1.77	2.05e-06	9606.ENSP00000229239,9606.ENSP00000234590,9606.ENSP00000359991,9606.ENSP00000362413,9606.ENSP00000378669	GAPDH,ENO1,PGAM1,PGK1,ALDOA
GO:0048518	positive regulation of biological process		40	5459	0.33	2.06e-06	9606.ENSP00000216181,9606.ENSP00000229239,9606.ENSP00000234590,9606.ENSP00000236850,9606.ENSP00000248553,9606.ENSP00000251595,9606.ENSP00000263238,9606.ENSP00000264335,9606.ENSP00000269576,9606.ENSP00000285379,9606.ENSP00000286788,9606.ENSP00000299767,9606.ENSP00000300026,9606.ENSP00000300289,9606.ENSP00000307940,9606.ENSP00000308452,9606.ENSP00000320866,9606.ENSP00000322421,9606.ENSP00000324173,…	MYH9,GAPDH,ENO1,APOA1,HSPB1,HBA2,ACTR3,YWHAE,KRT10,CA2,CCT8,HSP90B1,PPIB,PDIA3,EEF2,KRT17,CALR,HBA1,HSPA5,P4HB,HBB,HSP90AA1,NME1,ACTB,EZR,S100A9,YWHAB,MAPRE1,HSPA1A,CLIC1,HNRNPK,HSPD1,G6PD,YWHAZ,GSTP1,PPIA,HSPA8,CFL1,LDHA,SOD2
GO:0046364	monosaccharide biosynthetic process		6	55	1.5	2.16e-06	9606.ENSP00000229239,9606.ENSP00000234590,9606.ENSP00000359991,9606.ENSP00000362413,9606.ENSP00000377192,9606.ENSP00000378669	GAPDH,ENO1,PGAM1,PGK1,G6PD,ALDOA
GO:0051235	maintenance of location		8	150	1.19	2.23e-06	9606.ENSP00000236850,9606.ENSP00000295897,9606.ENSP00000299767,9606.ENSP00000320866,9606.ENSP00000324173,9606.ENSP00000356042,9606.ENSP00000357727,9606.ENSP00000361930	APOA1,ALB,HSP90B1,CALR,HSPA5,EZR,S100A9,YWHAB
GO:0009636	response to toxic substance		12	468	0.87	2.39e-06	9606.ENSP00000251595,9606.ENSP00000295897,9606.ENSP00000307940,9606.ENSP00000322421,9606.ENSP00000333994,9606.ENSP00000349960,9606.ENSP00000357727,9606.ENSP00000368646,9606.ENSP00000377192,9606.ENSP00000381607,9606.ENSP00000445175,9606.ENSP00000446252	HBA2,ALB,EEF2,HBA1,HBB,ACTB,S100A9,PRDX4,G6PD,GSTP1,LDHA,SOD2
GO:0006986	response to unfolded protein	TCP unfolded protein responce	8	153	1.18	2.48e-06	9606.ENSP00000248553,9606.ENSP00000299767,9606.ENSP00000320866,9606.ENSP00000324173,9606.ENSP00000335153,9606.ENSP00000364802,9606.ENSP00000373620,9606.ENSP00000432083	HSPB1,HSP90B1,CALR,HSPA5,HSP90AA1,HSPA1A,HSPD1,HSPA8
GO:0009205	purine ribonucleoside triphosphate metabolic process		9	221	1.08	2.71e-06	9606.ENSP00000229239,9606.ENSP00000234590,9606.ENSP00000337060,9606.ENSP00000359991,9606.ENSP00000362413,9606.ENSP00000364802,9606.ENSP00000378669,9606.ENSP00000432083,9606.ENSP00000445175	GAPDH,ENO1,NME1,PGAM1,PGK1,HSPA1A,ALDOA,HSPA8,LDHA
GO:0002376	immune system process	DD immunological disease	25	2370	0.49	3.65e-06	9606.ENSP00000216181,9606.ENSP00000229239,9606.ENSP00000237014,9606.ENSP00000263238,9606.ENSP00000271638,9606.ENSP00000286788,9606.ENSP00000299767,9606.ENSP00000300289,9606.ENSP00000307940,9606.ENSP00000320866,9606.ENSP00000333994,9606.ENSP00000335153,9606.ENSP00000339063,9606.ENSP00000349960,9606.ENSP00000357727,9606.ENSP00000359991,9606.ENSP00000364802,9606.ENSP00000368646,9606.ENSP00000373620,…	MYH9,GAPDH,TTR,ACTR3,S100A11,CCT8,HSP90B1,PDIA3,EEF2,CALR,HBB,HSP90AA1,EEF1A1,ACTB,S100A9,PGAM1,HSPA1A,PRDX4,HSPD1,G6PD,ALDOA,GSTP1,IDH1,PPIA,HSPA8
GO:0050821	protein stabilization		8	166	1.15	3.98e-06	9606.ENSP00000229239,9606.ENSP00000236850,9606.ENSP00000286788,9606.ENSP00000300026,9606.ENSP00000320866,9606.ENSP00000335153,9606.ENSP00000364802,9606.ENSP00000373620	GAPDH,APOA1,CCT8,PPIB,CALR,HSP90AA1,HSPA1A,HSPD1
GO:0098657	import into cell		13	609	0.79	4.38e-06	9606.ENSP00000216181,9606.ENSP00000236850,9606.ENSP00000251595,9606.ENSP00000263238,9606.ENSP00000295897,9606.ENSP00000299767,9606.ENSP00000320866,9606.ENSP00000322421,9606.ENSP00000333994,9606.ENSP00000335153,9606.ENSP00000337060,9606.ENSP00000349960,9606.ENSP00000356042	MYH9,APOA1,HBA2,ACTR3,ALB,HSP90B1,CALR,HBA1,HBB,HSP90AA1,NME1,ACTB,EZR
GO:0019674	NAD metabolic process		6	66	1.42	4.72e-06	9606.ENSP00000229239,9606.ENSP00000234590,9606.ENSP00000359991,9606.ENSP00000362413,9606.ENSP00000378669,9606.ENSP00000445175	GAPDH,ENO1,PGAM1,PGK1,ALDOA,LDHA
GO:0019359	nicotinamide nucleotide biosynthetic process	poz. 2, 13, 44/75, 49, 51, 335 ew. 4	6	68	1.41	5.38e-06	9606.ENSP00000229239,9606.ENSP00000234590,9606.ENSP00000359991,9606.ENSP00000362413,9606.ENSP00000378669,9606.ENSP00000445175	GAPDH,ENO1,PGAM1,PGK1,ALDOA,LDHA
GO:0031647	regulation of protein stability		9	251	1.02	6.33e-06	9606.ENSP00000229239,9606.ENSP00000236850,9606.ENSP00000286788,9606.ENSP00000300026,9606.ENSP00000320866,9606.ENSP00000335153,9606.ENSP00000364802,9606.ENSP00000373620,9606.ENSP00000432083	GAPDH,APOA1,CCT8,PPIB,CALR,HSP90AA1,HSPA1A,HSPD1,HSPA8
GO:0044281	small molecule metabolic process		21	1779	0.54	7.71e-06	9606.ENSP00000216254,9606.ENSP00000229239,9606.ENSP00000234590,9606.ENSP00000236850,9606.ENSP00000237014,9606.ENSP00000327801,9606.ENSP00000337060,9606.ENSP00000342056,9606.ENSP00000359991,9606.ENSP00000362329,9606.ENSP00000362413,9606.ENSP00000364802,9606.ENSP00000368646,9606.ENSP00000377192,9606.ENSP00000378669,9606.ENSP00000381607,9606.ENSP00000390265,9606.ENSP00000430656,9606.ENSP00000432083,…	ACO2,GAPDH,ENO1,APOA1,TTR,P4HB,NME1,CS,PGAM1,PPA1,PGK1,HSPA1A,PRDX4,G6PD,ALDOA,GSTP1,IDH1,CA1,HSPA8,LDHA,NAGK
GO:1901564	organonitrogen compound metabolic process		38	5281	0.32	7.77e-06	9606.ENSP00000216181,9606.ENSP00000229239,9606.ENSP00000234590,9606.ENSP00000236850,9606.ENSP00000237014,9606.ENSP00000264335,9606.ENSP00000269576,9606.ENSP00000295897,9606.ENSP00000299767,9606.ENSP00000300026,9606.ENSP00000300289,9606.ENSP00000307940,9606.ENSP00000320866,9606.ENSP00000324173,9606.ENSP00000326381,9606.ENSP00000327801,9606.ENSP00000331901,9606.ENSP00000335153,9606.ENSP00000337060,…	MYH9,GAPDH,ENO1,APOA1,TTR,YWHAE,KRT10,ALB,HSP90B1,PPIB,PDIA3,EEF2,CALR,HSPA5,EIF4A2,P4HB,EEF1G,HSP90AA1,NME1,EEF1A1,RPSA,ACTB,S100A9,PGAM1,YWHAB,PPA1,PGK1,HSPA1A,PRDX4,HSPD1,G6PD,ALDOA,GSTP1,IDH1,PPIA,HSPA8,CFL1,LDHA
GO:0016999	antibiotic metabolic process		7	124	1.22	7.94e-06	9606.ENSP00000216254,9606.ENSP00000251595,9606.ENSP00000322421,9606.ENSP00000333994,9606.ENSP00000342056,9606.ENSP00000390265,9606.ENSP00000477639	ACO2,HBA2,HBA1,HBB,CS,IDH1,NAGK
GO:0006754	ATP biosynthetic process		6	75	1.37	8.4e-06	9606.ENSP00000229239,9606.ENSP00000234590,9606.ENSP00000359991,9606.ENSP00000362413,9606.ENSP00000378669,9606.ENSP00000445175	GAPDH,ENO1,PGAM1,PGK1,ALDOA,LDHA
GO:0042493	response to drug		15	900	0.69	8.41e-06	9606.ENSP00000236850,9606.ENSP00000251595,9606.ENSP00000285379,9606.ENSP00000299767,9606.ENSP00000307940,9606.ENSP00000320866,9606.ENSP00000322421,9606.ENSP00000324173,9606.ENSP00000333994,9606.ENSP00000337060,9606.ENSP00000349960,9606.ENSP00000369654,9606.ENSP00000377192,9606.ENSP00000381607,9606.ENSP00000445175	APOA1,HBA2,CA2,HSP90B1,EEF2,CALR,HBA1,HSPA5,HBB,NME1,ACTB,HBD,G6PD,GSTP1,LDHA
GO:0010608	posttranscriptional regulation of gene expression		11	441	0.86	8.47e-06	9606.ENSP00000229239,9606.ENSP00000248553,9606.ENSP00000307940,9606.ENSP00000308452,9606.ENSP00000320866,9606.ENSP00000326381,9606.ENSP00000357727,9606.ENSP00000361930,9606.ENSP00000364802,9606.ENSP00000379287,9606.ENSP00000432083	GAPDH,HSPB1,EEF2,KRT17,CALR,EIF4A2,S100A9,YWHAB,HSPA1A,YWHAZ,HSPA8
GO:0034975	protein folding in endoplasmic reticulum		4	14	1.92	8.89e-06	9606.ENSP00000299767,9606.ENSP00000300289,9606.ENSP00000320866,9606.ENSP00000324173	HSP90B1,PDIA3,CALR,HSPA5
GO:0042026	protein refolding		4	14	1.92	8.89e-06	9606.ENSP00000335153,9606.ENSP00000364802,9606.ENSP00000373620,9606.ENSP00000432083	HSP90AA1,HSPA1A,HSPD1,HSPA8
GO:0046034	ATP metabolic process		8	190	1.09	8.89e-06	9606.ENSP00000229239,9606.ENSP00000234590,9606.ENSP00000359991,9606.ENSP00000362413,9606.ENSP00000364802,9606.ENSP00000378669,9606.ENSP00000432083,9606.ENSP00000445175	GAPDH,ENO1,PGAM1,PGK1,HSPA1A,ALDOA,HSPA8,LDHA
GO:0051704	multi-organism process		25	2514	0.46	9.03e-06	9606.ENSP00000229239,9606.ENSP00000234590,9606.ENSP00000248553,9606.ENSP00000263238,9606.ENSP00000264335,9606.ENSP00000265333,9606.ENSP00000286788,9606.ENSP00000295897,9606.ENSP00000300026,9606.ENSP00000320866,9606.ENSP00000326381,9606.ENSP00000331901,9606.ENSP00000346067,9606.ENSP00000357727,9606.ENSP00000361930,9606.ENSP00000364802,9606.ENSP00000365439,9606.ENSP00000368646,9606.ENSP00000373620,…	GAPDH,ENO1,HSPB1,ACTR3,YWHAE,VDAC1,CCT8,ALB,PPIB,CALR,EIF4A2,EEF1G,RPSA,S100A9,YWHAB,HSPA1A,HNRNPK,PRDX4,HSPD1,ALDOA,GSTP1,PPIA,HSPA8,CFL1,KRT8
GO:0022607	cellular component assembly		24	2343	0.48	9.94e-06	9606.ENSP00000236850,9606.ENSP00000251595,9606.ENSP00000252242,9606.ENSP00000263238,9606.ENSP00000264335,9606.ENSP00000269576,9606.ENSP00000286788,9606.ENSP00000299767,9606.ENSP00000320866,9606.ENSP00000322421,9606.ENSP00000327801,9606.ENSP00000333994,9606.ENSP00000335153,9606.ENSP00000346067,9606.ENSP00000349960,9606.ENSP00000356042,9606.ENSP00000361930,9606.ENSP00000364721,9606.ENSP00000364802,…	APOA1,HBA2,KRT5,ACTR3,YWHAE,KRT10,CCT8,HSP90B1,CALR,HBA1,P4HB,HBB,HSP90AA1,RPSA,ACTB,EZR,YWHAB,MAPRE1,HSPA1A,HSPD1,ALDOA,YWHAZ,SOD2,KRT8
GO:0015671	oxygen transport		4	15	1.89	1.07e-05	9606.ENSP00000251595,9606.ENSP00000322421,9606.ENSP00000333994,9606.ENSP00000369654	HBA2,HBA1,HBB,HBD
GO:0016043	cellular component organization		37	5163	0.32	1.33e-05	9606.ENSP00000216181,9606.ENSP00000229239,9606.ENSP00000236850,9606.ENSP00000237014,9606.ENSP00000251595,9606.ENSP00000252242,9606.ENSP00000252252,9606.ENSP00000263238,9606.ENSP00000264335,9606.ENSP00000269576,9606.ENSP00000286788,9606.ENSP00000295897,9606.ENSP00000299767,9606.ENSP00000308452,9606.ENSP00000320866,9606.ENSP00000322421,9606.ENSP00000327801,9606.ENSP00000333994,9606.ENSP00000335153,…	MYH9,GAPDH,APOA1,TTR,HBA2,KRT5,KRT6B,ACTR3,YWHAE,KRT10,CCT8,ALB,HSP90B1,KRT17,CALR,HBA1,P4HB,HBB,HSP90AA1,TUBA1B,RPSA,ACTB,EZR,S100A9,YWHAB,MAPRE1,HSPA1A,PRDX4,HSPD1,ALDOA,YWHAZ,IDH1,PPIA,HSPA8,CFL1,SOD2,KRT8
GO:0046390	ribose phosphate biosynthetic process		8	205	1.06	1.45e-05	9606.ENSP00000229239,9606.ENSP00000234590,9606.ENSP00000337060,9606.ENSP00000359991,9606.ENSP00000362413,9606.ENSP00000377192,9606.ENSP00000378669,9606.ENSP00000445175	GAPDH,ENO1,NME1,PGAM1,PGK1,G6PD,ALDOA,LDHA
GO:0006979	response to oxidative stress		10	373	0.89	1.48e-05	9606.ENSP00000251595,9606.ENSP00000307940,9606.ENSP00000322421,9606.ENSP00000333994,9606.ENSP00000364802,9606.ENSP00000377192,9606.ENSP00000381607,9606.ENSP00000390265,9606.ENSP00000445175,9606.ENSP00000446252	HBA2,EEF2,HBA1,HBB,HSPA1A,G6PD,GSTP1,IDH1,LDHA,SOD2
GO:0015701	bicarbonate transport		5	44	1.52	1.51e-05	9606.ENSP00000251595,9606.ENSP00000285379,9606.ENSP00000322421,9606.ENSP00000333994,9606.ENSP00000430656	HBA2,CA2,HBA1,HBB,CA1
GO:0007010	cytoskeleton organization		15	953	0.66	1.53e-05	9606.ENSP00000216181,9606.ENSP00000229239,9606.ENSP00000252242,9606.ENSP00000252252,9606.ENSP00000263238,9606.ENSP00000299767,9606.ENSP00000308452,9606.ENSP00000320866,9606.ENSP00000336799,9606.ENSP00000349960,9606.ENSP00000356042,9606.ENSP00000357727,9606.ENSP00000378669,9606.ENSP00000432660,9606.ENSP00000449404	MYH9,GAPDH,KRT5,KRT6B,ACTR3,HSP90B1,KRT17,CALR,TUBA1B,ACTB,EZR,S100A9,ALDOA,CFL1,KRT8
GO:0006955	immune response		19	1560	0.55	1.79e-05	9606.ENSP00000229239,9606.ENSP00000237014,9606.ENSP00000263238,9606.ENSP00000271638,9606.ENSP00000286788,9606.ENSP00000307940,9606.ENSP00000333994,9606.ENSP00000335153,9606.ENSP00000339063,9606.ENSP00000357727,9606.ENSP00000359991,9606.ENSP00000364802,9606.ENSP00000368646,9606.ENSP00000373620,9606.ENSP00000378669,9606.ENSP00000381607,9606.ENSP00000390265,9606.ENSP00000419425,9606.ENSP00000432083	GAPDH,TTR,ACTR3,S100A11,CCT8,EEF2,HBB,HSP90AA1,EEF1A1,S100A9,PGAM1,HSPA1A,PRDX4,HSPD1,ALDOA,GSTP1,IDH1,PPIA,HSPA8
GO:0006094	gluconeogenesis	TCP gluconeaogenesis	5	46	1.5	1.8e-05	9606.ENSP00000229239,9606.ENSP00000234590,9606.ENSP00000359991,9606.ENSP00000362413,9606.ENSP00000378669	GAPDH,ENO1,PGAM1,PGK1,ALDOA
GO:0035722	interleukin-12-mediated signaling pathway		5	47	1.49	1.97e-05	9606.ENSP00000327801,9606.ENSP00000419425,9606.ENSP00000430656,9606.ENSP00000432660,9606.ENSP00000446252	P4HB,PPIA,CA1,CFL1,SOD2
GO:0010035	response to inorganic substance		11	491	0.82	2.05e-05	9606.ENSP00000251595,9606.ENSP00000285379,9606.ENSP00000307940,9606.ENSP00000320866,9606.ENSP00000322421,9606.ENSP00000324173,9606.ENSP00000333994,9606.ENSP00000377192,9606.ENSP00000445175,9606.ENSP00000446252,9606.ENSP00000449404	HBA2,CA2,EEF2,CALR,HBA1,HSPA5,HBB,G6PD,LDHA,SOD2,KRT8
GO:0030029	actin filament-based process		11	493	0.81	2.11e-05	9606.ENSP00000216181,9606.ENSP00000263238,9606.ENSP00000299767,9606.ENSP00000320866,9606.ENSP00000349960,9606.ENSP00000356042,9606.ENSP00000357727,9606.ENSP00000378669,9606.ENSP00000432660,9606.ENSP00000446955,9606.ENSP00000449404	MYH9,ACTR3,HSP90B1,CALR,ACTB,EZR,S100A9,ALDOA,CFL1,MYL6,KRT8
GO:0034404	nucleobase-containing small molecule biosynthetic process		7	149	1.14	2.13e-05	9606.ENSP00000229239,9606.ENSP00000234590,9606.ENSP00000337060,9606.ENSP00000359991,9606.ENSP00000362413,9606.ENSP00000378669,9606.ENSP00000445175	GAPDH,ENO1,NME1,PGAM1,PGK1,ALDOA,LDHA
GO:0043902	positive regulation of multi-organism process		10	394	0.87	2.2e-05	9606.ENSP00000229239,9606.ENSP00000299767,9606.ENSP00000300026,9606.ENSP00000327801,9606.ENSP00000357727,9606.ENSP00000364802,9606.ENSP00000373620,9606.ENSP00000419425,9606.ENSP00000432083,9606.ENSP00000432660	GAPDH,HSP90B1,PPIB,P4HB,S100A9,HSPA1A,HSPD1,PPIA,HSPA8,CFL1
GO:0006518	peptide metabolic process		11	497	0.81	2.21e-05	9606.ENSP00000307940,9606.ENSP00000326381,9606.ENSP00000331901,9606.ENSP00000335153,9606.ENSP00000339063,9606.ENSP00000346067,9606.ENSP00000362329,9606.ENSP00000377192,9606.ENSP00000381607,9606.ENSP00000390265,9606.ENSP00000432083	EEF2,EIF4A2,EEF1G,HSP90AA1,EEF1A1,RPSA,PPA1,G6PD,GSTP1,IDH1,HSPA8
GO:0009987	cellular process		65	14652	0.11	2.21e-05	9606.ENSP00000216181,9606.ENSP00000216254,9606.ENSP00000229239,9606.ENSP00000234590,9606.ENSP00000236850,9606.ENSP00000237014,9606.ENSP00000248553,9606.ENSP00000251595,9606.ENSP00000252242,9606.ENSP00000252252,9606.ENSP00000263238,9606.ENSP00000264335,9606.ENSP00000265333,9606.ENSP00000269576,9606.ENSP00000271638,9606.ENSP00000285379,9606.ENSP00000286091,9606.ENSP00000286788,9606.ENSP00000295897,…	MYH9,ACO2,GAPDH,ENO1,APOA1,TTR,HSPB1,HBA2,KRT5,KRT6B,ACTR3,YWHAE,VDAC1,KRT10,S100A11,CA2,PDIA4,CCT8,ALB,HSP90B1,PPIB,PDIA3,EEF2,KRT17,CALR,HBA1,HSPA5,EIF4A2,P4HB,EEF1G,HBB,HSP90AA1,TUBA1B,NME1,EEF1A1,CS,RPSA,HNRNPH1,ACTB,EZR,S100A9,PGAM1,YWHAB,PPA1,PGK1,MAPRE1,HSPA1A,CLIC1,HNRNPK,PRDX4,HSPD1,G6PD,ALDOA,YWHAZ,GSTP1,IDH1,PPIA,CA1,HSPA8,CFL1,LDHA,SOD2,MYL6,KRT8,NAGK
GO:0019752	carboxylic acid metabolic process		14	854	0.68	2.21e-05	9606.ENSP00000216254,9606.ENSP00000229239,9606.ENSP00000234590,9606.ENSP00000327801,9606.ENSP00000342056,9606.ENSP00000359991,9606.ENSP00000362329,9606.ENSP00000362413,9606.ENSP00000368646,9606.ENSP00000378669,9606.ENSP00000381607,9606.ENSP00000390265,9606.ENSP00000445175,9606.ENSP00000477639	ACO2,GAPDH,ENO1,P4HB,CS,PGAM1,PPA1,PGK1,PRDX4,ALDOA,GSTP1,IDH1,LDHA,NAGK
GO:0046677	response to antibiotic		9	305	0.94	2.26e-05	9606.ENSP00000251595,9606.ENSP00000307940,9606.ENSP00000322421,9606.ENSP00000324173,9606.ENSP00000333994,9606.ENSP00000335153,9606.ENSP00000377192,9606.ENSP00000381607,9606.ENSP00000445175	HBA2,EEF2,HBA1,HSPA5,HBB,HSP90AA1,G6PD,GSTP1,LDHA
GO:0006091	generation of precursor metabolites and energy		10	400	0.86	2.35e-05	9606.ENSP00000216254,9606.ENSP00000229239,9606.ENSP00000234590,9606.ENSP00000342056,9606.ENSP00000359991,9606.ENSP00000362413,9606.ENSP00000377192,9606.ENSP00000378669,9606.ENSP00000390265,9606.ENSP00000445175	ACO2,GAPDH,ENO1,CS,PGAM1,PGK1,G6PD,ALDOA,IDH1,LDHA
GO:0080135	regulation of cellular response to stress		12	618	0.75	2.46e-05	9606.ENSP00000234590,9606.ENSP00000248553,9606.ENSP00000264335,9606.ENSP00000324173,9606.ENSP00000327801,9606.ENSP00000335153,9606.ENSP00000356042,9606.ENSP00000364802,9606.ENSP00000365439,9606.ENSP00000381607,9606.ENSP00000432083,9606.ENSP00000446252	ENO1,HSPB1,YWHAE,HSPA5,P4HB,HSP90AA1,EZR,HSPA1A,HNRNPK,GSTP1,HSPA8,SOD2
GO:0051128	regulation of cellular component organization		23	2306	0.46	2.49e-05	9606.ENSP00000216181,9606.ENSP00000234590,9606.ENSP00000236850,9606.ENSP00000263238,9606.ENSP00000264335,9606.ENSP00000265333,9606.ENSP00000286788,9606.ENSP00000308452,9606.ENSP00000320866,9606.ENSP00000324173,9606.ENSP00000335153,9606.ENSP00000337060,9606.ENSP00000356042,9606.ENSP00000357727,9606.ENSP00000361930,9606.ENSP00000364721,9606.ENSP00000364802,9606.ENSP00000365439,9606.ENSP00000377192,…	MYH9,ENO1,APOA1,ACTR3,YWHAE,VDAC1,CCT8,KRT17,CALR,HSPA5,HSP90AA1,NME1,EZR,S100A9,YWHAB,MAPRE1,HSPA1A,HNRNPK,G6PD,ALDOA,YWHAZ,HSPA8,CFL1
GO:0009435	NAD biosynthetic process		5	51	1.46	2.51e-05	9606.ENSP00000229239,9606.ENSP00000234590,9606.ENSP00000359991,9606.ENSP00000362413,9606.ENSP00000378669	GAPDH,ENO1,PGAM1,PGK1,ALDOA
GO:0031329	regulation of cellular catabolic process		13	743	0.71	2.57e-05	9606.ENSP00000229239,9606.ENSP00000236850,9606.ENSP00000248553,9606.ENSP00000265333,9606.ENSP00000335153,9606.ENSP00000339063,9606.ENSP00000356042,9606.ENSP00000359991,9606.ENSP00000361930,9606.ENSP00000364802,9606.ENSP00000379287,9606.ENSP00000390265,9606.ENSP00000432083	GAPDH,APOA1,HSPB1,VDAC1,HSP90AA1,EEF1A1,EZR,PGAM1,YWHAB,HSPA1A,YWHAZ,IDH1,HSPA8
GO:0008152	metabolic process		52	9569	0.2	2.68e-05	9606.ENSP00000216181,9606.ENSP00000216254,9606.ENSP00000229239,9606.ENSP00000234590,9606.ENSP00000236850,9606.ENSP00000237014,9606.ENSP00000251595,9606.ENSP00000264335,9606.ENSP00000265333,9606.ENSP00000269576,9606.ENSP00000286091,9606.ENSP00000295897,9606.ENSP00000299767,9606.ENSP00000300026,9606.ENSP00000300289,9606.ENSP00000307940,9606.ENSP00000320866,9606.ENSP00000322421,9606.ENSP00000324173,…	MYH9,ACO2,GAPDH,ENO1,APOA1,TTR,HBA2,YWHAE,VDAC1,KRT10,PDIA4,ALB,HSP90B1,PPIB,PDIA3,EEF2,CALR,HBA1,HSPA5,EIF4A2,P4HB,EEF1G,HBB,HSP90AA1,NME1,EEF1A1,CS,RPSA,HNRNPH1,ACTB,EZR,S100A9,PGAM1,YWHAB,PPA1,PGK1,HSPA1A,HNRNPK,PRDX4,HSPD1,G6PD,ALDOA,GSTP1,IDH1,SELENBP1,PPIA,CA1,HSPA8,CFL1,LDHA,SOD2,NAGK
GO:0009167	purine ribonucleoside monophosphate metabolic process		8	230	1.01	2.68e-05	9606.ENSP00000229239,9606.ENSP00000234590,9606.ENSP00000359991,9606.ENSP00000362413,9606.ENSP00000364802,9606.ENSP00000378669,9606.ENSP00000432083,9606.ENSP00000445175	GAPDH,ENO1,PGAM1,PGK1,HSPA1A,ALDOA,HSPA8,LDHA
GO:0009168	purine ribonucleoside monophosphate biosynthetic process		6	98	1.25	2.68e-05	9606.ENSP00000229239,9606.ENSP00000234590,9606.ENSP00000359991,9606.ENSP00000362413,9606.ENSP00000378669,9606.ENSP00000445175	GAPDH,ENO1,PGAM1,PGK1,ALDOA,LDHA
GO:2001242	regulation of intrinsic apoptotic signaling pathway		7	159	1.11	2.75e-05	9606.ENSP00000234590,9606.ENSP00000248553,9606.ENSP00000327801,9606.ENSP00000357727,9606.ENSP00000364802,9606.ENSP00000365439,9606.ENSP00000446252	ENO1,HSPB1,P4HB,S100A9,HSPA1A,HNRNPK,SOD2
GO:0009166	nucleotide catabolic process		6	101	1.24	3.07e-05	9606.ENSP00000229239,9606.ENSP00000234590,9606.ENSP00000359991,9606.ENSP00000362413,9606.ENSP00000378669,9606.ENSP00000445175	GAPDH,ENO1,PGAM1,PGK1,ALDOA,LDHA
GO:0030036	actin cytoskeleton organization		10	418	0.84	3.13e-05	9606.ENSP00000216181,9606.ENSP00000263238,9606.ENSP00000299767,9606.ENSP00000320866,9606.ENSP00000349960,9606.ENSP00000356042,9606.ENSP00000357727,9606.ENSP00000378669,9606.ENSP00000432660,9606.ENSP00000449404	MYH9,ACTR3,HSP90B1,CALR,ACTB,EZR,S100A9,ALDOA,CFL1,KRT8
GO:0044248	cellular catabolic process		19	1646	0.53	3.16e-05	9606.ENSP00000229239,9606.ENSP00000234590,9606.ENSP00000236850,9606.ENSP00000251595,9606.ENSP00000265333,9606.ENSP00000299767,9606.ENSP00000322421,9606.ENSP00000324173,9606.ENSP00000333994,9606.ENSP00000335153,9606.ENSP00000346067,9606.ENSP00000357727,9606.ENSP00000359991,9606.ENSP00000362413,9606.ENSP00000364802,9606.ENSP00000378669,9606.ENSP00000432083,9606.ENSP00000445175,9606.ENSP00000477639	GAPDH,ENO1,APOA1,HBA2,VDAC1,HSP90B1,HBA1,HSPA5,HBB,HSP90AA1,RPSA,S100A9,PGAM1,PGK1,HSPA1A,ALDOA,HSPA8,LDHA,NAGK
GO:0043900	regulation of multi-organism process		12	653	0.73	3.81e-05	9606.ENSP00000229239,9606.ENSP00000299767,9606.ENSP00000300026,9606.ENSP00000320866,9606.ENSP00000327801,9606.ENSP00000357727,9606.ENSP00000364802,9606.ENSP00000368646,9606.ENSP00000373620,9606.ENSP00000419425,9606.ENSP00000432083,9606.ENSP00000432660	GAPDH,HSP90B1,PPIB,CALR,P4HB,S100A9,HSPA1A,PRDX4,HSPD1,PPIA,HSPA8,CFL1
GO:0055086	nucleobase-containing small molecule metabolic process		12	662	0.72	4.32e-05	9606.ENSP00000229239,9606.ENSP00000234590,9606.ENSP00000337060,9606.ENSP00000359991,9606.ENSP00000362413,9606.ENSP00000364802,9606.ENSP00000377192,9606.ENSP00000378669,9606.ENSP00000390265,9606.ENSP00000432083,9606.ENSP00000445175,9606.ENSP00000477639	GAPDH,ENO1,NME1,PGAM1,PGK1,HSPA1A,G6PD,ALDOA,IDH1,HSPA8,LDHA,NAGK
GO:0010942	positive regulation of cell death		12	663	0.72	4.33e-05	9606.ENSP00000229239,9606.ENSP00000251595,9606.ENSP00000264335,9606.ENSP00000300289,9606.ENSP00000322421,9606.ENSP00000333994,9606.ENSP00000357727,9606.ENSP00000361930,9606.ENSP00000373620,9606.ENSP00000379287,9606.ENSP00000445175,9606.ENSP00000446252	GAPDH,HBA2,YWHAE,PDIA3,HBA1,HBB,S100A9,YWHAB,HSPD1,YWHAZ,LDHA,SOD2
GO:0050789	regulation of biological process		56	11116	0.17	4.96e-05	9606.ENSP00000216181,9606.ENSP00000229239,9606.ENSP00000234590,9606.ENSP00000236850,9606.ENSP00000237014,9606.ENSP00000248553,9606.ENSP00000251595,9606.ENSP00000263238,9606.ENSP00000264335,9606.ENSP00000265333,9606.ENSP00000269576,9606.ENSP00000271638,9606.ENSP00000285379,9606.ENSP00000286091,9606.ENSP00000286788,9606.ENSP00000295897,9606.ENSP00000299767,9606.ENSP00000300026,9606.ENSP00000300289,…	MYH9,GAPDH,ENO1,APOA1,TTR,HSPB1,HBA2,ACTR3,YWHAE,VDAC1,KRT10,S100A11,CA2,PDIA4,CCT8,ALB,HSP90B1,PPIB,PDIA3,EEF2,KRT17,CALR,HBA1,HSPA5,EIF4A2,P4HB,HBB,HSP90AA1,NME1,EEF1A1,RPSA,HNRNPH1,ACTB,EZR,S100A9,PGAM1,YWHAB,PGK1,MAPRE1,HSPA1A,CLIC1,HNRNPK,PRDX4,HSPD1,G6PD,ALDOA,YWHAZ,GSTP1,IDH1,PPIA,CA1,HSPA8,CFL1,LDHA,SOD2,KRT8
GO:0006006	glucose metabolic process		6	113	1.19	5.21e-05	9606.ENSP00000229239,9606.ENSP00000234590,9606.ENSP00000359991,9606.ENSP00000362413,9606.ENSP00000377192,9606.ENSP00000378669	GAPDH,ENO1,PGAM1,PGK1,G6PD,ALDOA
GO:0019693	ribose phosphate metabolic process		10	455	0.81	5.95e-05	9606.ENSP00000229239,9606.ENSP00000234590,9606.ENSP00000337060,9606.ENSP00000359991,9606.ENSP00000362413,9606.ENSP00000364802,9606.ENSP00000377192,9606.ENSP00000378669,9606.ENSP00000432083,9606.ENSP00000445175	GAPDH,ENO1,NME1,PGAM1,PGK1,HSPA1A,G6PD,ALDOA,HSPA8,LDHA
GO:0071345	cellular response to cytokine stimulus		14	953	0.63	6.03e-05	9606.ENSP00000229239,9606.ENSP00000263238,9606.ENSP00000299767,9606.ENSP00000324173,9606.ENSP00000327801,9606.ENSP00000335153,9606.ENSP00000336799,9606.ENSP00000379287,9606.ENSP00000419425,9606.ENSP00000430656,9606.ENSP00000432083,9606.ENSP00000432660,9606.ENSP00000446252,9606.ENSP00000449404	GAPDH,ACTR3,HSP90B1,HSPA5,P4HB,HSP90AA1,TUBA1B,YWHAZ,PPIA,CA1,HSPA8,CFL1,SOD2,KRT8
GO:0005975	carbohydrate metabolic process		10	457	0.81	6.07e-05	9606.ENSP00000229239,9606.ENSP00000234590,9606.ENSP00000342056,9606.ENSP00000359991,9606.ENSP00000362413,9606.ENSP00000377192,9606.ENSP00000378669,9606.ENSP00000390265,9606.ENSP00000445175,9606.ENSP00000477639	GAPDH,ENO1,CS,PGAM1,PGK1,G6PD,ALDOA,IDH1,LDHA,NAGK
GO:0016032	viral process		11	571	0.75	6.27e-05	9606.ENSP00000264335,9606.ENSP00000265333,9606.ENSP00000326381,9606.ENSP00000346067,9606.ENSP00000361930,9606.ENSP00000364802,9606.ENSP00000365439,9606.ENSP00000373620,9606.ENSP00000419425,9606.ENSP00000432083,9606.ENSP00000449404	YWHAE,VDAC1,EIF4A2,RPSA,YWHAB,HSPA1A,HNRNPK,HSPD1,PPIA,HSPA8,KRT8
GO:0009117	nucleotide metabolic process		11	576	0.75	6.67e-05	9606.ENSP00000229239,9606.ENSP00000234590,9606.ENSP00000337060,9606.ENSP00000359991,9606.ENSP00000362413,9606.ENSP00000364802,9606.ENSP00000377192,9606.ENSP00000378669,9606.ENSP00000390265,9606.ENSP00000432083,9606.ENSP00000445175	GAPDH,ENO1,NME1,PGAM1,PGK1,HSPA1A,G6PD,ALDOA,IDH1,HSPA8,LDHA
GO:0000302	response to reactive oxygen species		7	189	1.03	7.01e-05	9606.ENSP00000251595,9606.ENSP00000307940,9606.ENSP00000322421,9606.ENSP00000333994,9606.ENSP00000381607,9606.ENSP00000445175,9606.ENSP00000446252	HBA2,EEF2,HBA1,HBB,GSTP1,LDHA,SOD2
GO:0009152	purine ribonucleotide biosynthetic process		7	189	1.03	7.01e-05	9606.ENSP00000229239,9606.ENSP00000234590,9606.ENSP00000337060,9606.ENSP00000359991,9606.ENSP00000362413,9606.ENSP00000378669,9606.ENSP00000445175	GAPDH,ENO1,NME1,PGAM1,PGK1,ALDOA,LDHA
GO:1901700	response to oxygen-containing compound		17	1427	0.54	7.15e-05	9606.ENSP00000251595,9606.ENSP00000285379,9606.ENSP00000299767,9606.ENSP00000307940,9606.ENSP00000320866,9606.ENSP00000322421,9606.ENSP00000324173,9606.ENSP00000333994,9606.ENSP00000337060,9606.ENSP00000349960,9606.ENSP00000356042,9606.ENSP00000377192,9606.ENSP00000381607,9606.ENSP00000432660,9606.ENSP00000445175,9606.ENSP00000446252,9606.ENSP00000449404	HBA2,CA2,HSP90B1,EEF2,CALR,HBA1,HSPA5,HBB,NME1,ACTB,EZR,G6PD,GSTP1,CFL1,LDHA,SOD2,KRT8
GO:0051130	positive regulation of cellular component organization		15	1128	0.59	7.84e-05	9606.ENSP00000236850,9606.ENSP00000263238,9606.ENSP00000264335,9606.ENSP00000286788,9606.ENSP00000320866,9606.ENSP00000324173,9606.ENSP00000335153,9606.ENSP00000337060,9606.ENSP00000357727,9606.ENSP00000361930,9606.ENSP00000364721,9606.ENSP00000364802,9606.ENSP00000365439,9606.ENSP00000379287,9606.ENSP00000432660	APOA1,ACTR3,YWHAE,CCT8,CALR,HSPA5,HSP90AA1,NME1,S100A9,YWHAB,MAPRE1,HSPA1A,HNRNPK,YWHAZ,CFL1
GO:0048522	positive regulation of cellular process		34	4898	0.31	8.15e-05	9606.ENSP00000216181,9606.ENSP00000229239,9606.ENSP00000234590,9606.ENSP00000236850,9606.ENSP00000248553,9606.ENSP00000251595,9606.ENSP00000263238,9606.ENSP00000264335,9606.ENSP00000285379,9606.ENSP00000286788,9606.ENSP00000300289,9606.ENSP00000307940,9606.ENSP00000308452,9606.ENSP00000320866,9606.ENSP00000322421,9606.ENSP00000324173,9606.ENSP00000333994,9606.ENSP00000335153,9606.ENSP00000337060,…	MYH9,GAPDH,ENO1,APOA1,HSPB1,HBA2,ACTR3,YWHAE,CA2,CCT8,PDIA3,EEF2,KRT17,CALR,HBA1,HSPA5,HBB,HSP90AA1,NME1,EZR,S100A9,YWHAB,MAPRE1,HSPA1A,CLIC1,HNRNPK,HSPD1,YWHAZ,GSTP1,PPIA,HSPA8,CFL1,LDHA,SOD2
GO:0032879	regulation of localization		23	2524	0.43	8.76e-05	9606.ENSP00000229239,9606.ENSP00000236850,9606.ENSP00000248553,9606.ENSP00000264335,9606.ENSP00000285379,9606.ENSP00000286788,9606.ENSP00000320866,9606.ENSP00000324173,9606.ENSP00000335153,9606.ENSP00000349960,9606.ENSP00000356042,9606.ENSP00000357727,9606.ENSP00000361930,9606.ENSP00000364721,9606.ENSP00000364802,9606.ENSP00000364935,9606.ENSP00000365439,9606.ENSP00000377192,9606.ENSP00000379287,…	GAPDH,APOA1,HSPB1,YWHAE,CA2,CCT8,CALR,HSPA5,HSP90AA1,ACTB,EZR,S100A9,YWHAB,MAPRE1,HSPA1A,CLIC1,HNRNPK,G6PD,YWHAZ,GSTP1,PPIA,HSPA8,SOD2
GO:0006996	organelle organization		26	3131	0.38	9.02e-05	9606.ENSP00000216181,9606.ENSP00000229239,9606.ENSP00000252242,9606.ENSP00000252252,9606.ENSP00000263238,9606.ENSP00000264335,9606.ENSP00000299767,9606.ENSP00000308452,9606.ENSP00000320866,9606.ENSP00000335153,9606.ENSP00000336799,9606.ENSP00000346067,9606.ENSP00000349960,9606.ENSP00000356042,9606.ENSP00000357727,9606.ENSP00000361930,9606.ENSP00000364721,9606.ENSP00000364802,9606.ENSP00000373620,…	MYH9,GAPDH,KRT5,KRT6B,ACTR3,YWHAE,HSP90B1,KRT17,CALR,HSP90AA1,TUBA1B,RPSA,ACTB,EZR,S100A9,YWHAB,MAPRE1,HSPA1A,HSPD1,ALDOA,YWHAZ,IDH1,PPIA,CFL1,SOD2,KRT8
GO:0034248	regulation of cellular amide metabolic process		9	379	0.84	9.19e-05	9606.ENSP00000229239,9606.ENSP00000248553,9606.ENSP00000307940,9606.ENSP00000308452,9606.ENSP00000320866,9606.ENSP00000326381,9606.ENSP00000339063,9606.ENSP00000357727,9606.ENSP00000359991	GAPDH,HSPB1,EEF2,KRT17,CALR,EIF4A2,EEF1A1,S100A9,PGAM1
GO:0080134	regulation of response to stress		16	1299	0.56	9.19e-05	9606.ENSP00000234590,9606.ENSP00000236850,9606.ENSP00000248553,9606.ENSP00000264335,9606.ENSP00000299767,9606.ENSP00000324173,9606.ENSP00000327801,9606.ENSP00000335153,9606.ENSP00000356042,9606.ENSP00000357727,9606.ENSP00000364802,9606.ENSP00000365439,9606.ENSP00000373620,9606.ENSP00000381607,9606.ENSP00000432083,9606.ENSP00000446252	ENO1,APOA1,HSPB1,YWHAE,HSP90B1,HSPA5,P4HB,HSP90AA1,EZR,S100A9,HSPA1A,HNRNPK,HSPD1,GSTP1,HSPA8,SOD2
GO:0043066	negative regulation of apoptotic process		13	859	0.65	9.2e-05	9606.ENSP00000234590,9606.ENSP00000248553,9606.ENSP00000264335,9606.ENSP00000295897,9606.ENSP00000299767,9606.ENSP00000324173,9606.ENSP00000364802,9606.ENSP00000365439,9606.ENSP00000373620,9606.ENSP00000379287,9606.ENSP00000381607,9606.ENSP00000432660,9606.ENSP00000446252	ENO1,HSPB1,YWHAE,ALB,HSP90B1,HSPA5,HSPA1A,HNRNPK,HSPD1,YWHAZ,GSTP1,CFL1,SOD2
GO:0036500	ATF6-mediated unfolded protein response		3	9	1.99	0.00011	9606.ENSP00000299767,9606.ENSP00000320866,9606.ENSP00000324173	HSP90B1,CALR,HSPA5
GO:0051702	interaction with symbiont		5	75	1.29	0.00011	9606.ENSP00000229239,9606.ENSP00000300026,9606.ENSP00000373620,9606.ENSP00000432083,9606.ENSP00000432660	GAPDH,PPIB,HSPD1,HSPA8,CFL1
GO:0065007	biological regulation		57	11740	0.15	0.00011	9606.ENSP00000216181,9606.ENSP00000229239,9606.ENSP00000234590,9606.ENSP00000236850,9606.ENSP00000237014,9606.ENSP00000248553,9606.ENSP00000251595,9606.ENSP00000263238,9606.ENSP00000264335,9606.ENSP00000265333,9606.ENSP00000269576,9606.ENSP00000271638,9606.ENSP00000285379,9606.ENSP00000286091,9606.ENSP00000286788,9606.ENSP00000295897,9606.ENSP00000299767,9606.ENSP00000300026,9606.ENSP00000300289,…	MYH9,GAPDH,ENO1,APOA1,TTR,HSPB1,HBA2,ACTR3,YWHAE,VDAC1,KRT10,S100A11,CA2,PDIA4,CCT8,ALB,HSP90B1,PPIB,PDIA3,EEF2,KRT17,CALR,HBA1,HSPA5,EIF4A2,P4HB,HBB,HSP90AA1,NME1,EEF1A1,RPSA,HNRNPH1,ACTB,EZR,S100A9,PGAM1,YWHAB,PGK1,MAPRE1,HSPA1A,CLIC1,HNRNPK,PRDX4,HBD,HSPD1,G6PD,ALDOA,YWHAZ,GSTP1,IDH1,PPIA,CA1,HSPA8,CFL1,LDHA,SOD2,KRT8
GO:0006732	coenzyme metabolic process		8	297	0.9	0.00012	9606.ENSP00000229239,9606.ENSP00000234590,9606.ENSP00000359991,9606.ENSP00000362413,9606.ENSP00000377192,9606.ENSP00000378669,9606.ENSP00000390265,9606.ENSP00000445175	GAPDH,ENO1,PGAM1,PGK1,G6PD,ALDOA,IDH1,LDHA
GO:0071702	organic substance transport		20	2040	0.46	0.00014	9606.ENSP00000216181,9606.ENSP00000236850,9606.ENSP00000248553,9606.ENSP00000251595,9606.ENSP00000264335,9606.ENSP00000285379,9606.ENSP00000286091,9606.ENSP00000299767,9606.ENSP00000320866,9606.ENSP00000322421,9606.ENSP00000333994,9606.ENSP00000335153,9606.ENSP00000346067,9606.ENSP00000356042,9606.ENSP00000361930,9606.ENSP00000373620,9606.ENSP00000390265,9606.ENSP00000397261,9606.ENSP00000430656,…	MYH9,APOA1,HSPB1,HBA2,YWHAE,CA2,PDIA4,HSP90B1,CALR,HBA1,HBB,HSP90AA1,RPSA,EZR,YWHAB,HSPD1,IDH1,SELENBP1,CA1,HSPA8
GO:0048524	positive regulation of viral process		5	85	1.23	0.00018	9606.ENSP00000300026,9606.ENSP00000327801,9606.ENSP00000419425,9606.ENSP00000432083,9606.ENSP00000432660	PPIB,P4HB,PPIA,HSPA8,CFL1
GO:0051246	regulation of protein metabolic process		23	2668	0.4	0.0002	9606.ENSP00000216181,9606.ENSP00000229239,9606.ENSP00000234590,9606.ENSP00000236850,9606.ENSP00000248553,9606.ENSP00000264335,9606.ENSP00000299767,9606.ENSP00000307940,9606.ENSP00000308452,9606.ENSP00000320866,9606.ENSP00000324173,9606.ENSP00000326381,9606.ENSP00000335153,9606.ENSP00000339063,9606.ENSP00000349960,9606.ENSP00000356042,9606.ENSP00000357727,9606.ENSP00000361930,9606.ENSP00000364802,…	MYH9,GAPDH,ENO1,APOA1,HSPB1,YWHAE,HSP90B1,EEF2,KRT17,CALR,HSPA5,EIF4A2,HSP90AA1,EEF1A1,ACTB,EZR,S100A9,YWHAB,HSPA1A,HNRNPK,HSPD1,G6PD,GSTP1
GO:0009150	purine ribonucleotide metabolic process		9	425	0.79	0.00021	9606.ENSP00000229239,9606.ENSP00000234590,9606.ENSP00000337060,9606.ENSP00000359991,9606.ENSP00000362413,9606.ENSP00000364802,9606.ENSP00000378669,9606.ENSP00000432083,9606.ENSP00000445175	GAPDH,ENO1,NME1,PGAM1,PGK1,HSPA1A,ALDOA,HSPA8,LDHA
GO:0017001	antibiotic catabolic process		4	42	1.44	0.00023	9606.ENSP00000251595,9606.ENSP00000322421,9606.ENSP00000333994,9606.ENSP00000477639	HBA2,HBA1,HBB,NAGK
GO:1901028	regulation of mitochondrial outer membrane permeabilization involved in apoptotic signaling pathway		4	43	1.43	0.00025	9606.ENSP00000264335,9606.ENSP00000361930,9606.ENSP00000364802,9606.ENSP00000379287	YWHAE,YWHAB,HSPA1A,YWHAZ
GO:0034976	response to endoplasmic reticulum stress		7	240	0.93	0.00026	9606.ENSP00000286091,9606.ENSP00000299767,9606.ENSP00000300289,9606.ENSP00000307940,9606.ENSP00000320866,9606.ENSP00000324173,9606.ENSP00000327801	PDIA4,HSP90B1,PDIA3,EEF2,CALR,HSPA5,P4HB
GO:0043933	protein-containing complex subunit organization		18	1770	0.47	0.00026	9606.ENSP00000236850,9606.ENSP00000251595,9606.ENSP00000269576,9606.ENSP00000286788,9606.ENSP00000295897,9606.ENSP00000320866,9606.ENSP00000322421,9606.ENSP00000327801,9606.ENSP00000333994,9606.ENSP00000335153,9606.ENSP00000346067,9606.ENSP00000361930,9606.ENSP00000364802,9606.ENSP00000373620,9606.ENSP00000378669,9606.ENSP00000432083,9606.ENSP00000432660,9606.ENSP00000446252	APOA1,HBA2,KRT10,CCT8,ALB,CALR,HBA1,P4HB,HBB,HSP90AA1,RPSA,YWHAB,HSPA1A,HSPD1,ALDOA,HSPA8,CFL1,SOD2
GO:1900034	regulation of cellular response to heat		4	45	1.41	0.00029	9606.ENSP00000264335,9606.ENSP00000335153,9606.ENSP00000364802,9606.ENSP00000432083	YWHAE,HSP90AA1,HSPA1A,HSPA8
GO:0044794	positive regulation by host of viral process		3	14	1.8	0.00031	9606.ENSP00000300026,9606.ENSP00000432083,9606.ENSP00000432660	PPIB,HSPA8,CFL1
GO:0009108	coenzyme biosynthetic process		6	167	1.02	0.00033	9606.ENSP00000229239,9606.ENSP00000234590,9606.ENSP00000359991,9606.ENSP00000362413,9606.ENSP00000378669,9606.ENSP00000445175	GAPDH,ENO1,PGAM1,PGK1,ALDOA,LDHA
GO:0031667	response to nutrient levels		9	455	0.76	0.00033	9606.ENSP00000236850,9606.ENSP00000295897,9606.ENSP00000299767,9606.ENSP00000307940,9606.ENSP00000324173,9606.ENSP00000377192,9606.ENSP00000381607,9606.ENSP00000432083,9606.ENSP00000445175	APOA1,ALB,HSP90B1,EEF2,HSPA5,G6PD,GSTP1,HSPA8,LDHA
GO:0044237	cellular metabolic process		47	8797	0.19	0.00034	9606.ENSP00000216254,9606.ENSP00000229239,9606.ENSP00000234590,9606.ENSP00000236850,9606.ENSP00000237014,9606.ENSP00000251595,9606.ENSP00000264335,9606.ENSP00000265333,9606.ENSP00000269576,9606.ENSP00000295897,9606.ENSP00000299767,9606.ENSP00000300026,9606.ENSP00000307940,9606.ENSP00000322421,9606.ENSP00000324173,9606.ENSP00000326381,9606.ENSP00000327801,9606.ENSP00000331901,9606.ENSP00000333994,…	ACO2,GAPDH,ENO1,APOA1,TTR,HBA2,YWHAE,VDAC1,KRT10,ALB,HSP90B1,PPIB,EEF2,HBA1,HSPA5,EIF4A2,P4HB,EEF1G,HBB,HSP90AA1,NME1,EEF1A1,CS,RPSA,HNRNPH1,ACTB,EZR,S100A9,PGAM1,YWHAB,PPA1,PGK1,HSPA1A,HNRNPK,PRDX4,HSPD1,G6PD,ALDOA,GSTP1,IDH1,PPIA,CA1,HSPA8,CFL1,LDHA,SOD2,NAGK
GO:0051239	regulation of multicellular organismal process		23	2788	0.38	0.00038	9606.ENSP00000229239,9606.ENSP00000234590,9606.ENSP00000236850,9606.ENSP00000248553,9606.ENSP00000264335,9606.ENSP00000285379,9606.ENSP00000300026,9606.ENSP00000308452,9606.ENSP00000320866,9606.ENSP00000324173,9606.ENSP00000337060,9606.ENSP00000356042,9606.ENSP00000357727,9606.ENSP00000362413,9606.ENSP00000364802,9606.ENSP00000364935,9606.ENSP00000365439,9606.ENSP00000368646,9606.ENSP00000373620,…	GAPDH,ENO1,APOA1,HSPB1,YWHAE,CA2,PPIB,KRT17,CALR,HSPA5,NME1,EZR,S100A9,PGK1,HSPA1A,CLIC1,HNRNPK,PRDX4,HSPD1,G6PD,GSTP1,CFL1,SOD2
GO:0072593	reactive oxygen species metabolic process		5	103	1.15	0.00041	9606.ENSP00000251595,9606.ENSP00000322421,9606.ENSP00000333994,9606.ENSP00000368646,9606.ENSP00000446252	HBA2,HBA1,HBB,PRDX4,SOD2
GO:0042592	homeostatic process		16	1491	0.5	0.00042	9606.ENSP00000236850,9606.ENSP00000264335,9606.ENSP00000285379,9606.ENSP00000286091,9606.ENSP00000299767,9606.ENSP00000300289,9606.ENSP00000320866,9606.ENSP00000327801,9606.ENSP00000335153,9606.ENSP00000337060,9606.ENSP00000357727,9606.ENSP00000368646,9606.ENSP00000377192,9606.ENSP00000378669,9606.ENSP00000381607,9606.ENSP00000446252	APOA1,YWHAE,CA2,PDIA4,HSP90B1,PDIA3,CALR,P4HB,HSP90AA1,NME1,S100A9,PRDX4,G6PD,ALDOA,GSTP1,SOD2
GO:0051131	chaperone-mediated protein complex assembly		3	16	1.74	0.00042	9606.ENSP00000335153,9606.ENSP00000364802,9606.ENSP00000373620	HSP90AA1,HSPA1A,HSPD1
GO:0061024	membrane organization		11	729	0.64	0.00045	9606.ENSP00000216181,9606.ENSP00000263238,9606.ENSP00000264335,9606.ENSP00000320866,9606.ENSP00000335153,9606.ENSP00000349960,9606.ENSP00000361930,9606.ENSP00000364802,9606.ENSP00000379287,9606.ENSP00000419425,9606.ENSP00000432083	MYH9,ACTR3,YWHAE,CALR,HSP90AA1,ACTB,YWHAB,HSPA1A,YWHAZ,PPIA,HSPA8
GO:0006749	glutathione metabolic process		4	52	1.35	0.00046	9606.ENSP00000331901,9606.ENSP00000377192,9606.ENSP00000381607,9606.ENSP00000390265	EEF1G,G6PD,GSTP1,IDH1
GO:0014070	response to organic cyclic compound		12	873	0.6	0.00046	9606.ENSP00000285379,9606.ENSP00000299767,9606.ENSP00000307940,9606.ENSP00000320866,9606.ENSP00000324173,9606.ENSP00000337060,9606.ENSP00000349960,9606.ENSP00000356042,9606.ENSP00000377192,9606.ENSP00000381607,9606.ENSP00000390265,9606.ENSP00000445175	CA2,HSP90B1,EEF2,CALR,HSPA5,NME1,ACTB,EZR,G6PD,GSTP1,IDH1,LDHA
GO:0051817	modification of morphology or physiology of other organism involved in symbiotic interaction		5	107	1.14	0.00047	9606.ENSP00000229239,9606.ENSP00000295897,9606.ENSP00000300026,9606.ENSP00000432083,9606.ENSP00000432660	GAPDH,ALB,PPIB,HSPA8,CFL1
GO:0050794	regulation of cellular process		52	10484	0.16	0.00049	9606.ENSP00000216181,9606.ENSP00000229239,9606.ENSP00000234590,9606.ENSP00000236850,9606.ENSP00000237014,9606.ENSP00000248553,9606.ENSP00000251595,9606.ENSP00000263238,9606.ENSP00000264335,9606.ENSP00000265333,9606.ENSP00000271638,9606.ENSP00000285379,9606.ENSP00000286091,9606.ENSP00000286788,9606.ENSP00000295897,9606.ENSP00000299767,9606.ENSP00000300289,9606.ENSP00000307940,9606.ENSP00000308452,…	MYH9,GAPDH,ENO1,APOA1,TTR,HSPB1,HBA2,ACTR3,YWHAE,VDAC1,S100A11,CA2,PDIA4,CCT8,ALB,HSP90B1,PDIA3,EEF2,KRT17,CALR,HBA1,HSPA5,EIF4A2,P4HB,HBB,HSP90AA1,NME1,EEF1A1,HNRNPH1,ACTB,EZR,S100A9,PGAM1,YWHAB,MAPRE1,HSPA1A,CLIC1,HNRNPK,PRDX4,HSPD1,G6PD,ALDOA,YWHAZ,GSTP1,IDH1,PPIA,CA1,HSPA8,CFL1,LDHA,SOD2,KRT8
GO:0035821	modification of morphology or physiology of other organism		6	182	0.98	0.0005	9606.ENSP00000229239,9606.ENSP00000295897,9606.ENSP00000300026,9606.ENSP00000357727,9606.ENSP00000432083,9606.ENSP00000432660	GAPDH,ALB,PPIB,S100A9,HSPA8,CFL1
GO:0006796	phosphate-containing compound metabolic process		19	2065	0.43	0.00052	9606.ENSP00000229239,9606.ENSP00000234590,9606.ENSP00000236850,9606.ENSP00000264335,9606.ENSP00000335153,9606.ENSP00000337060,9606.ENSP00000359991,9606.ENSP00000361930,9606.ENSP00000362329,9606.ENSP00000362413,9606.ENSP00000364802,9606.ENSP00000368646,9606.ENSP00000377192,9606.ENSP00000378669,9606.ENSP00000390265,9606.ENSP00000432083,9606.ENSP00000432660,9606.ENSP00000445175,9606.ENSP00000477639	GAPDH,ENO1,APOA1,YWHAE,HSP90AA1,NME1,PGAM1,YWHAB,PPA1,PGK1,HSPA1A,PRDX4,G6PD,ALDOA,IDH1,HSPA8,CFL1,LDHA,NAGK
GO:0006575	cellular modified amino acid metabolic process		6	185	0.98	0.00054	9606.ENSP00000327801,9606.ENSP00000331901,9606.ENSP00000368646,9606.ENSP00000377192,9606.ENSP00000381607,9606.ENSP00000390265	P4HB,EEF1G,PRDX4,G6PD,GSTP1,IDH1
GO:0051050	positive regulation of transport		12	892	0.59	0.00055	9606.ENSP00000229239,9606.ENSP00000264335,9606.ENSP00000285379,9606.ENSP00000320866,9606.ENSP00000349960,9606.ENSP00000356042,9606.ENSP00000357727,9606.ENSP00000361930,9606.ENSP00000365439,9606.ENSP00000377192,9606.ENSP00000379287,9606.ENSP00000419425	GAPDH,YWHAE,CA2,CALR,ACTB,EZR,S100A9,YWHAB,HNRNPK,G6PD,YWHAZ,PPIA
GO:0042542	response to hydrogen peroxide		5	112	1.12	0.00056	9606.ENSP00000251595,9606.ENSP00000307940,9606.ENSP00000322421,9606.ENSP00000333994,9606.ENSP00000445175	HBA2,EEF2,HBA1,HBB,LDHA
GO:0070268	cornification		5	112	1.12	0.00056	9606.ENSP00000252242,9606.ENSP00000252252,9606.ENSP00000269576,9606.ENSP00000308452,9606.ENSP00000449404	KRT5,KRT6B,KRT10,KRT17,KRT8
GO:0019538	protein metabolic process		29	4194	0.31	0.00057	9606.ENSP00000216181,9606.ENSP00000229239,9606.ENSP00000236850,9606.ENSP00000237014,9606.ENSP00000264335,9606.ENSP00000269576,9606.ENSP00000295897,9606.ENSP00000299767,9606.ENSP00000300026,9606.ENSP00000300289,9606.ENSP00000307940,9606.ENSP00000320866,9606.ENSP00000324173,9606.ENSP00000326381,9606.ENSP00000327801,9606.ENSP00000331901,9606.ENSP00000335153,9606.ENSP00000339063,9606.ENSP00000346067,…	MYH9,GAPDH,APOA1,TTR,YWHAE,KRT10,ALB,HSP90B1,PPIB,PDIA3,EEF2,CALR,HSPA5,EIF4A2,P4HB,EEF1G,HSP90AA1,EEF1A1,RPSA,ACTB,S100A9,YWHAB,PPA1,PGK1,PRDX4,HSPD1,PPIA,HSPA8,CFL1
GO:0043488	regulation of mRNA stability		5	113	1.11	0.00057	9606.ENSP00000248553,9606.ENSP00000361930,9606.ENSP00000364802,9606.ENSP00000379287,9606.ENSP00000432083	HSPB1,YWHAB,HSPA1A,YWHAZ,HSPA8
GO:1901566	organonitrogen compound biosynthetic process		15	1370	0.5	0.00057	9606.ENSP00000229239,9606.ENSP00000234590,9606.ENSP00000236850,9606.ENSP00000307940,9606.ENSP00000326381,9606.ENSP00000331901,9606.ENSP00000337060,9606.ENSP00000339063,9606.ENSP00000346067,9606.ENSP00000359991,9606.ENSP00000362329,9606.ENSP00000362413,9606.ENSP00000378669,9606.ENSP00000381607,9606.ENSP00000445175	GAPDH,ENO1,APOA1,EEF2,EIF4A2,EEF1G,NME1,EEF1A1,RPSA,PGAM1,PPA1,PGK1,ALDOA,GSTP1,LDHA
GO:0032268	regulation of cellular protein metabolic process		21	2486	0.39	0.00062	9606.ENSP00000216181,9606.ENSP00000229239,9606.ENSP00000234590,9606.ENSP00000236850,9606.ENSP00000248553,9606.ENSP00000264335,9606.ENSP00000299767,9606.ENSP00000307940,9606.ENSP00000308452,9606.ENSP00000320866,9606.ENSP00000324173,9606.ENSP00000326381,9606.ENSP00000335153,9606.ENSP00000349960,9606.ENSP00000356042,9606.ENSP00000357727,9606.ENSP00000361930,9606.ENSP00000364802,9606.ENSP00000373620,…	MYH9,GAPDH,ENO1,APOA1,HSPB1,YWHAE,HSP90B1,EEF2,KRT17,CALR,HSPA5,EIF4A2,HSP90AA1,ACTB,EZR,S100A9,YWHAB,HSPA1A,HSPD1,G6PD,GSTP1
GO:0033554	cellular response to stress		16	1553	0.48	0.00062	9606.ENSP00000236850,9606.ENSP00000264335,9606.ENSP00000285379,9606.ENSP00000286091,9606.ENSP00000295897,9606.ENSP00000299767,9606.ENSP00000300289,9606.ENSP00000307940,9606.ENSP00000320866,9606.ENSP00000324173,9606.ENSP00000327801,9606.ENSP00000362413,9606.ENSP00000364802,9606.ENSP00000377192,9606.ENSP00000432083,9606.ENSP00000446252	APOA1,YWHAE,CA2,PDIA4,ALB,HSP90B1,PDIA3,EEF2,CALR,HSPA5,P4HB,PGK1,HSPA1A,G6PD,HSPA8,SOD2
GO:1903902	positive regulation of viral life cycle		4	59	1.3	0.00068	9606.ENSP00000300026,9606.ENSP00000327801,9606.ENSP00000419425,9606.ENSP00000432083	PPIB,P4HB,PPIA,HSPA8
GO:0042744	hydrogen peroxide catabolic process		3	20	1.64	0.00069	9606.ENSP00000251595,9606.ENSP00000322421,9606.ENSP00000333994	HBA2,HBA1,HBB
GO:0034655	nucleobase-containing compound catabolic process		8	394	0.77	0.0007	9606.ENSP00000229239,9606.ENSP00000234590,9606.ENSP00000346067,9606.ENSP00000359991,9606.ENSP00000362413,9606.ENSP00000364802,9606.ENSP00000378669,9606.ENSP00000445175	GAPDH,ENO1,RPSA,PGAM1,PGK1,HSPA1A,ALDOA,LDHA
GO:0035606	peptidyl-cysteine S-trans-nitrosylation		2	2	2.47	0.00073	9606.ENSP00000229239,9606.ENSP00000357727	GAPDH,S100A9
GO:0007006	mitochondrial membrane organization		5	123	1.07	0.00079	9606.ENSP00000264335,9606.ENSP00000335153,9606.ENSP00000361930,9606.ENSP00000364802,9606.ENSP00000379287	YWHAE,HSP90AA1,YWHAB,HSPA1A,YWHAZ
GO:0043903	regulation of symbiosis, encompassing mutualism through parasitism		6	203	0.94	0.00081	9606.ENSP00000229239,9606.ENSP00000300026,9606.ENSP00000327801,9606.ENSP00000419425,9606.ENSP00000432083,9606.ENSP00000432660	GAPDH,PPIB,P4HB,PPIA,HSPA8,CFL1
GO:0019221	cytokine-mediated signaling pathway		10	655	0.65	0.00083	9606.ENSP00000299767,9606.ENSP00000327801,9606.ENSP00000335153,9606.ENSP00000379287,9606.ENSP00000419425,9606.ENSP00000430656,9606.ENSP00000432083,9606.ENSP00000432660,9606.ENSP00000446252,9606.ENSP00000449404	HSP90B1,P4HB,HSP90AA1,YWHAZ,PPIA,CA1,HSPA8,CFL1,SOD2,KRT8
GO:0051291	protein heterooligomerization		5	126	1.06	0.00087	9606.ENSP00000251595,9606.ENSP00000269576,9606.ENSP00000322421,9606.ENSP00000333994,9606.ENSP00000361930	HBA2,KRT10,HBA1,HBB,YWHAB
GO:0019725	cellular homeostasis		11	806	0.6	0.00094	9606.ENSP00000264335,9606.ENSP00000285379,9606.ENSP00000286091,9606.ENSP00000299767,9606.ENSP00000300289,9606.ENSP00000320866,9606.ENSP00000327801,9606.ENSP00000337060,9606.ENSP00000357727,9606.ENSP00000368646,9606.ENSP00000378669	YWHAE,CA2,PDIA4,HSP90B1,PDIA3,CALR,P4HB,NME1,S100A9,PRDX4,ALDOA
GO:0051094	positive regulation of developmental process		14	1286	0.5	0.001	9606.ENSP00000236850,9606.ENSP00000248553,9606.ENSP00000269576,9606.ENSP00000285379,9606.ENSP00000300026,9606.ENSP00000308452,9606.ENSP00000320866,9606.ENSP00000324173,9606.ENSP00000337060,9606.ENSP00000356042,9606.ENSP00000357727,9606.ENSP00000364802,9606.ENSP00000364935,9606.ENSP00000446252	APOA1,HSPB1,KRT10,CA2,PPIB,KRT17,CALR,HSPA5,NME1,EZR,S100A9,HSPA1A,CLIC1,SOD2
GO:0045454	cell redox homeostasis		4	68	1.23	0.0011	9606.ENSP00000286091,9606.ENSP00000300289,9606.ENSP00000327801,9606.ENSP00000368646	PDIA4,PDIA3,P4HB,PRDX4
GO:0006605	protein targeting		7	318	0.81	0.0012	9606.ENSP00000264335,9606.ENSP00000335153,9606.ENSP00000346067,9606.ENSP00000361930,9606.ENSP00000373620,9606.ENSP00000390265,9606.ENSP00000432083	YWHAE,HSP90AA1,RPSA,YWHAB,HSPD1,IDH1,HSPA8
GO:0010638	positive regulation of organelle organization		9	552	0.68	0.0012	9606.ENSP00000236850,9606.ENSP00000263238,9606.ENSP00000264335,9606.ENSP00000286788,9606.ENSP00000361930,9606.ENSP00000364721,9606.ENSP00000364802,9606.ENSP00000379287,9606.ENSP00000432660	APOA1,ACTR3,YWHAE,CCT8,YWHAB,MAPRE1,HSPA1A,YWHAZ,CFL1
GO:0046683	response to organophosphorus		5	138	1.02	0.0012	9606.ENSP00000299767,9606.ENSP00000324173,9606.ENSP00000337060,9606.ENSP00000356042,9606.ENSP00000445175	HSP90B1,HSPA5,NME1,EZR,LDHA
GO:0051188	cofactor biosynthetic process		6	218	0.91	0.0012	9606.ENSP00000229239,9606.ENSP00000234590,9606.ENSP00000359991,9606.ENSP00000362413,9606.ENSP00000378669,9606.ENSP00000445175	GAPDH,ENO1,PGAM1,PGK1,ALDOA,LDHA
GO:0051851	modification by host of symbiont morphology or physiology		4	71	1.22	0.0012	9606.ENSP00000229239,9606.ENSP00000300026,9606.ENSP00000432083,9606.ENSP00000432660	GAPDH,PPIB,HSPA8,CFL1
GO:1900740	positive regulation of protein insertion into mitochondrial membrane involved in apoptotic signaling pathway		3	25	1.54	0.0012	9606.ENSP00000264335,9606.ENSP00000361930,9606.ENSP00000379287	YWHAE,YWHAB,YWHAZ
GO:0006417	regulation of translation		7	327	0.8	0.0013	9606.ENSP00000229239,9606.ENSP00000248553,9606.ENSP00000307940,9606.ENSP00000308452,9606.ENSP00000320866,9606.ENSP00000326381,9606.ENSP00000357727	GAPDH,HSPB1,EEF2,KRT17,CALR,EIF4A2,S100A9
GO:0006839	mitochondrial transport		6	223	0.9	0.0013	9606.ENSP00000264335,9606.ENSP00000335153,9606.ENSP00000361930,9606.ENSP00000364802,9606.ENSP00000373620,9606.ENSP00000379287	YWHAE,HSP90AA1,YWHAB,HSPA1A,HSPD1,YWHAZ
GO:0033043	regulation of organelle organization		13	1155	0.52	0.0013	9606.ENSP00000236850,9606.ENSP00000263238,9606.ENSP00000264335,9606.ENSP00000265333,9606.ENSP00000286788,9606.ENSP00000320866,9606.ENSP00000356042,9606.ENSP00000357727,9606.ENSP00000361930,9606.ENSP00000364721,9606.ENSP00000364802,9606.ENSP00000379287,9606.ENSP00000432660	APOA1,ACTR3,YWHAE,VDAC1,CCT8,CALR,EZR,S100A9,YWHAB,MAPRE1,HSPA1A,YWHAZ,CFL1
GO:0044283	small molecule biosynthetic process		9	569	0.66	0.0014	9606.ENSP00000229239,9606.ENSP00000234590,9606.ENSP00000236850,9606.ENSP00000337060,9606.ENSP00000359991,9606.ENSP00000362413,9606.ENSP00000377192,9606.ENSP00000378669,9606.ENSP00000445175	GAPDH,ENO1,APOA1,NME1,PGAM1,PGK1,G6PD,ALDOA,LDHA
GO:0019637	organophosphate metabolic process		12	1011	0.54	0.0015	9606.ENSP00000229239,9606.ENSP00000234590,9606.ENSP00000236850,9606.ENSP00000337060,9606.ENSP00000359991,9606.ENSP00000362413,9606.ENSP00000364802,9606.ENSP00000377192,9606.ENSP00000378669,9606.ENSP00000390265,9606.ENSP00000432083,9606.ENSP00000445175	GAPDH,ENO1,APOA1,NME1,PGAM1,PGK1,HSPA1A,G6PD,ALDOA,IDH1,HSPA8,LDHA
GO:0065003	protein-containing complex assembly		15	1514	0.46	0.0015	9606.ENSP00000236850,9606.ENSP00000251595,9606.ENSP00000269576,9606.ENSP00000286788,9606.ENSP00000320866,9606.ENSP00000322421,9606.ENSP00000327801,9606.ENSP00000333994,9606.ENSP00000335153,9606.ENSP00000346067,9606.ENSP00000361930,9606.ENSP00000364802,9606.ENSP00000373620,9606.ENSP00000378669,9606.ENSP00000446252	APOA1,HBA2,KRT10,CCT8,CALR,HBA1,P4HB,HBB,HSP90AA1,RPSA,YWHAB,HSPA1A,HSPD1,ALDOA,SOD2
GO:0090407	organophosphate biosynthetic process		9	577	0.66	0.0015	9606.ENSP00000229239,9606.ENSP00000234590,9606.ENSP00000236850,9606.ENSP00000337060,9606.ENSP00000359991,9606.ENSP00000362413,9606.ENSP00000377192,9606.ENSP00000378669,9606.ENSP00000445175	GAPDH,ENO1,APOA1,NME1,PGAM1,PGK1,G6PD,ALDOA,LDHA
GO:0010821	regulation of mitochondrion organization		5	148	0.99	0.0016	9606.ENSP00000264335,9606.ENSP00000265333,9606.ENSP00000361930,9606.ENSP00000364802,9606.ENSP00000379287	YWHAE,VDAC1,YWHAB,HSPA1A,YWHAZ
GO:0051208	sequestering of calcium ion		2	4	2.16	0.0016	9606.ENSP00000299767,9606.ENSP00000320866	HSP90B1,CALR
GO:0061684	chaperone-mediated autophagy		2	4	2.16	0.0016	9606.ENSP00000335153,9606.ENSP00000432083	HSP90AA1,HSPA8
GO:1903311	regulation of mRNA metabolic process		6	238	0.87	0.0017	9606.ENSP00000248553,9606.ENSP00000361930,9606.ENSP00000364802,9606.ENSP00000365439,9606.ENSP00000379287,9606.ENSP00000432083	HSPB1,YWHAB,HSPA1A,HNRNPK,YWHAZ,HSPA8
GO:0014074	response to purine-containing compound		5	151	0.99	0.0018	9606.ENSP00000299767,9606.ENSP00000324173,9606.ENSP00000337060,9606.ENSP00000356042,9606.ENSP00000445175	HSP90B1,HSPA5,NME1,EZR,LDHA
GO:0048513	animal organ development		22	2926	0.34	0.0018	9606.ENSP00000216181,9606.ENSP00000216254,9606.ENSP00000236850,9606.ENSP00000252242,9606.ENSP00000252252,9606.ENSP00000264335,9606.ENSP00000269576,9606.ENSP00000285379,9606.ENSP00000300026,9606.ENSP00000307940,9606.ENSP00000308452,9606.ENSP00000320866,9606.ENSP00000324173,9606.ENSP00000337060,9606.ENSP00000368646,9606.ENSP00000377192,9606.ENSP00000381607,9606.ENSP00000390265,9606.ENSP00000432660,…	MYH9,ACO2,APOA1,KRT5,KRT6B,YWHAE,KRT10,CA2,PPIB,EEF2,KRT17,CALR,HSPA5,NME1,PRDX4,G6PD,GSTP1,IDH1,CFL1,LDHA,MYL6,KRT8
GO:0051049	regulation of transport		16	1732	0.43	0.0018	9606.ENSP00000229239,9606.ENSP00000236850,9606.ENSP00000264335,9606.ENSP00000285379,9606.ENSP00000320866,9606.ENSP00000349960,9606.ENSP00000356042,9606.ENSP00000357727,9606.ENSP00000361930,9606.ENSP00000364802,9606.ENSP00000364935,9606.ENSP00000365439,9606.ENSP00000377192,9606.ENSP00000379287,9606.ENSP00000419425,9606.ENSP00000432083	GAPDH,APOA1,YWHAE,CA2,CALR,ACTB,EZR,S100A9,YWHAB,HSPA1A,CLIC1,HNRNPK,G6PD,YWHAZ,PPIA,HSPA8
GO:1902175	regulation of oxidative stress-induced intrinsic apoptotic signaling pathway		3	30	1.47	0.0018	9606.ENSP00000248553,9606.ENSP00000327801,9606.ENSP00000446252	HSPB1,P4HB,SOD2
GO:0015893	drug transport		5	155	0.97	0.0019	9606.ENSP00000251595,9606.ENSP00000285379,9606.ENSP00000322421,9606.ENSP00000333994,9606.ENSP00000369654	HBA2,CA2,HBA1,HBB,HBD
GO:0051240	positive regulation of multicellular organismal process		15	1551	0.45	0.0019	9606.ENSP00000229239,9606.ENSP00000234590,9606.ENSP00000248553,9606.ENSP00000285379,9606.ENSP00000300026,9606.ENSP00000308452,9606.ENSP00000320866,9606.ENSP00000324173,9606.ENSP00000337060,9606.ENSP00000356042,9606.ENSP00000357727,9606.ENSP00000364802,9606.ENSP00000364935,9606.ENSP00000373620,9606.ENSP00000446252	GAPDH,ENO1,HSPB1,CA2,PPIB,KRT17,CALR,HSPA5,NME1,EZR,S100A9,HSPA1A,CLIC1,HSPD1,SOD2
GO:0006099	tricarboxylic acid cycle		3	32	1.44	0.002	9606.ENSP00000216254,9606.ENSP00000342056,9606.ENSP00000390265	ACO2,CS,IDH1
GO:0043065	positive regulation of apoptotic process		9	604	0.64	0.002	9606.ENSP00000229239,9606.ENSP00000264335,9606.ENSP00000300289,9606.ENSP00000357727,9606.ENSP00000361930,9606.ENSP00000373620,9606.ENSP00000379287,9606.ENSP00000445175,9606.ENSP00000446252	GAPDH,YWHAE,PDIA3,S100A9,YWHAB,HSPD1,YWHAZ,LDHA,SOD2
GO:0051701	interaction with host		5	156	0.97	0.002	9606.ENSP00000229239,9606.ENSP00000295897,9606.ENSP00000346067,9606.ENSP00000364802,9606.ENSP00000419425	GAPDH,ALB,RPSA,HSPA1A,PPIA
GO:0001907	killing by symbiont of host cells		2	5	2.07	0.0021	9606.ENSP00000229239,9606.ENSP00000295897	GAPDH,ALB
GO:0006102	isocitrate metabolic process		2	5	2.07	0.0021	9606.ENSP00000216254,9606.ENSP00000390265	ACO2,IDH1
GO:0032787	monocarboxylic acid metabolic process		8	477	0.69	0.0021	9606.ENSP00000229239,9606.ENSP00000234590,9606.ENSP00000359991,9606.ENSP00000362413,9606.ENSP00000378669,9606.ENSP00000381607,9606.ENSP00000390265,9606.ENSP00000445175	GAPDH,ENO1,PGAM1,PGK1,ALDOA,GSTP1,IDH1,LDHA
GO:0032880	regulation of protein localization		11	901	0.55	0.0021	9606.ENSP00000229239,9606.ENSP00000236850,9606.ENSP00000264335,9606.ENSP00000286788,9606.ENSP00000335153,9606.ENSP00000349960,9606.ENSP00000356042,9606.ENSP00000361930,9606.ENSP00000379287,9606.ENSP00000419425,9606.ENSP00000432083	GAPDH,APOA1,YWHAE,CCT8,HSP90AA1,ACTB,EZR,YWHAB,YWHAZ,PPIA,HSPA8
GO:0009605	response to external stimulus		18	2152	0.39	0.0022	9606.ENSP00000229239,9606.ENSP00000234590,9606.ENSP00000236850,9606.ENSP00000248553,9606.ENSP00000263238,9606.ENSP00000295897,9606.ENSP00000299767,9606.ENSP00000307940,9606.ENSP00000324173,9606.ENSP00000331901,9606.ENSP00000356042,9606.ENSP00000357727,9606.ENSP00000377192,9606.ENSP00000381607,9606.ENSP00000432083,9606.ENSP00000432660,9606.ENSP00000445175,9606.ENSP00000449404	GAPDH,ENO1,APOA1,HSPB1,ACTR3,ALB,HSP90B1,EEF2,HSPA5,EEF1G,EZR,S100A9,G6PD,GSTP1,HSPA8,CFL1,LDHA,KRT8
GO:0007163	establishment or maintenance of cell polarity		5	163	0.95	0.0023	9606.ENSP00000216181,9606.ENSP00000263238,9606.ENSP00000335153,9606.ENSP00000356042,9606.ENSP00000432660	MYH9,ACTR3,HSP90AA1,EZR,CFL1
GO:0016310	phosphorylation		13	1236	0.49	0.0023	9606.ENSP00000229239,9606.ENSP00000234590,9606.ENSP00000264335,9606.ENSP00000335153,9606.ENSP00000337060,9606.ENSP00000359991,9606.ENSP00000361930,9606.ENSP00000362413,9606.ENSP00000368646,9606.ENSP00000378669,9606.ENSP00000432660,9606.ENSP00000445175,9606.ENSP00000477639	GAPDH,ENO1,YWHAE,HSP90AA1,NME1,PGAM1,YWHAB,PGK1,PRDX4,ALDOA,CFL1,LDHA,NAGK
GO:1905475	regulation of protein localization to membrane		5	163	0.95	0.0023	9606.ENSP00000264335,9606.ENSP00000349960,9606.ENSP00000356042,9606.ENSP00000361930,9606.ENSP00000379287	YWHAE,ACTB,EZR,YWHAB,YWHAZ
GO:1901137	carbohydrate derivative biosynthetic process		9	625	0.62	0.0024	9606.ENSP00000229239,9606.ENSP00000234590,9606.ENSP00000337060,9606.ENSP00000359991,9606.ENSP00000362413,9606.ENSP00000377192,9606.ENSP00000378669,9606.ENSP00000445175,9606.ENSP00000477639	GAPDH,ENO1,NME1,PGAM1,PGK1,G6PD,ALDOA,LDHA,NAGK
GO:0045070	positive regulation of viral genome replication		3	35	1.4	0.0025	9606.ENSP00000300026,9606.ENSP00000419425,9606.ENSP00000432083	PPIB,PPIA,HSPA8
GO:0051641	cellular localization		18	2180	0.38	0.0025	9606.ENSP00000216181,9606.ENSP00000248553,9606.ENSP00000263238,9606.ENSP00000264335,9606.ENSP00000295897,9606.ENSP00000299767,9606.ENSP00000320866,9606.ENSP00000324173,9606.ENSP00000335153,9606.ENSP00000336799,9606.ENSP00000346067,9606.ENSP00000356042,9606.ENSP00000361930,9606.ENSP00000364721,9606.ENSP00000373620,9606.ENSP00000379287,9606.ENSP00000390265,9606.ENSP00000432083	MYH9,HSPB1,ACTR3,YWHAE,ALB,HSP90B1,CALR,HSPA5,HSP90AA1,TUBA1B,RPSA,EZR,YWHAB,MAPRE1,HSPD1,YWHAZ,IDH1,HSPA8
GO:0006101	citrate metabolic process		3	36	1.39	0.0026	9606.ENSP00000216254,9606.ENSP00000342056,9606.ENSP00000390265	ACO2,CS,IDH1
GO:0051649	establishment of localization in cell		15	1616	0.43	0.0026	9606.ENSP00000216181,9606.ENSP00000248553,9606.ENSP00000263238,9606.ENSP00000264335,9606.ENSP00000299767,9606.ENSP00000320866,9606.ENSP00000335153,9606.ENSP00000336799,9606.ENSP00000346067,9606.ENSP00000356042,9606.ENSP00000361930,9606.ENSP00000373620,9606.ENSP00000379287,9606.ENSP00000390265,9606.ENSP00000432083	MYH9,HSPB1,ACTR3,YWHAE,HSP90B1,CALR,HSP90AA1,TUBA1B,RPSA,EZR,YWHAB,HSPD1,YWHAZ,IDH1,HSPA8
GO:2001235	positive regulation of apoptotic signaling pathway		5	171	0.93	0.0028	9606.ENSP00000264335,9606.ENSP00000300289,9606.ENSP00000357727,9606.ENSP00000361930,9606.ENSP00000379287	YWHAE,PDIA3,S100A9,YWHAB,YWHAZ
GO:0050793	regulation of developmental process		19	2416	0.36	0.003	9606.ENSP00000216181,9606.ENSP00000236850,9606.ENSP00000248553,9606.ENSP00000269576,9606.ENSP00000285379,9606.ENSP00000300026,9606.ENSP00000308452,9606.ENSP00000320866,9606.ENSP00000324173,9606.ENSP00000337060,9606.ENSP00000356042,9606.ENSP00000357727,9606.ENSP00000362413,9606.ENSP00000364802,9606.ENSP00000364935,9606.ENSP00000377192,9606.ENSP00000378669,9606.ENSP00000432660,9606.ENSP00000446252	MYH9,APOA1,HSPB1,KRT10,CA2,PPIB,KRT17,CALR,HSPA5,NME1,EZR,S100A9,PGK1,HSPA1A,CLIC1,G6PD,ALDOA,CFL1,SOD2
GO:0097435	supramolecular fiber organization		7	383	0.73	0.003	9606.ENSP00000263238,9606.ENSP00000299767,9606.ENSP00000308452,9606.ENSP00000356042,9606.ENSP00000378669,9606.ENSP00000432660,9606.ENSP00000449404	ACTR3,HSP90B1,KRT17,EZR,ALDOA,CFL1,KRT8
GO:2001243	negative regulation of intrinsic apoptotic signaling pathway		4	96	1.09	0.0031	9606.ENSP00000234590,9606.ENSP00000248553,9606.ENSP00000364802,9606.ENSP00000446252	ENO1,HSPB1,HSPA1A,SOD2
GO:0006458	'de novo' protein folding		3	39	1.35	0.0032	9606.ENSP00000286788,9606.ENSP00000373620,9606.ENSP00000432083	CCT8,HSPD1,HSPA8
GO:0051591	response to cAMP		4	98	1.08	0.0033	9606.ENSP00000324173,9606.ENSP00000337060,9606.ENSP00000356042,9606.ENSP00000445175	HSPA5,NME1,EZR,LDHA
GO:1902905	positive regulation of supramolecular fiber organization		5	180	0.91	0.0034	9606.ENSP00000236850,9606.ENSP00000263238,9606.ENSP00000364721,9606.ENSP00000364802,9606.ENSP00000432660	APOA1,ACTR3,MAPRE1,HSPA1A,CFL1
GO:0006820	anion transport		8	524	0.65	0.0035	9606.ENSP00000236850,9606.ENSP00000251595,9606.ENSP00000265333,9606.ENSP00000285379,9606.ENSP00000322421,9606.ENSP00000333994,9606.ENSP00000364935,9606.ENSP00000430656	APOA1,HBA2,VDAC1,CA2,HBA1,HBB,CLIC1,CA1
GO:0070201	regulation of establishment of protein localization		9	662	0.6	0.0035	9606.ENSP00000229239,9606.ENSP00000236850,9606.ENSP00000264335,9606.ENSP00000286788,9606.ENSP00000356042,9606.ENSP00000361930,9606.ENSP00000379287,9606.ENSP00000419425,9606.ENSP00000432083	GAPDH,APOA1,YWHAE,CCT8,EZR,YWHAB,YWHAZ,PPIA,HSPA8
GO:1904951	positive regulation of establishment of protein localization		7	397	0.71	0.0035	9606.ENSP00000229239,9606.ENSP00000264335,9606.ENSP00000286788,9606.ENSP00000356042,9606.ENSP00000361930,9606.ENSP00000379287,9606.ENSP00000419425	GAPDH,YWHAE,CCT8,EZR,YWHAB,YWHAZ,PPIA
GO:0007154	cell communication		31	5219	0.24	0.0036	9606.ENSP00000216181,9606.ENSP00000236850,9606.ENSP00000248553,9606.ENSP00000263238,9606.ENSP00000264335,9606.ENSP00000271638,9606.ENSP00000285379,9606.ENSP00000295897,9606.ENSP00000299767,9606.ENSP00000308452,9606.ENSP00000320866,9606.ENSP00000324173,9606.ENSP00000327801,9606.ENSP00000335153,9606.ENSP00000349168,9606.ENSP00000349960,9606.ENSP00000356042,9606.ENSP00000357727,9606.ENSP00000361930,…	MYH9,APOA1,HSPB1,ACTR3,YWHAE,S100A11,CA2,ALB,HSP90B1,KRT17,CALR,HSPA5,P4HB,HSP90AA1,HNRNPH1,ACTB,EZR,S100A9,YWHAB,CLIC1,HNRNPK,PRDX4,HSPD1,YWHAZ,GSTP1,PPIA,CA1,HSPA8,CFL1,SOD2,KRT8
GO:0007165	signal transduction		29	4738	0.25	0.0038	9606.ENSP00000216181,9606.ENSP00000236850,9606.ENSP00000248553,9606.ENSP00000263238,9606.ENSP00000264335,9606.ENSP00000271638,9606.ENSP00000285379,9606.ENSP00000299767,9606.ENSP00000308452,9606.ENSP00000320866,9606.ENSP00000324173,9606.ENSP00000327801,9606.ENSP00000335153,9606.ENSP00000349168,9606.ENSP00000349960,9606.ENSP00000356042,9606.ENSP00000357727,9606.ENSP00000361930,9606.ENSP00000364935,…	MYH9,APOA1,HSPB1,ACTR3,YWHAE,S100A11,CA2,HSP90B1,KRT17,CALR,HSPA5,P4HB,HSP90AA1,HNRNPH1,ACTB,EZR,S100A9,YWHAB,CLIC1,HNRNPK,PRDX4,HSPD1,YWHAZ,PPIA,CA1,HSPA8,CFL1,SOD2,KRT8
GO:0071827	plasma lipoprotein particle organization		3	42	1.32	0.0038	9606.ENSP00000236850,9606.ENSP00000295897,9606.ENSP00000327801	APOA1,ALB,P4HB
GO:0044829	positive regulation by host of viral genome replication		2	8	1.86	0.004	9606.ENSP00000300026,9606.ENSP00000432083	PPIB,HSPA8
GO:0006886	intracellular protein transport		10	836	0.54	0.0044	9606.ENSP00000248553,9606.ENSP00000264335,9606.ENSP00000299767,9606.ENSP00000320866,9606.ENSP00000335153,9606.ENSP00000346067,9606.ENSP00000361930,9606.ENSP00000373620,9606.ENSP00000390265,9606.ENSP00000432083	HSPB1,YWHAE,HSP90B1,CALR,HSP90AA1,RPSA,YWHAB,HSPD1,IDH1,HSPA8
GO:0022417	protein maturation by protein folding	MCF protein folding	2	9	1.81	0.0048	9606.ENSP00000320866,9606.ENSP00000368646	CALR,PRDX4
GO:0007005	mitochondrion organization		7	424	0.68	0.0051	9606.ENSP00000264335,9606.ENSP00000335153,9606.ENSP00000361930,9606.ENSP00000364802,9606.ENSP00000373620,9606.ENSP00000379287,9606.ENSP00000446252	YWHAE,HSP90AA1,YWHAB,HSPA1A,HSPD1,YWHAZ,SOD2
GO:0032273	positive regulation of protein polymerization		4	112	1.02	0.0051	9606.ENSP00000263238,9606.ENSP00000335153,9606.ENSP00000364721,9606.ENSP00000364802	ACTR3,HSP90AA1,MAPRE1,HSPA1A
GO:0007015	actin filament organization		5	200	0.86	0.0052	9606.ENSP00000263238,9606.ENSP00000299767,9606.ENSP00000356042,9606.ENSP00000378669,9606.ENSP00000432660	ACTR3,HSP90B1,EZR,ALDOA,CFL1
GO:0034613	cellular protein localization		13	1367	0.44	0.0052	9606.ENSP00000248553,9606.ENSP00000264335,9606.ENSP00000299767,9606.ENSP00000320866,9606.ENSP00000324173,9606.ENSP00000335153,9606.ENSP00000346067,9606.ENSP00000356042,9606.ENSP00000361930,9606.ENSP00000364721,9606.ENSP00000373620,9606.ENSP00000390265,9606.ENSP00000432083	HSPB1,YWHAE,HSP90B1,CALR,HSPA5,HSP90AA1,RPSA,EZR,YWHAB,MAPRE1,HSPD1,IDH1,HSPA8
GO:0042737	drug catabolic process		4	113	1.01	0.0052	9606.ENSP00000251595,9606.ENSP00000322421,9606.ENSP00000333994,9606.ENSP00000477639	HBA2,HBA1,HBB,NAGK
GO:0033483	gas homeostasis		2	10	1.77	0.0055	9606.ENSP00000381607,9606.ENSP00000446252	GSTP1,SOD2
GO:0034378	chylomicron assembly		2	10	1.77	0.0055	9606.ENSP00000236850,9606.ENSP00000327801	APOA1,P4HB
GO:0034620	cellular response to unfolded protein		4	115	1.01	0.0055	9606.ENSP00000299767,9606.ENSP00000320866,9606.ENSP00000324173,9606.ENSP00000364802	HSP90B1,CALR,HSPA5,HSPA1A
GO:0051495	positive regulation of cytoskeleton organization		5	203	0.86	0.0055	9606.ENSP00000236850,9606.ENSP00000263238,9606.ENSP00000364721,9606.ENSP00000364802,9606.ENSP00000432660	APOA1,ACTR3,MAPRE1,HSPA1A,CFL1
GO:0043484	regulation of RNA splicing		4	116	1	0.0056	9606.ENSP00000349168,9606.ENSP00000364802,9606.ENSP00000365439,9606.ENSP00000432083	HNRNPH1,HSPA1A,HNRNPK,HSPA8
GO:0048731	system development		26	4144	0.26	0.0058	9606.ENSP00000216181,9606.ENSP00000216254,9606.ENSP00000236850,9606.ENSP00000252242,9606.ENSP00000252252,9606.ENSP00000264335,9606.ENSP00000269576,9606.ENSP00000285379,9606.ENSP00000300026,9606.ENSP00000307940,9606.ENSP00000308452,9606.ENSP00000320866,9606.ENSP00000324173,9606.ENSP00000335153,9606.ENSP00000337060,9606.ENSP00000356042,9606.ENSP00000357727,9606.ENSP00000368646,9606.ENSP00000373620,…	MYH9,ACO2,APOA1,KRT5,KRT6B,YWHAE,KRT10,CA2,PPIB,EEF2,KRT17,CALR,HSPA5,HSP90AA1,NME1,EZR,S100A9,PRDX4,HSPD1,G6PD,GSTP1,IDH1,CFL1,LDHA,MYL6,KRT8
GO:1905477	positive regulation of protein localization to membrane		4	117	1	0.0058	9606.ENSP00000264335,9606.ENSP00000356042,9606.ENSP00000361930,9606.ENSP00000379287	YWHAE,EZR,YWHAB,YWHAZ
GO:0007584	response to nutrient		5	208	0.85	0.0059	9606.ENSP00000236850,9606.ENSP00000299767,9606.ENSP00000307940,9606.ENSP00000381607,9606.ENSP00000445175	APOA1,HSP90B1,EEF2,GSTP1,LDHA
GO:0010243	response to organonitrogen compound		10	876	0.52	0.0059	9606.ENSP00000285379,9606.ENSP00000299767,9606.ENSP00000307940,9606.ENSP00000324173,9606.ENSP00000337060,9606.ENSP00000349960,9606.ENSP00000356042,9606.ENSP00000381607,9606.ENSP00000432660,9606.ENSP00000445175	CA2,HSP90B1,EEF2,HSPA5,NME1,ACTB,EZR,GSTP1,CFL1,LDHA
GO:0012501	programmed cell death		11	1042	0.49	0.0059	9606.ENSP00000229239,9606.ENSP00000252242,9606.ENSP00000252252,9606.ENSP00000265333,9606.ENSP00000269576,9606.ENSP00000308452,9606.ENSP00000324173,9606.ENSP00000357727,9606.ENSP00000373620,9606.ENSP00000446252,9606.ENSP00000449404	GAPDH,KRT5,KRT6B,VDAC1,KRT10,KRT17,HSPA5,S100A9,HSPD1,SOD2,KRT8
GO:0015031	protein transport		13	1391	0.44	0.0059	9606.ENSP00000216181,9606.ENSP00000248553,9606.ENSP00000264335,9606.ENSP00000286091,9606.ENSP00000299767,9606.ENSP00000320866,9606.ENSP00000335153,9606.ENSP00000346067,9606.ENSP00000361930,9606.ENSP00000373620,9606.ENSP00000390265,9606.ENSP00000397261,9606.ENSP00000432083	MYH9,HSPB1,YWHAE,PDIA4,HSP90B1,CALR,HSP90AA1,RPSA,YWHAB,HSPD1,IDH1,SELENBP1,HSPA8
GO:0051640	organelle localization		8	574	0.61	0.0059	9606.ENSP00000216181,9606.ENSP00000263238,9606.ENSP00000264335,9606.ENSP00000295897,9606.ENSP00000335153,9606.ENSP00000356042,9606.ENSP00000364721,9606.ENSP00000379287	MYH9,ACTR3,YWHAE,ALB,HSP90AA1,EZR,MAPRE1,YWHAZ
GO:1902903	regulation of supramolecular fiber organization		6	316	0.74	0.0059	9606.ENSP00000236850,9606.ENSP00000263238,9606.ENSP00000364721,9606.ENSP00000364802,9606.ENSP00000432083,9606.ENSP00000432660	APOA1,ACTR3,MAPRE1,HSPA1A,HSPA8,CFL1
GO:0008104	protein localization		16	1966	0.38	0.006	9606.ENSP00000216181,9606.ENSP00000248553,9606.ENSP00000264335,9606.ENSP00000286091,9606.ENSP00000299767,9606.ENSP00000320866,9606.ENSP00000324173,9606.ENSP00000335153,9606.ENSP00000346067,9606.ENSP00000356042,9606.ENSP00000361930,9606.ENSP00000364721,9606.ENSP00000373620,9606.ENSP00000390265,9606.ENSP00000397261,9606.ENSP00000432083	MYH9,HSPB1,YWHAE,PDIA4,HSP90B1,CALR,HSPA5,HSP90AA1,RPSA,EZR,YWHAB,MAPRE1,HSPD1,IDH1,SELENBP1,HSPA8
GO:1902652	secondary alcohol metabolic process		4	119	0.99	0.006	9606.ENSP00000216254,9606.ENSP00000236850,9606.ENSP00000377192,9606.ENSP00000390265	ACO2,APOA1,G6PD,IDH1
GO:0009628	response to abiotic stimulus		11	1052	0.48	0.0063	9606.ENSP00000264335,9606.ENSP00000285379,9606.ENSP00000299767,9606.ENSP00000324173,9606.ENSP00000327801,9606.ENSP00000335153,9606.ENSP00000362413,9606.ENSP00000364802,9606.ENSP00000373620,9606.ENSP00000445175,9606.ENSP00000449404	YWHAE,CA2,HSP90B1,HSPA5,P4HB,HSP90AA1,PGK1,HSPA1A,HSPD1,LDHA,KRT8
GO:0051187	cofactor catabolic process		3	52	1.23	0.0063	9606.ENSP00000251595,9606.ENSP00000322421,9606.ENSP00000333994	HBA2,HBA1,HBB
GO:2001234	negative regulation of apoptotic signaling pathway		5	218	0.83	0.007	9606.ENSP00000234590,9606.ENSP00000248553,9606.ENSP00000364802,9606.ENSP00000381607,9606.ENSP00000446252	ENO1,HSPB1,HSPA1A,GSTP1,SOD2
GO:1901575	organic substance catabolic process		14	1609	0.4	0.0071	9606.ENSP00000229239,9606.ENSP00000234590,9606.ENSP00000236850,9606.ENSP00000299767,9606.ENSP00000324173,9606.ENSP00000335153,9606.ENSP00000346067,9606.ENSP00000359991,9606.ENSP00000362413,9606.ENSP00000364802,9606.ENSP00000378669,9606.ENSP00000432083,9606.ENSP00000445175,9606.ENSP00000477639	GAPDH,ENO1,APOA1,HSP90B1,HSPA5,HSP90AA1,RPSA,PGAM1,PGK1,HSPA1A,ALDOA,HSPA8,LDHA,NAGK
GO:0002757	immune response-activating signal transduction		6	332	0.72	0.0073	9606.ENSP00000263238,9606.ENSP00000299767,9606.ENSP00000335153,9606.ENSP00000349960,9606.ENSP00000357727,9606.ENSP00000373620	ACTR3,HSP90B1,HSP90AA1,ACTB,S100A9,HSPD1
GO:0018208	peptidyl-proline modification		3	55	1.2	0.0073	9606.ENSP00000300026,9606.ENSP00000327801,9606.ENSP00000419425	PPIB,P4HB,PPIA
GO:0010803	regulation of tumor necrosis factor-mediated signaling pathway		3	56	1.19	0.0076	9606.ENSP00000236850,9606.ENSP00000364802,9606.ENSP00000381607	APOA1,HSPA1A,GSTP1
GO:0019222	regulation of metabolic process		35	6516	0.2	0.0076	9606.ENSP00000216181,9606.ENSP00000229239,9606.ENSP00000234590,9606.ENSP00000236850,9606.ENSP00000248553,9606.ENSP00000264335,9606.ENSP00000265333,9606.ENSP00000271638,9606.ENSP00000286788,9606.ENSP00000299767,9606.ENSP00000307940,9606.ENSP00000308452,9606.ENSP00000320866,9606.ENSP00000324173,9606.ENSP00000326381,9606.ENSP00000333994,9606.ENSP00000335153,9606.ENSP00000337060,9606.ENSP00000339063,…	MYH9,GAPDH,ENO1,APOA1,HSPB1,YWHAE,VDAC1,S100A11,CCT8,HSP90B1,EEF2,KRT17,CALR,HSPA5,EIF4A2,HBB,HSP90AA1,NME1,EEF1A1,RPSA,HNRNPH1,ACTB,EZR,S100A9,PGAM1,YWHAB,HSPA1A,HNRNPK,HSPD1,G6PD,YWHAZ,GSTP1,IDH1,HSPA8,SOD2
GO:1901135	carbohydrate derivative metabolic process		11	1083	0.47	0.0077	9606.ENSP00000229239,9606.ENSP00000234590,9606.ENSP00000337060,9606.ENSP00000359991,9606.ENSP00000362413,9606.ENSP00000364802,9606.ENSP00000377192,9606.ENSP00000378669,9606.ENSP00000432083,9606.ENSP00000445175,9606.ENSP00000477639	GAPDH,ENO1,NME1,PGAM1,PGK1,HSPA1A,G6PD,ALDOA,HSPA8,LDHA,NAGK
GO:1903827	regulation of cellular protein localization		7	465	0.64	0.0077	9606.ENSP00000264335,9606.ENSP00000286788,9606.ENSP00000335153,9606.ENSP00000349960,9606.ENSP00000356042,9606.ENSP00000361930,9606.ENSP00000379287	YWHAE,CCT8,HSP90AA1,ACTB,EZR,YWHAB,YWHAZ
GO:0031532	actin cytoskeleton reorganization		3	57	1.19	0.0078	9606.ENSP00000216181,9606.ENSP00000356042,9606.ENSP00000357727	MYH9,EZR,S100A9
GO:0019471	4-hydroxyproline metabolic process		2	13	1.65	0.008	9606.ENSP00000327801,9606.ENSP00000368646	P4HB,PRDX4
GO:0032651	regulation of interleukin-1 beta production		3	58	1.18	0.0081	9606.ENSP00000236850,9606.ENSP00000248553,9606.ENSP00000381607	APOA1,HSPB1,GSTP1
GO:0044238	primary metabolic process		43	8808	0.15	0.0086	9606.ENSP00000216181,9606.ENSP00000216254,9606.ENSP00000229239,9606.ENSP00000234590,9606.ENSP00000236850,9606.ENSP00000237014,9606.ENSP00000264335,9606.ENSP00000269576,9606.ENSP00000295897,9606.ENSP00000299767,9606.ENSP00000300026,9606.ENSP00000300289,9606.ENSP00000307940,9606.ENSP00000320866,9606.ENSP00000324173,9606.ENSP00000326381,9606.ENSP00000327801,9606.ENSP00000331901,9606.ENSP00000335153,…	MYH9,ACO2,GAPDH,ENO1,APOA1,TTR,YWHAE,KRT10,ALB,HSP90B1,PPIB,PDIA3,EEF2,CALR,HSPA5,EIF4A2,P4HB,EEF1G,HSP90AA1,NME1,EEF1A1,CS,RPSA,HNRNPH1,ACTB,S100A9,PGAM1,YWHAB,PPA1,PGK1,HSPA1A,HNRNPK,PRDX4,HSPD1,G6PD,ALDOA,GSTP1,IDH1,PPIA,HSPA8,CFL1,LDHA,NAGK
GO:0031668	cellular response to extracellular stimulus		5	235	0.79	0.0092	9606.ENSP00000295897,9606.ENSP00000299767,9606.ENSP00000324173,9606.ENSP00000381607,9606.ENSP00000432083	ALB,HSP90B1,HSPA5,GSTP1,HSPA8
GO:0071704	organic substance metabolic process		44	9135	0.15	0.0092	9606.ENSP00000216181,9606.ENSP00000216254,9606.ENSP00000229239,9606.ENSP00000234590,9606.ENSP00000236850,9606.ENSP00000237014,9606.ENSP00000264335,9606.ENSP00000269576,9606.ENSP00000295897,9606.ENSP00000299767,9606.ENSP00000300026,9606.ENSP00000300289,9606.ENSP00000307940,9606.ENSP00000320866,9606.ENSP00000324173,9606.ENSP00000326381,9606.ENSP00000327801,9606.ENSP00000331901,9606.ENSP00000335153,…	MYH9,ACO2,GAPDH,ENO1,APOA1,TTR,YWHAE,KRT10,ALB,HSP90B1,PPIB,PDIA3,EEF2,CALR,HSPA5,EIF4A2,P4HB,EEF1G,HSP90AA1,NME1,EEF1A1,CS,RPSA,HNRNPH1,ACTB,EZR,S100A9,PGAM1,YWHAB,PPA1,PGK1,HSPA1A,HNRNPK,PRDX4,HSPD1,G6PD,ALDOA,GSTP1,IDH1,PPIA,HSPA8,CFL1,LDHA,NAGK
GO:0033036	macromolecule localization		17	2268	0.34	0.0093	9606.ENSP00000216181,9606.ENSP00000236850,9606.ENSP00000248553,9606.ENSP00000264335,9606.ENSP00000286091,9606.ENSP00000299767,9606.ENSP00000320866,9606.ENSP00000324173,9606.ENSP00000335153,9606.ENSP00000346067,9606.ENSP00000356042,9606.ENSP00000361930,9606.ENSP00000364721,9606.ENSP00000373620,9606.ENSP00000390265,9606.ENSP00000397261,9606.ENSP00000432083	MYH9,APOA1,HSPB1,YWHAE,PDIA4,HSP90B1,CALR,HSPA5,HSP90AA1,RPSA,EZR,YWHAB,MAPRE1,HSPD1,IDH1,SELENBP1,HSPA8
GO:0031323	regulation of cellular metabolic process		33	6082	0.2	0.0098	9606.ENSP00000216181,9606.ENSP00000229239,9606.ENSP00000234590,9606.ENSP00000236850,9606.ENSP00000248553,9606.ENSP00000264335,9606.ENSP00000265333,9606.ENSP00000271638,9606.ENSP00000286788,9606.ENSP00000299767,9606.ENSP00000307940,9606.ENSP00000308452,9606.ENSP00000320866,9606.ENSP00000324173,9606.ENSP00000326381,9606.ENSP00000333994,9606.ENSP00000335153,9606.ENSP00000339063,9606.ENSP00000349168,…	MYH9,GAPDH,ENO1,APOA1,HSPB1,YWHAE,VDAC1,S100A11,CCT8,HSP90B1,EEF2,KRT17,CALR,HSPA5,EIF4A2,HBB,HSP90AA1,EEF1A1,HNRNPH1,ACTB,EZR,S100A9,PGAM1,YWHAB,HSPA1A,HNRNPK,HSPD1,G6PD,YWHAZ,GSTP1,IDH1,HSPA8,SOD2
GO:0044267	cellular protein metabolic process		23	3603	0.27	0.0098	9606.ENSP00000229239,9606.ENSP00000236850,9606.ENSP00000237014,9606.ENSP00000264335,9606.ENSP00000269576,9606.ENSP00000295897,9606.ENSP00000299767,9606.ENSP00000300026,9606.ENSP00000307940,9606.ENSP00000324173,9606.ENSP00000326381,9606.ENSP00000327801,9606.ENSP00000331901,9606.ENSP00000335153,9606.ENSP00000339063,9606.ENSP00000346067,9606.ENSP00000349960,9606.ENSP00000357727,9606.ENSP00000361930,…	GAPDH,APOA1,TTR,YWHAE,KRT10,ALB,HSP90B1,PPIB,EEF2,HSPA5,EIF4A2,P4HB,EEF1G,HSP90AA1,EEF1A1,RPSA,ACTB,S100A9,YWHAB,PPA1,PRDX4,PPIA,CFL1
GO:0006740	NADPH regeneration		2	15	1.59	0.01	9606.ENSP00000377192,9606.ENSP00000390265	G6PD,IDH1
GO:0006412	translation		6	362	0.68	0.0105	9606.ENSP00000307940,9606.ENSP00000326381,9606.ENSP00000331901,9606.ENSP00000339063,9606.ENSP00000346067,9606.ENSP00000362329	EEF2,EIF4A2,EEF1G,EEF1A1,RPSA,PPA1
GO:0071705	nitrogen compound transport		14	1690	0.38	0.0105	9606.ENSP00000216181,9606.ENSP00000248553,9606.ENSP00000264335,9606.ENSP00000286091,9606.ENSP00000299767,9606.ENSP00000320866,9606.ENSP00000333994,9606.ENSP00000335153,9606.ENSP00000346067,9606.ENSP00000361930,9606.ENSP00000373620,9606.ENSP00000390265,9606.ENSP00000397261,9606.ENSP00000432083	MYH9,HSPB1,YWHAE,PDIA4,HSP90B1,CALR,HBB,HSP90AA1,RPSA,YWHAB,HSPD1,IDH1,SELENBP1,HSPA8
GO:0030855	epithelial cell differentiation		8	649	0.56	0.0113	9606.ENSP00000252242,9606.ENSP00000252252,9606.ENSP00000265333,9606.ENSP00000269576,9606.ENSP00000308452,9606.ENSP00000356042,9606.ENSP00000362413,9606.ENSP00000449404	KRT5,KRT6B,VDAC1,KRT10,KRT17,EZR,PGK1,KRT8
GO:0033365	protein localization to organelle		8	649	0.56	0.0113	9606.ENSP00000320866,9606.ENSP00000324173,9606.ENSP00000335153,9606.ENSP00000346067,9606.ENSP00000364721,9606.ENSP00000373620,9606.ENSP00000390265,9606.ENSP00000432083	CALR,HSPA5,HSP90AA1,RPSA,MAPRE1,HSPD1,IDH1,HSPA8
GO:0048583	regulation of response to stimulus		24	3882	0.26	0.0113	9606.ENSP00000234590,9606.ENSP00000236850,9606.ENSP00000237014,9606.ENSP00000248553,9606.ENSP00000263238,9606.ENSP00000264335,9606.ENSP00000299767,9606.ENSP00000300289,9606.ENSP00000320866,9606.ENSP00000324173,9606.ENSP00000327801,9606.ENSP00000335153,9606.ENSP00000349960,9606.ENSP00000356042,9606.ENSP00000357727,9606.ENSP00000361930,9606.ENSP00000364802,9606.ENSP00000365439,9606.ENSP00000373620,…	ENO1,APOA1,TTR,HSPB1,ACTR3,YWHAE,HSP90B1,PDIA3,CALR,HSPA5,P4HB,HSP90AA1,ACTB,EZR,S100A9,YWHAB,HSPA1A,HNRNPK,HSPD1,G6PD,YWHAZ,GSTP1,HSPA8,SOD2
GO:0006807	nitrogen compound metabolic process		41	8349	0.16	0.0114	9606.ENSP00000216181,9606.ENSP00000229239,9606.ENSP00000234590,9606.ENSP00000236850,9606.ENSP00000237014,9606.ENSP00000264335,9606.ENSP00000269576,9606.ENSP00000295897,9606.ENSP00000299767,9606.ENSP00000300026,9606.ENSP00000300289,9606.ENSP00000307940,9606.ENSP00000320866,9606.ENSP00000324173,9606.ENSP00000326381,9606.ENSP00000327801,9606.ENSP00000331901,9606.ENSP00000335153,9606.ENSP00000337060,…	MYH9,GAPDH,ENO1,APOA1,TTR,YWHAE,KRT10,ALB,HSP90B1,PPIB,PDIA3,EEF2,CALR,HSPA5,EIF4A2,P4HB,EEF1G,HSP90AA1,NME1,EEF1A1,RPSA,HNRNPH1,ACTB,S100A9,PGAM1,YWHAB,PPA1,PGK1,HSPA1A,HNRNPK,PRDX4,HSPD1,G6PD,ALDOA,GSTP1,IDH1,PPIA,HSPA8,CFL1,LDHA,NAGK
GO:0090087	regulation of peptide transport		8	654	0.55	0.0117	9606.ENSP00000229239,9606.ENSP00000236850,9606.ENSP00000264335,9606.ENSP00000285379,9606.ENSP00000356042,9606.ENSP00000357727,9606.ENSP00000419425,9606.ENSP00000432083	GAPDH,APOA1,YWHAE,CA2,EZR,S100A9,PPIA,HSPA8
GO:0034375	high-density lipoprotein particle remodeling		2	17	1.54	0.0122	9606.ENSP00000236850,9606.ENSP00000295897	APOA1,ALB
GO:0051259	protein complex oligomerization		7	512	0.6	0.0123	9606.ENSP00000251595,9606.ENSP00000269576,9606.ENSP00000322421,9606.ENSP00000333994,9606.ENSP00000361930,9606.ENSP00000378669,9606.ENSP00000446252	HBA2,KRT10,HBA1,HBB,YWHAB,ALDOA,SOD2
GO:0097006	regulation of plasma lipoprotein particle levels		3	70	1.1	0.0127	9606.ENSP00000236850,9606.ENSP00000295897,9606.ENSP00000327801	APOA1,ALB,P4HB
GO:0009719	response to endogenous stimulus		12	1353	0.41	0.013	9606.ENSP00000285379,9606.ENSP00000299767,9606.ENSP00000307940,9606.ENSP00000320866,9606.ENSP00000324173,9606.ENSP00000337060,9606.ENSP00000339063,9606.ENSP00000349168,9606.ENSP00000349960,9606.ENSP00000356042,9606.ENSP00000381607,9606.ENSP00000390265	CA2,HSP90B1,EEF2,CALR,HSPA5,NME1,EEF1A1,HNRNPH1,ACTB,EZR,GSTP1,IDH1
GO:0000910	cytokinesis		3	71	1.09	0.0131	9606.ENSP00000216181,9606.ENSP00000263238,9606.ENSP00000432660	MYH9,ACTR3,CFL1
GO:0051818	disruption of cells of other organism involved in symbiotic interaction		2	18	1.51	0.0132	9606.ENSP00000229239,9606.ENSP00000295897	GAPDH,ALB
GO:1904706	negative regulation of vascular smooth muscle cell proliferation		2	18	1.51	0.0132	9606.ENSP00000381607,9606.ENSP00000446252	GSTP1,SOD2
GO:0009266	response to temperature stimulus		4	155	0.88	0.0134	9606.ENSP00000264335,9606.ENSP00000335153,9606.ENSP00000364802,9606.ENSP00000373620	YWHAE,HSP90AA1,HSPA1A,HSPD1
GO:0038096	Fc-gamma receptor signaling pathway involved in phagocytosis		3	73	1.08	0.014	9606.ENSP00000263238,9606.ENSP00000335153,9606.ENSP00000349960	ACTR3,HSP90AA1,ACTB
GO:0044282	small molecule catabolic process		6	388	0.65	0.014	9606.ENSP00000229239,9606.ENSP00000234590,9606.ENSP00000359991,9606.ENSP00000362413,9606.ENSP00000378669,9606.ENSP00000477639	GAPDH,ENO1,PGAM1,PGK1,ALDOA,NAGK
GO:0043627	response to estrogen		3	74	1.07	0.0144	9606.ENSP00000236850,9606.ENSP00000285379,9606.ENSP00000445175	APOA1,CA2,LDHA
GO:0048523	negative regulation of cellular process		26	4454	0.23	0.0145	9606.ENSP00000216181,9606.ENSP00000229239,9606.ENSP00000234590,9606.ENSP00000236850,9606.ENSP00000248553,9606.ENSP00000264335,9606.ENSP00000271638,9606.ENSP00000295897,9606.ENSP00000299767,9606.ENSP00000320866,9606.ENSP00000324173,9606.ENSP00000326381,9606.ENSP00000337060,9606.ENSP00000356042,9606.ENSP00000361930,9606.ENSP00000364721,9606.ENSP00000364802,9606.ENSP00000365439,9606.ENSP00000368646,…	MYH9,GAPDH,ENO1,APOA1,HSPB1,YWHAE,S100A11,ALB,HSP90B1,CALR,HSPA5,EIF4A2,NME1,EZR,YWHAB,MAPRE1,HSPA1A,HNRNPK,PRDX4,HSPD1,G6PD,YWHAZ,GSTP1,HSPA8,CFL1,SOD2
GO:0048519	negative regulation of biological process		28	4953	0.22	0.0146	9606.ENSP00000216181,9606.ENSP00000229239,9606.ENSP00000234590,9606.ENSP00000236850,9606.ENSP00000248553,9606.ENSP00000264335,9606.ENSP00000271638,9606.ENSP00000295897,9606.ENSP00000299767,9606.ENSP00000320866,9606.ENSP00000324173,9606.ENSP00000326381,9606.ENSP00000337060,9606.ENSP00000346067,9606.ENSP00000356042,9606.ENSP00000361930,9606.ENSP00000362413,9606.ENSP00000364721,9606.ENSP00000364802,…	MYH9,GAPDH,ENO1,APOA1,HSPB1,YWHAE,S100A11,ALB,HSP90B1,CALR,HSPA5,EIF4A2,NME1,RPSA,EZR,YWHAB,PGK1,MAPRE1,HSPA1A,HNRNPK,PRDX4,HSPD1,G6PD,YWHAZ,GSTP1,HSPA8,CFL1,SOD2
GO:0010804	negative regulation of tumor necrosis factor-mediated signaling pathway		2	20	1.47	0.0154	9606.ENSP00000236850,9606.ENSP00000381607	APOA1,GSTP1
GO:0032691	negative regulation of interleukin-1 beta production		2	20	1.47	0.0154	9606.ENSP00000236850,9606.ENSP00000381607	APOA1,GSTP1
GO:1902176	negative regulation of oxidative stress-induced intrinsic apoptotic signaling pathway		2	20	1.47	0.0154	9606.ENSP00000248553,9606.ENSP00000446252	HSPB1,SOD2
GO:0002682	regulation of immune system process		12	1391	0.4	0.0156	9606.ENSP00000236850,9606.ENSP00000263238,9606.ENSP00000285379,9606.ENSP00000299767,9606.ENSP00000320866,9606.ENSP00000335153,9606.ENSP00000337060,9606.ENSP00000349960,9606.ENSP00000356042,9606.ENSP00000357727,9606.ENSP00000364802,9606.ENSP00000373620	APOA1,ACTR3,CA2,HSP90B1,CALR,HSP90AA1,NME1,ACTB,EZR,S100A9,HSPA1A,HSPD1
GO:0007166	cell surface receptor signaling pathway		16	2198	0.33	0.016	9606.ENSP00000216181,9606.ENSP00000236850,9606.ENSP00000248553,9606.ENSP00000263238,9606.ENSP00000299767,9606.ENSP00000327801,9606.ENSP00000335153,9606.ENSP00000349168,9606.ENSP00000349960,9606.ENSP00000379287,9606.ENSP00000419425,9606.ENSP00000430656,9606.ENSP00000432083,9606.ENSP00000432660,9606.ENSP00000446252,9606.ENSP00000449404	MYH9,APOA1,HSPB1,ACTR3,HSP90B1,P4HB,HSP90AA1,HNRNPH1,ACTB,YWHAZ,PPIA,CA1,HSPA8,CFL1,SOD2,KRT8
GO:0022406	membrane docking		4	168	0.84	0.017	9606.ENSP00000264335,9606.ENSP00000335153,9606.ENSP00000356042,9606.ENSP00000364721	YWHAE,HSP90AA1,EZR,MAPRE1
GO:2000377	regulation of reactive oxygen species metabolic process		4	169	0.84	0.0173	9606.ENSP00000333994,9606.ENSP00000335153,9606.ENSP00000377192,9606.ENSP00000381607	HBB,HSP90AA1,G6PD,GSTP1
GO:0050776	regulation of immune response		9	873	0.48	0.0176	9606.ENSP00000236850,9606.ENSP00000263238,9606.ENSP00000299767,9606.ENSP00000335153,9606.ENSP00000349960,9606.ENSP00000356042,9606.ENSP00000357727,9606.ENSP00000364802,9606.ENSP00000373620	APOA1,ACTR3,HSP90B1,HSP90AA1,ACTB,EZR,S100A9,HSPA1A,HSPD1
GO:0006278	RNA-dependent DNA biosynthetic process		2	22	1.42	0.018	9606.ENSP00000335153,9606.ENSP00000419425	HSP90AA1,PPIA
GO:0015711	organic anion transport		6	414	0.63	0.0182	9606.ENSP00000236850,9606.ENSP00000251595,9606.ENSP00000285379,9606.ENSP00000322421,9606.ENSP00000333994,9606.ENSP00000430656	APOA1,HBA2,CA2,HBA1,HBB,CA1
GO:0060255	regulation of macromolecule metabolic process		32	6072	0.19	0.0183	9606.ENSP00000216181,9606.ENSP00000229239,9606.ENSP00000234590,9606.ENSP00000236850,9606.ENSP00000248553,9606.ENSP00000264335,9606.ENSP00000271638,9606.ENSP00000286788,9606.ENSP00000299767,9606.ENSP00000307940,9606.ENSP00000308452,9606.ENSP00000320866,9606.ENSP00000324173,9606.ENSP00000326381,9606.ENSP00000335153,9606.ENSP00000337060,9606.ENSP00000339063,9606.ENSP00000346067,9606.ENSP00000349168,…	MYH9,GAPDH,ENO1,APOA1,HSPB1,YWHAE,S100A11,CCT8,HSP90B1,EEF2,KRT17,CALR,HSPA5,EIF4A2,HSP90AA1,NME1,EEF1A1,RPSA,HNRNPH1,ACTB,EZR,S100A9,PGAM1,YWHAB,HSPA1A,HNRNPK,HSPD1,G6PD,YWHAZ,GSTP1,HSPA8,SOD2
GO:0060429	epithelium development		10	1055	0.44	0.0185	9606.ENSP00000252242,9606.ENSP00000252252,9606.ENSP00000265333,9606.ENSP00000269576,9606.ENSP00000285379,9606.ENSP00000308452,9606.ENSP00000356042,9606.ENSP00000362413,9606.ENSP00000432660,9606.ENSP00000449404	KRT5,KRT6B,VDAC1,KRT10,CA2,KRT17,EZR,PGK1,CFL1,KRT8
GO:0002684	positive regulation of immune system process		9	882	0.47	0.0186	9606.ENSP00000263238,9606.ENSP00000285379,9606.ENSP00000299767,9606.ENSP00000320866,9606.ENSP00000335153,9606.ENSP00000349960,9606.ENSP00000357727,9606.ENSP00000364802,9606.ENSP00000373620	ACTR3,CA2,HSP90B1,CALR,HSP90AA1,ACTB,S100A9,HSPA1A,HSPD1
GO:0051651	maintenance of location in cell		3	83	1.02	0.0187	9606.ENSP00000295897,9606.ENSP00000324173,9606.ENSP00000356042	ALB,HSPA5,EZR
GO:1903829	positive regulation of cellular protein localization		5	287	0.71	0.0187	9606.ENSP00000264335,9606.ENSP00000286788,9606.ENSP00000356042,9606.ENSP00000361930,9606.ENSP00000379287	YWHAE,CCT8,EZR,YWHAB,YWHAZ
GO:0009888	tissue development		13	1626	0.37	0.019	9606.ENSP00000252242,9606.ENSP00000252252,9606.ENSP00000265333,9606.ENSP00000269576,9606.ENSP00000285379,9606.ENSP00000307940,9606.ENSP00000308452,9606.ENSP00000320866,9606.ENSP00000356042,9606.ENSP00000362413,9606.ENSP00000432660,9606.ENSP00000446955,9606.ENSP00000449404	KRT5,KRT6B,VDAC1,KRT10,CA2,EEF2,KRT17,CALR,EZR,PGK1,CFL1,MYL6,KRT8
GO:0051171	regulation of nitrogen compound metabolic process		31	5827	0.19	0.019	9606.ENSP00000216181,9606.ENSP00000229239,9606.ENSP00000234590,9606.ENSP00000236850,9606.ENSP00000248553,9606.ENSP00000264335,9606.ENSP00000271638,9606.ENSP00000286788,9606.ENSP00000299767,9606.ENSP00000307940,9606.ENSP00000308452,9606.ENSP00000320866,9606.ENSP00000324173,9606.ENSP00000326381,9606.ENSP00000333994,9606.ENSP00000335153,9606.ENSP00000339063,9606.ENSP00000349168,9606.ENSP00000349960,…	MYH9,GAPDH,ENO1,APOA1,HSPB1,YWHAE,S100A11,CCT8,HSP90B1,EEF2,KRT17,CALR,HSPA5,EIF4A2,HBB,HSP90AA1,EEF1A1,HNRNPH1,ACTB,EZR,S100A9,PGAM1,YWHAB,HSPA1A,HNRNPK,HSPD1,G6PD,YWHAZ,GSTP1,HSPA8,SOD2
GO:0006066	alcohol metabolic process		5	290	0.7	0.0194	9606.ENSP00000216254,9606.ENSP00000236850,9606.ENSP00000237014,9606.ENSP00000377192,9606.ENSP00000390265	ACO2,APOA1,TTR,G6PD,IDH1
GO:1901615	organic hydroxy compound metabolic process		6	425	0.62	0.0201	9606.ENSP00000216254,9606.ENSP00000236850,9606.ENSP00000237014,9606.ENSP00000377192,9606.ENSP00000390265,9606.ENSP00000445175	ACO2,APOA1,TTR,G6PD,IDH1,LDHA
GO:0009889	regulation of biosynthetic process		25	4337	0.23	0.0206	9606.ENSP00000229239,9606.ENSP00000234590,9606.ENSP00000236850,9606.ENSP00000248553,9606.ENSP00000271638,9606.ENSP00000286788,9606.ENSP00000307940,9606.ENSP00000308452,9606.ENSP00000320866,9606.ENSP00000324173,9606.ENSP00000326381,9606.ENSP00000333994,9606.ENSP00000335153,9606.ENSP00000339063,9606.ENSP00000356042,9606.ENSP00000357727,9606.ENSP00000359991,9606.ENSP00000361930,9606.ENSP00000364802,…	GAPDH,ENO1,APOA1,HSPB1,S100A11,CCT8,EEF2,KRT17,CALR,HSPA5,EIF4A2,HBB,HSP90AA1,EEF1A1,EZR,S100A9,PGAM1,YWHAB,HSPA1A,HNRNPK,HSPD1,GSTP1,IDH1,HSPA8,SOD2
GO:0048856	anatomical structure development		28	5085	0.21	0.0206	9606.ENSP00000216181,9606.ENSP00000216254,9606.ENSP00000236850,9606.ENSP00000252242,9606.ENSP00000252252,9606.ENSP00000264335,9606.ENSP00000265333,9606.ENSP00000269576,9606.ENSP00000285379,9606.ENSP00000300026,9606.ENSP00000307940,9606.ENSP00000308452,9606.ENSP00000320866,9606.ENSP00000324173,9606.ENSP00000335153,9606.ENSP00000337060,9606.ENSP00000356042,9606.ENSP00000357727,9606.ENSP00000362413,…	MYH9,ACO2,APOA1,KRT5,KRT6B,YWHAE,VDAC1,KRT10,CA2,PPIB,EEF2,KRT17,CALR,HSPA5,HSP90AA1,NME1,EZR,S100A9,PGK1,PRDX4,HSPD1,G6PD,GSTP1,IDH1,CFL1,LDHA,MYL6,KRT8
GO:0002224	toll-like receptor signaling pathway		3	87	1	0.0207	9606.ENSP00000299767,9606.ENSP00000357727,9606.ENSP00000373620	HSP90B1,S100A9,HSPD1
GO:0002479	antigen processing and presentation of exogenous peptide antigen via MHC class I, TAP-dependent		2	25	1.37	0.0218	9606.ENSP00000300289,9606.ENSP00000320866	PDIA3,CALR
GO:0009408	response to heat		3	89	0.99	0.0218	9606.ENSP00000264335,9606.ENSP00000335153,9606.ENSP00000364802	YWHAE,HSP90AA1,HSPA1A
GO:0010954	positive regulation of protein processing		2	25	1.37	0.0218	9606.ENSP00000216181,9606.ENSP00000234590	MYH9,ENO1
GO:0045597	positive regulation of cell differentiation		9	908	0.46	0.0218	9606.ENSP00000236850,9606.ENSP00000285379,9606.ENSP00000320866,9606.ENSP00000324173,9606.ENSP00000337060,9606.ENSP00000357727,9606.ENSP00000364802,9606.ENSP00000364935,9606.ENSP00000446252	APOA1,CA2,CALR,HSPA5,NME1,S100A9,HSPA1A,CLIC1,SOD2
GO:0006909	phagocytosis		4	185	0.8	0.0224	9606.ENSP00000216181,9606.ENSP00000263238,9606.ENSP00000335153,9606.ENSP00000349960	MYH9,ACTR3,HSP90AA1,ACTB
GO:0043534	blood vessel endothelial cell migration		2	26	1.35	0.023	9606.ENSP00000216181,9606.ENSP00000236850	MYH9,APOA1
GO:0050778	positive regulation of immune response		7	589	0.54	0.0231	9606.ENSP00000263238,9606.ENSP00000299767,9606.ENSP00000335153,9606.ENSP00000349960,9606.ENSP00000357727,9606.ENSP00000364802,9606.ENSP00000373620	ACTR3,HSP90B1,HSP90AA1,ACTB,S100A9,HSPA1A,HSPD1
GO:0022604	regulation of cell morphogenesis		6	442	0.6	0.0234	9606.ENSP00000216181,9606.ENSP00000236850,9606.ENSP00000320866,9606.ENSP00000356042,9606.ENSP00000378669,9606.ENSP00000432660	MYH9,APOA1,CALR,EZR,ALDOA,CFL1
GO:0046718	viral entry into host cell		3	92	0.98	0.0234	9606.ENSP00000346067,9606.ENSP00000364802,9606.ENSP00000419425	RPSA,HSPA1A,PPIA
GO:0031400	negative regulation of protein modification process		7	592	0.54	0.0235	9606.ENSP00000248553,9606.ENSP00000264335,9606.ENSP00000356042,9606.ENSP00000361930,9606.ENSP00000364802,9606.ENSP00000377192,9606.ENSP00000381607	HSPB1,YWHAE,EZR,YWHAB,HSPA1A,G6PD,GSTP1
GO:0032502	developmental process		29	5401	0.2	0.0236	9606.ENSP00000216181,9606.ENSP00000216254,9606.ENSP00000236850,9606.ENSP00000252242,9606.ENSP00000252252,9606.ENSP00000264335,9606.ENSP00000265333,9606.ENSP00000269576,9606.ENSP00000285379,9606.ENSP00000300026,9606.ENSP00000307940,9606.ENSP00000308452,9606.ENSP00000320866,9606.ENSP00000324173,9606.ENSP00000335153,9606.ENSP00000337060,9606.ENSP00000356042,9606.ENSP00000357727,9606.ENSP00000362413,…	MYH9,ACO2,APOA1,KRT5,KRT6B,YWHAE,VDAC1,KRT10,CA2,PPIB,EEF2,KRT17,CALR,HSPA5,HSP90AA1,NME1,EZR,S100A9,PGK1,PRDX4,HSPD1,G6PD,GSTP1,IDH1,CFL1,LDHA,SOD2,MYL6,KRT8
GO:0031116	positive regulation of microtubule polymerization		2	27	1.34	0.0241	9606.ENSP00000364721,9606.ENSP00000364802	MAPRE1,HSPA1A
GO:0035329	hippo signaling		2	27	1.34	0.0241	9606.ENSP00000264335,9606.ENSP00000361930	YWHAE,YWHAB
GO:0044764	multi-organism cellular process		2	27	1.34	0.0241	9606.ENSP00000295897,9606.ENSP00000419425	ALB,PPIA
GO:0071495	cellular response to endogenous stimulus		10	1106	0.42	0.0241	9606.ENSP00000285379,9606.ENSP00000299767,9606.ENSP00000307940,9606.ENSP00000320866,9606.ENSP00000324173,9606.ENSP00000339063,9606.ENSP00000349168,9606.ENSP00000349960,9606.ENSP00000356042,9606.ENSP00000381607	CA2,HSP90B1,EEF2,CALR,HSPA5,EEF1A1,HNRNPH1,ACTB,EZR,GSTP1
GO:2000379	positive regulation of reactive oxygen species metabolic process		3	94	0.97	0.0241	9606.ENSP00000333994,9606.ENSP00000335153,9606.ENSP00000381607	HBB,HSP90AA1,GSTP1
GO:0097711	ciliary basal body-plasma membrane docking		3	95	0.96	0.0247	9606.ENSP00000264335,9606.ENSP00000335153,9606.ENSP00000364721	YWHAE,HSP90AA1,MAPRE1
GO:0071353	cellular response to interleukin-4		2	28	1.32	0.0252	9606.ENSP00000324173,9606.ENSP00000336799	HSPA5,TUBA1B
GO:0045185	maintenance of protein location		3	96	0.96	0.0253	9606.ENSP00000324173,9606.ENSP00000356042,9606.ENSP00000361930	HSPA5,EZR,YWHAB
GO:0032501	multicellular organismal process		33	6507	0.17	0.0263	9606.ENSP00000216181,9606.ENSP00000216254,9606.ENSP00000236850,9606.ENSP00000252242,9606.ENSP00000252252,9606.ENSP00000264335,9606.ENSP00000269576,9606.ENSP00000285379,9606.ENSP00000295897,9606.ENSP00000300026,9606.ENSP00000307940,9606.ENSP00000308452,9606.ENSP00000320866,9606.ENSP00000324173,9606.ENSP00000327801,9606.ENSP00000333994,9606.ENSP00000335153,9606.ENSP00000337060,9606.ENSP00000356042,…	MYH9,ACO2,APOA1,KRT5,KRT6B,YWHAE,KRT10,CA2,ALB,PPIB,EEF2,KRT17,CALR,HSPA5,P4HB,HBB,HSP90AA1,NME1,EZR,S100A9,PRDX4,HBD,HSPD1,G6PD,ALDOA,YWHAZ,GSTP1,IDH1,CFL1,LDHA,SOD2,MYL6,KRT8
GO:0051261	protein depolymerization		2	29	1.3	0.0267	9606.ENSP00000432083,9606.ENSP00000432660	HSPA8,CFL1
GO:0080090	regulation of primary metabolic process		31	5982	0.18	0.0267	9606.ENSP00000216181,9606.ENSP00000229239,9606.ENSP00000234590,9606.ENSP00000236850,9606.ENSP00000248553,9606.ENSP00000264335,9606.ENSP00000271638,9606.ENSP00000286788,9606.ENSP00000299767,9606.ENSP00000307940,9606.ENSP00000308452,9606.ENSP00000320866,9606.ENSP00000324173,9606.ENSP00000326381,9606.ENSP00000335153,9606.ENSP00000339063,9606.ENSP00000349168,9606.ENSP00000349960,9606.ENSP00000356042,…	MYH9,GAPDH,ENO1,APOA1,HSPB1,YWHAE,S100A11,CCT8,HSP90B1,EEF2,KRT17,CALR,HSPA5,EIF4A2,HSP90AA1,EEF1A1,HNRNPH1,ACTB,EZR,S100A9,PGAM1,YWHAB,HSPA1A,HNRNPK,HSPD1,G6PD,YWHAZ,GSTP1,IDH1,HSPA8,SOD2
GO:0001817	regulation of cytokine production		7	615	0.52	0.0275	9606.ENSP00000229239,9606.ENSP00000236850,9606.ENSP00000248553,9606.ENSP00000356042,9606.ENSP00000364802,9606.ENSP00000373620,9606.ENSP00000381607	GAPDH,APOA1,HSPB1,EZR,HSPA1A,HSPD1,GSTP1
GO:0001101	response to acid chemical		5	323	0.66	0.0276	9606.ENSP00000307940,9606.ENSP00000337060,9606.ENSP00000381607,9606.ENSP00000432660,9606.ENSP00000449404	EEF2,NME1,GSTP1,CFL1,KRT8
GO:0030866	cortical actin cytoskeleton organization		2	30	1.29	0.028	9606.ENSP00000320866,9606.ENSP00000356042	CALR,EZR
GO:0051604	protein maturation		4	202	0.76	0.0282	9606.ENSP00000320866,9606.ENSP00000362413,9606.ENSP00000368646,9606.ENSP00000373620	CALR,PGK1,PRDX4,HSPD1
GO:0030010	establishment of cell polarity		3	102	0.93	0.0289	9606.ENSP00000216181,9606.ENSP00000335153,9606.ENSP00000432660	MYH9,HSP90AA1,CFL1
GO:0033120	positive regulation of RNA splicing		2	31	1.28	0.0294	9606.ENSP00000364802,9606.ENSP00000432083	HSPA1A,HSPA8
GO:0031669	cellular response to nutrient levels		4	206	0.75	0.0297	9606.ENSP00000295897,9606.ENSP00000299767,9606.ENSP00000324173,9606.ENSP00000432083	ALB,HSP90B1,HSPA5,HSPA8
GO:1900026	positive regulation of substrate adhesion-dependent cell spreading		2	32	1.26	0.0309	9606.ENSP00000236850,9606.ENSP00000320866	APOA1,CALR
GO:0009968	negative regulation of signal transduction		10	1160	0.4	0.0311	9606.ENSP00000234590,9606.ENSP00000236850,9606.ENSP00000248553,9606.ENSP00000320866,9606.ENSP00000324173,9606.ENSP00000356042,9606.ENSP00000361930,9606.ENSP00000364802,9606.ENSP00000381607,9606.ENSP00000446252	ENO1,APOA1,HSPB1,CALR,HSPA5,EZR,YWHAB,HSPA1A,GSTP1,SOD2
GO:0051493	regulation of cytoskeleton organization		6	477	0.57	0.0311	9606.ENSP00000236850,9606.ENSP00000263238,9606.ENSP00000357727,9606.ENSP00000364721,9606.ENSP00000364802,9606.ENSP00000432660	APOA1,ACTR3,S100A9,MAPRE1,HSPA1A,CFL1
GO:0071363	cellular response to growth factor stimulus		6	477	0.57	0.0311	9606.ENSP00000248553,9606.ENSP00000307940,9606.ENSP00000324173,9606.ENSP00000339063,9606.ENSP00000349168,9606.ENSP00000381607	HSPB1,EEF2,HSPA5,EEF1A1,HNRNPH1,GSTP1
GO:0006928	movement of cell or subcellular component	MCFcellular movement	11	1355	0.37	0.0316	9606.ENSP00000216181,9606.ENSP00000236850,9606.ENSP00000248553,9606.ENSP00000263238,9606.ENSP00000264335,9606.ENSP00000349960,9606.ENSP00000356042,9606.ENSP00000357727,9606.ENSP00000419425,9606.ENSP00000432660,9606.ENSP00000446955	MYH9,APOA1,HSPB1,ACTR3,YWHAE,ACTB,EZR,S100A9,PPIA,CFL1,MYL6
GO:0031326	regulation of cellular biosynthetic process		24	4266	0.22	0.0316	9606.ENSP00000229239,9606.ENSP00000234590,9606.ENSP00000236850,9606.ENSP00000248553,9606.ENSP00000271638,9606.ENSP00000286788,9606.ENSP00000307940,9606.ENSP00000308452,9606.ENSP00000320866,9606.ENSP00000324173,9606.ENSP00000326381,9606.ENSP00000333994,9606.ENSP00000335153,9606.ENSP00000339063,9606.ENSP00000356042,9606.ENSP00000357727,9606.ENSP00000359991,9606.ENSP00000361930,9606.ENSP00000364802,…	GAPDH,ENO1,APOA1,HSPB1,S100A11,CCT8,EEF2,KRT17,CALR,HSPA5,EIF4A2,HBB,HSP90AA1,EEF1A1,EZR,S100A9,PGAM1,YWHAB,HSPA1A,HNRNPK,HSPD1,IDH1,HSPA8,SOD2
GO:0040018	positive regulation of multicellular organism growth		2	33	1.25	0.0323	9606.ENSP00000300026,9606.ENSP00000356042	PPIB,EZR
GO:0043062	extracellular structure organization		5	339	0.63	0.0324	9606.ENSP00000236850,9606.ENSP00000237014,9606.ENSP00000295897,9606.ENSP00000327801,9606.ENSP00000368646	APOA1,TTR,ALB,P4HB,PRDX4
GO:0071417	cellular response to organonitrogen compound		6	485	0.56	0.0331	9606.ENSP00000285379,9606.ENSP00000299767,9606.ENSP00000324173,9606.ENSP00000349960,9606.ENSP00000356042,9606.ENSP00000381607	CA2,HSP90B1,HSPA5,ACTB,EZR,GSTP1
GO:0007339	binding of sperm to zona pellucida		2	34	1.23	0.0339	9606.ENSP00000286788,9606.ENSP00000378669	CCT8,ALDOA
GO:0048878	chemical homeostasis		9	995	0.42	0.0346	9606.ENSP00000236850,9606.ENSP00000264335,9606.ENSP00000285379,9606.ENSP00000299767,9606.ENSP00000320866,9606.ENSP00000337060,9606.ENSP00000357727,9606.ENSP00000381607,9606.ENSP00000446252	APOA1,YWHAE,CA2,HSP90B1,CALR,NME1,S100A9,GSTP1,SOD2
GO:0045862	positive regulation of proteolysis		5	347	0.62	0.0353	9606.ENSP00000216181,9606.ENSP00000234590,9606.ENSP00000357727,9606.ENSP00000364802,9606.ENSP00000373620	MYH9,ENO1,S100A9,HSPA1A,HSPD1
GO:0051247	positive regulation of protein metabolic process		12	1587	0.34	0.0367	9606.ENSP00000216181,9606.ENSP00000234590,9606.ENSP00000248553,9606.ENSP00000307940,9606.ENSP00000308452,9606.ENSP00000324173,9606.ENSP00000335153,9606.ENSP00000356042,9606.ENSP00000357727,9606.ENSP00000364802,9606.ENSP00000365439,9606.ENSP00000373620	MYH9,ENO1,HSPB1,EEF2,KRT17,HSPA5,HSP90AA1,EZR,S100A9,HSPA1A,HNRNPK,HSPD1
GO:0032103	positive regulation of response to external stimulus		6	499	0.55	0.0372	9606.ENSP00000248553,9606.ENSP00000299767,9606.ENSP00000320866,9606.ENSP00000357727,9606.ENSP00000364802,9606.ENSP00000373620	HSPB1,HSP90B1,CALR,S100A9,HSPA1A,HSPD1
GO:0046907	intracellular transport		11	1390	0.36	0.0372	9606.ENSP00000248553,9606.ENSP00000264335,9606.ENSP00000299767,9606.ENSP00000320866,9606.ENSP00000335153,9606.ENSP00000336799,9606.ENSP00000346067,9606.ENSP00000361930,9606.ENSP00000373620,9606.ENSP00000390265,9606.ENSP00000432083	HSPB1,YWHAE,HSP90B1,CALR,HSP90AA1,TUBA1B,RPSA,YWHAB,HSPD1,IDH1,HSPA8
GO:0032269	negative regulation of cellular protein metabolic process		9	1014	0.41	0.0383	9606.ENSP00000229239,9606.ENSP00000248553,9606.ENSP00000264335,9606.ENSP00000320866,9606.ENSP00000356042,9606.ENSP00000361930,9606.ENSP00000364802,9606.ENSP00000377192,9606.ENSP00000381607	GAPDH,HSPB1,YWHAE,CALR,EZR,YWHAB,HSPA1A,G6PD,GSTP1
GO:0040008	regulation of growth		7	663	0.49	0.0383	9606.ENSP00000234590,9606.ENSP00000300026,9606.ENSP00000308452,9606.ENSP00000356042,9606.ENSP00000357727,9606.ENSP00000364802,9606.ENSP00000377192	ENO1,PPIB,KRT17,EZR,S100A9,HSPA1A,G6PD
GO:0006414	translational elongation		3	116	0.88	0.0387	9606.ENSP00000307940,9606.ENSP00000331901,9606.ENSP00000339063	EEF2,EEF1G,EEF1A1
GO:1901998	toxin transport		2	37	1.2	0.0387	9606.ENSP00000286788,9606.ENSP00000324173	CCT8,HSPA5
GO:0009607	response to biotic stimulus		10	1206	0.38	0.0388	9606.ENSP00000229239,9606.ENSP00000234590,9606.ENSP00000248553,9606.ENSP00000263238,9606.ENSP00000324173,9606.ENSP00000331901,9606.ENSP00000357727,9606.ENSP00000381607,9606.ENSP00000432660,9606.ENSP00000449404	GAPDH,ENO1,HSPB1,ACTR3,HSPA5,EEF1G,S100A9,GSTP1,CFL1,KRT8
GO:0070925	organelle assembly		7	666	0.49	0.0388	9606.ENSP00000263238,9606.ENSP00000264335,9606.ENSP00000335153,9606.ENSP00000346067,9606.ENSP00000356042,9606.ENSP00000364721,9606.ENSP00000449404	ACTR3,YWHAE,HSP90AA1,RPSA,EZR,MAPRE1,KRT8
GO:0071407	cellular response to organic cyclic compound		6	505	0.54	0.0388	9606.ENSP00000299767,9606.ENSP00000320866,9606.ENSP00000324173,9606.ENSP00000349960,9606.ENSP00000356042,9606.ENSP00000381607	HSP90B1,CALR,HSPA5,ACTB,EZR,GSTP1
GO:1902532	negative regulation of intracellular signal transduction		6	514	0.53	0.0418	9606.ENSP00000234590,9606.ENSP00000248553,9606.ENSP00000356042,9606.ENSP00000364802,9606.ENSP00000381607,9606.ENSP00000446252	ENO1,HSPB1,EZR,HSPA1A,GSTP1,SOD2
GO:0045684	positive regulation of epidermis development		2	39	1.18	0.0421	9606.ENSP00000269576,9606.ENSP00000308452	KRT10,KRT17
GO:0000413	protein peptidyl-prolyl isomerization		2	40	1.16	0.044	9606.ENSP00000300026,9606.ENSP00000419425	PPIB,PPIA
GO:0048584	positive regulation of response to stimulus		14	2054	0.3	0.044	9606.ENSP00000236850,9606.ENSP00000248553,9606.ENSP00000263238,9606.ENSP00000264335,9606.ENSP00000299767,9606.ENSP00000300289,9606.ENSP00000320866,9606.ENSP00000335153,9606.ENSP00000349960,9606.ENSP00000357727,9606.ENSP00000361930,9606.ENSP00000364802,9606.ENSP00000373620,9606.ENSP00000379287	APOA1,HSPB1,ACTR3,YWHAE,HSP90B1,PDIA3,CALR,HSP90AA1,ACTB,S100A9,YWHAB,HSPA1A,HSPD1,YWHAZ
GO:0051402	neuron apoptotic process		2	40	1.16	0.044	9606.ENSP00000229239,9606.ENSP00000324173	GAPDH,HSPA5
GO:0071364	cellular response to epidermal growth factor stimulus		2	40	1.16	0.044	9606.ENSP00000339063,9606.ENSP00000381607	EEF1A1,GSTP1
GO:0000086	G2/M transition of mitotic cell cycle		3	123	0.85	0.0442	9606.ENSP00000264335,9606.ENSP00000335153,9606.ENSP00000364721	YWHAE,HSP90AA1,MAPRE1
GO:0006695	cholesterol biosynthetic process		2	41	1.15	0.0455	9606.ENSP00000236850,9606.ENSP00000377192	APOA1,G6PD
GO:0033574	response to testosterone		2	41	1.15	0.0455	9606.ENSP00000320866,9606.ENSP00000337060	CALR,NME1
GO:0051653	spindle localization		2	41	1.15	0.0455	9606.ENSP00000216181,9606.ENSP00000263238	MYH9,ACTR3
GO:0006914	autophagy		4	240	0.69	0.0461	9606.ENSP00000265333,9606.ENSP00000335153,9606.ENSP00000357727,9606.ENSP00000432083	VDAC1,HSP90AA1,S100A9,HSPA8
GO:0032355	response to estradiol		3	126	0.84	0.0464	9606.ENSP00000307940,9606.ENSP00000320866,9606.ENSP00000381607	EEF2,CALR,GSTP1
GO:0032873	negative regulation of stress-activated MAPK cascade		2	42	1.14	0.0467	9606.ENSP00000356042,9606.ENSP00000381607	EZR,GSTP1
GO:0045429	positive regulation of nitric oxide biosynthetic process		2	42	1.14	0.0467	9606.ENSP00000333994,9606.ENSP00000335153	HBB,HSP90AA1
GO:0019220	regulation of phosphate metabolic process		12	1657	0.33	0.0476	9606.ENSP00000234590,9606.ENSP00000236850,9606.ENSP00000248553,9606.ENSP00000264335,9606.ENSP00000299767,9606.ENSP00000335153,9606.ENSP00000349960,9606.ENSP00000356042,9606.ENSP00000359991,9606.ENSP00000361930,9606.ENSP00000381607,9606.ENSP00000390265	ENO1,APOA1,HSPB1,YWHAE,HSP90B1,HSP90AA1,ACTB,EZR,PGAM1,YWHAB,GSTP1,IDH1
GO:0030154	cell differentiation		20	3457	0.23	0.0478	9606.ENSP00000216181,9606.ENSP00000236850,9606.ENSP00000252242,9606.ENSP00000252252,9606.ENSP00000264335,9606.ENSP00000265333,9606.ENSP00000269576,9606.ENSP00000307940,9606.ENSP00000308452,9606.ENSP00000320866,9606.ENSP00000324173,9606.ENSP00000335153,9606.ENSP00000337060,9606.ENSP00000356042,9606.ENSP00000357727,9606.ENSP00000362413,9606.ENSP00000377192,9606.ENSP00000381607,9606.ENSP00000432660,…	MYH9,APOA1,KRT5,KRT6B,YWHAE,VDAC1,KRT10,EEF2,KRT17,CALR,HSPA5,HSP90AA1,NME1,EZR,S100A9,PGK1,G6PD,GSTP1,CFL1,KRT8
GO:0002576	platelet degranulation		3	129	0.83	0.0482	9606.ENSP00000236850,9606.ENSP00000295897,9606.ENSP00000378669	APOA1,ALB,ALDOA
GO:2000026	regulation of multicellular organismal development		13	1876	0.31	0.0488	9606.ENSP00000236850,9606.ENSP00000248553,9606.ENSP00000285379,9606.ENSP00000308452,9606.ENSP00000320866,9606.ENSP00000324173,9606.ENSP00000337060,9606.ENSP00000357727,9606.ENSP00000362413,9606.ENSP00000364802,9606.ENSP00000377192,9606.ENSP00000432660,9606.ENSP00000446252	APOA1,HSPB1,CA2,KRT17,CALR,HSPA5,NME1,S100A9,PGK1,HSPA1A,G6PD,CFL1,SOD2
GO:0035304	regulation of protein dephosphorylation		3	130	0.83	0.0489	9606.ENSP00000264335,9606.ENSP00000299767,9606.ENSP00000361930	YWHAE,HSP90B1,YWHAB
GO:0044003	modulation by symbiont of host process		2	44	1.12	0.0496	9606.ENSP00000229239,9606.ENSP00000295897	GAPDH,ALB
GO:1903573	negative regulation of response to endoplasmic reticulum stress		2	44	1.12	0.0496	9606.ENSP00000324173,9606.ENSP00000364802	HSPA5,HSPA1A
GO:1990090	cellular response to nerve growth factor stimulus		2	44	1.12	0.0496	9606.ENSP00000307940,9606.ENSP00000324173	EEF2,HSPA5

## Sheet: STRING
#term ID	term description		observed gene count	background gene count	strength	false discovery rate	matching proteins in your network (IDs)	matching proteins in your network (labels)
CL:21009	Carbon metabolism, and Amino sugar and nucleotide sugar metabolism		12	160	1.34	9.1e-11	9606.ENSP00000216254,9606.ENSP00000229239,9606.ENSP00000234590,9606.ENSP00000342056,9606.ENSP00000359991,9606.ENSP00000362413,9606.ENSP00000364935,9606.ENSP00000377192,9606.ENSP00000378669,9606.ENSP00000390265,9606.ENSP00000445175,9606.ENSP00000477639	ACO2,GAPDH,ENO1,CS,PGAM1,PGK1,CLIC1,G6PD,ALDOA,IDH1,LDHA,NAGK
CL:21014	Carbon metabolism, and lactate dehydrogenase activity		10	79	1.57	9.1e-11	9606.ENSP00000216254,9606.ENSP00000229239,9606.ENSP00000234590,9606.ENSP00000342056,9606.ENSP00000359991,9606.ENSP00000362413,9606.ENSP00000377192,9606.ENSP00000378669,9606.ENSP00000390265,9606.ENSP00000445175	ACO2,GAPDH,ENO1,CS,PGAM1,PGK1,G6PD,ALDOA,IDH1,LDHA
CL:21010	Carbon metabolism, and Amino sugar and nucleotide sugar metabolism		11	152	1.32	3.41e-10	9606.ENSP00000216254,9606.ENSP00000229239,9606.ENSP00000234590,9606.ENSP00000342056,9606.ENSP00000359991,9606.ENSP00000362413,9606.ENSP00000377192,9606.ENSP00000378669,9606.ENSP00000390265,9606.ENSP00000445175,9606.ENSP00000477639	ACO2,GAPDH,ENO1,CS,PGAM1,PGK1,G6PD,ALDOA,IDH1,LDHA,NAGK
CL:14154	mixed, incl. Protein processing in endoplasmic reticulum, and Chaperone		10	182	1.21	2.52e-08	9606.ENSP00000286091,9606.ENSP00000299767,9606.ENSP00000300289,9606.ENSP00000320866,9606.ENSP00000324173,9606.ENSP00000327801,9606.ENSP00000335153,9606.ENSP00000364802,9606.ENSP00000373620,9606.ENSP00000432083	PDIA4,HSP90B1,PDIA3,CALR,HSPA5,P4HB,HSP90AA1,HSPA1A,HSPD1,HSPA8
CL:14159	mixed, incl. Unfolded protein response, and endoplasmic reticulum chaperone complex		6	41	1.63	2.51e-07	9606.ENSP00000286091,9606.ENSP00000299767,9606.ENSP00000300289,9606.ENSP00000320866,9606.ENSP00000324173,9606.ENSP00000327801	PDIA4,HSP90B1,PDIA3,CALR,HSPA5,P4HB
CL:23233	hemoglobin complex, and Glycophorin A		5	18	1.91	2.51e-07	9606.ENSP00000251595,9606.ENSP00000322421,9606.ENSP00000333994,9606.ENSP00000369654,9606.ENSP00000430656	HBA2,HBA1,HBB,HBD,CA1
CL:21015	Pentose phosphate pathway, and Glycolysis		6	43	1.61	2.67e-07	9606.ENSP00000229239,9606.ENSP00000234590,9606.ENSP00000359991,9606.ENSP00000362413,9606.ENSP00000377192,9606.ENSP00000378669	GAPDH,ENO1,PGAM1,PGK1,G6PD,ALDOA
CL:23237	haptoglobin-hemoglobin complex, and Haemoglobin, beta-type		4	5	2.37	2.67e-07	9606.ENSP00000251595,9606.ENSP00000322421,9606.ENSP00000333994,9606.ENSP00000369654	HBA2,HBA1,HBB,HBD
CL:34241	Intermediate filament protein, conserved site		5	22	1.82	4.5e-07	9606.ENSP00000252242,9606.ENSP00000252252,9606.ENSP00000269576,9606.ENSP00000308452,9606.ENSP00000449404	KRT5,KRT6B,KRT10,KRT17,KRT8
CL:14161	endoplasmic reticulum chaperone complex, and Unfolded protein response		5	26	1.75	7.81e-07	9606.ENSP00000286091,9606.ENSP00000299767,9606.ENSP00000320866,9606.ENSP00000324173,9606.ENSP00000327801	PDIA4,HSP90B1,CALR,HSPA5,P4HB
CL:21017	Glycolysis	TCP glycolysis	5	26	1.75	7.81e-07	9606.ENSP00000229239,9606.ENSP00000234590,9606.ENSP00000359991,9606.ENSP00000362413,9606.ENSP00000378669	GAPDH,ENO1,PGAM1,PGK1,ALDOA
CL:21045	Enolase, conserved site, and Phosphoglycerate mutase 1		4	8	2.16	7.81e-07	9606.ENSP00000229239,9606.ENSP00000234590,9606.ENSP00000359991,9606.ENSP00000362413	GAPDH,ENO1,PGAM1,PGK1
CL:34244	Keratin type II head, and keratinocyte migration		4	12	1.99	2.16e-06	9606.ENSP00000252242,9606.ENSP00000252252,9606.ENSP00000269576,9606.ENSP00000308452	KRT5,KRT6B,KRT10,KRT17
CL:14162	mixed, incl. endoplasmic reticulum chaperone complex, and mannose trimming involved in glycoprotein ERAD pathway		4	17	1.84	5.9e-06	9606.ENSP00000286091,9606.ENSP00000299767,9606.ENSP00000320866,9606.ENSP00000327801	PDIA4,HSP90B1,CALR,P4HB
CL:14164	glucosidase II complex, and sequestering of calcium ion		3	5	2.24	1.51e-05	9606.ENSP00000299767,9606.ENSP00000320866,9606.ENSP00000327801	HSP90B1,CALR,P4HB
CL:2330	14-3-3 domain		3	5	2.24	1.51e-05	9606.ENSP00000264335,9606.ENSP00000361930,9606.ENSP00000379287	YWHAE,YWHAB,YWHAZ
CL:34246	Keratin type II head, and keratinocyte migration		3	7	2.1	3.01e-05	9606.ENSP00000252242,9606.ENSP00000252252,9606.ENSP00000308452	KRT5,KRT6B,KRT17
CL:21101	tricarboxylic acid cycle, and lactate dehydrogenase activity		4	34	1.54	5.45e-05	9606.ENSP00000216254,9606.ENSP00000342056,9606.ENSP00000390265,9606.ENSP00000445175	ACO2,CS,IDH1,LDHA
CL:14348	mixed, incl. Cellular response to heat stress, and DnaJ C terminal domain		4	59	1.3	0.00038	9606.ENSP00000335153,9606.ENSP00000364802,9606.ENSP00000373620,9606.ENSP00000432083	HSP90AA1,HSPA1A,HSPD1,HSPA8
CL:22879	Peroxidase, and protein disulfide oxidoreductase activity		3	28	1.5	0.00081	9606.ENSP00000368646,9606.ENSP00000381607,9606.ENSP00000446252	PRDX4,GSTP1,SOD2
CL:14966	GTP hydrolysis and joining of the 60S ribosomal subunit, and Protein export		5	153	0.98	0.001	9606.ENSP00000307940,9606.ENSP00000326381,9606.ENSP00000331901,9606.ENSP00000339063,9606.ENSP00000346067	EEF2,EIF4A2,EEF1G,EEF1A1,RPSA
CL:1337	myosin II filament, and EF-hand domain		2	6	1.99	0.0014	9606.ENSP00000216181,9606.ENSP00000446955	MYH9,MYL6
CL:1667	mixed, incl. dense body, and Cofilin 1		2	6	1.99	0.0014	9606.ENSP00000349960,9606.ENSP00000432660	ACTB,CFL1
CL:14351	Hsp70 protein, and HSP90 chaperone cycle for steroid hormone receptors (SHR)		3	40	1.34	0.0018	9606.ENSP00000335153,9606.ENSP00000364802,9606.ENSP00000432083	HSP90AA1,HSPA1A,HSPA8
CL:1604	RHO GTPases Activate WASPs and WAVEs, and VASP tetramerisation		3	41	1.33	0.0018	9606.ENSP00000263238,9606.ENSP00000349960,9606.ENSP00000432660	ACTR3,ACTB,CFL1
CL:21122	2-Oxocarboxylic acid metabolism		2	10	1.77	0.0029	9606.ENSP00000216254,9606.ENSP00000390265	ACO2,IDH1
CL:21142	malate metabolic process, and L-lactate dehydrogenase		2	12	1.69	0.0037	9606.ENSP00000342056,9606.ENSP00000445175	CS,LDHA
CL:20133	mixed, incl. Cooperation of Prefoldin and TriC/CCT in actin and tubulin folding, and post-chaperonin tubulin folding pathway		3	61	1.16	0.0047	9606.ENSP00000286788,9606.ENSP00000336799,9606.ENSP00000364721	CCT8,TUBA1B,MAPRE1
CL:16107	mixed, incl. negative regulation of mRNA splicing, via spliceosome, and RNPHF zinc finger		2	16	1.56	0.0056	9606.ENSP00000349168,9606.ENSP00000365439	HNRNPH1,HNRNPK
CL:14967	GTP hydrolysis and joining of the 60S ribosomal subunit, and Protein export		4	148	0.9	0.0059	9606.ENSP00000307940,9606.ENSP00000326381,9606.ENSP00000339063,9606.ENSP00000346067	EEF2,EIF4A2,EEF1A1,RPSA
CL:22882	mixed, incl. Antioxidant, and glutathione disulfide oxidoreductase activity		2	17	1.54	0.006	9606.ENSP00000381607,9606.ENSP00000446252	GSTP1,SOD2
CL:14355	Hsp70 protein, and Chaperone DnaJ		2	21	1.44	0.0085	9606.ENSP00000364802,9606.ENSP00000432083	HSPA1A,HSPA8
CL:15203	Initiation factor		2	28	1.32	0.0132	9606.ENSP00000326381,9606.ENSP00000346067	EIF4A2,RPSA
CL:2190	mixed, incl. regulation of TOR signaling, and MAPK targets/ Nuclear events mediated by MAP kinases		4	196	0.78	0.0135	9606.ENSP00000248553,9606.ENSP00000264335,9606.ENSP00000361930,9606.ENSP00000379287	HSPB1,YWHAE,YWHAB,YWHAZ
CL:2058	mixed, incl. membrane raft assembly, and Annexin		2	33	1.25	0.0163	9606.ENSP00000271638,9606.ENSP00000419425	S100A11,PPIA
CL:20135	Cooperation of Prefoldin and TriC/CCT in actin and tubulin folding, and post-chaperonin tubulin folding pathway		2	44	1.12	0.027	9606.ENSP00000286788,9606.ENSP00000336799	CCT8,TUBA1B

## Sheet: KEGG
#term ID	term description		observed gene count	background gene count	strength	false discovery rate	matching proteins in your network (IDs)	matching proteins in your network (labels)
hsa01200	Carbon metabolism		9	116	1.36	3.37e-08	9606.ENSP00000216254,9606.ENSP00000229239,9606.ENSP00000234590,9606.ENSP00000342056,9606.ENSP00000359991,9606.ENSP00000362413,9606.ENSP00000377192,9606.ENSP00000378669,9606.ENSP00000390265	ACO2,GAPDH,ENO1,CS,PGAM1,PGK1,G6PD,ALDOA,IDH1
hsa01230	Biosynthesis of amino acids		8	72	1.51	3.37e-08	9606.ENSP00000216254,9606.ENSP00000229239,9606.ENSP00000234590,9606.ENSP00000342056,9606.ENSP00000359991,9606.ENSP00000362413,9606.ENSP00000378669,9606.ENSP00000390265	ACO2,GAPDH,ENO1,CS,PGAM1,PGK1,ALDOA,IDH1
hsa04141	Protein processing in endoplasmic reticulum		9	161	1.21	2.42e-07	9606.ENSP00000286091,9606.ENSP00000299767,9606.ENSP00000300289,9606.ENSP00000320866,9606.ENSP00000324173,9606.ENSP00000327801,9606.ENSP00000335153,9606.ENSP00000364802,9606.ENSP00000432083	PDIA4,HSP90B1,PDIA3,CALR,HSPA5,P4HB,HSP90AA1,HSPA1A,HSPA8
hsa00010	Glycolysis / Gluconeogenesis	TCP glycolysis	6	68	1.41	4.85e-06	9606.ENSP00000229239,9606.ENSP00000234590,9606.ENSP00000359991,9606.ENSP00000362413,9606.ENSP00000378669,9606.ENSP00000445175	GAPDH,ENO1,PGAM1,PGK1,ALDOA,LDHA
hsa04612	Antigen processing and presentation		6	66	1.42	4.85e-06	9606.ENSP00000300289,9606.ENSP00000320866,9606.ENSP00000324173,9606.ENSP00000335153,9606.ENSP00000364802,9606.ENSP00000432083	PDIA3,CALR,HSPA5,HSP90AA1,HSPA1A,HSPA8
hsa05134	Legionellosis		5	54	1.43	3.39e-05	9606.ENSP00000331901,9606.ENSP00000339063,9606.ENSP00000364802,9606.ENSP00000373620,9606.ENSP00000432083	EEF1G,EEF1A1,HSPA1A,HSPD1,HSPA8
hsa04915	Estrogen signaling pathway		6	133	1.12	0.00012	9606.ENSP00000269576,9606.ENSP00000299767,9606.ENSP00000308452,9606.ENSP00000335153,9606.ENSP00000364802,9606.ENSP00000432083	KRT10,HSP90B1,KRT17,HSP90AA1,HSPA1A,HSPA8
hsa04918	Thyroid hormone synthesis		5	73	1.3	0.00012	9606.ENSP00000237014,9606.ENSP00000286091,9606.ENSP00000295897,9606.ENSP00000299767,9606.ENSP00000324173	TTR,PDIA4,ALB,HSP90B1,HSPA5
hsa04066	HIF-1 signaling pathway		5	98	1.17	0.00035	9606.ENSP00000229239,9606.ENSP00000234590,9606.ENSP00000362413,9606.ENSP00000378669,9606.ENSP00000445175	GAPDH,ENO1,PGK1,ALDOA,LDHA
hsa04530	Tight junction		6	167	1.02	0.00035	9606.ENSP00000216181,9606.ENSP00000263238,9606.ENSP00000336799,9606.ENSP00000349960,9606.ENSP00000356042,9606.ENSP00000446955	MYH9,ACTR3,TUBA1B,ACTB,EZR,MYL6
hsa01210	2-Oxocarboxylic acid metabolism		3	17	1.71	0.00045	9606.ENSP00000216254,9606.ENSP00000342056,9606.ENSP00000390265	ACO2,CS,IDH1
hsa05130	Pathogenic Escherichia coli infection		4	53	1.34	0.00045	9606.ENSP00000336799,9606.ENSP00000349960,9606.ENSP00000356042,9606.ENSP00000379287	TUBA1B,ACTB,EZR,YWHAZ
hsa05169	Epstein-Barr virus infection		6	194	0.96	0.00056	9606.ENSP00000248553,9606.ENSP00000264335,9606.ENSP00000361930,9606.ENSP00000364802,9606.ENSP00000379287,9606.ENSP00000432083	HSPB1,YWHAE,YWHAB,HSPA1A,YWHAZ,HSPA8
hsa05230	Central carbon metabolism in cancer		4	65	1.25	0.00076	9606.ENSP00000359991,9606.ENSP00000377192,9606.ENSP00000390265,9606.ENSP00000445175	PGAM1,G6PD,IDH1,LDHA
hsa00020	Citrate cycle (TCA cycle)		3	30	1.47	0.0015	9606.ENSP00000216254,9606.ENSP00000342056,9606.ENSP00000390265	ACO2,CS,IDH1
hsa05143	African trypanosomiasis		3	34	1.41	0.002	9606.ENSP00000236850,9606.ENSP00000322421,9606.ENSP00000333994	APOA1,HBA1,HBB
hsa00480	Glutathione metabolism		3	50	1.24	0.0055	9606.ENSP00000377192,9606.ENSP00000381607,9606.ENSP00000390265	G6PD,GSTP1,IDH1
hsa01100	Metabolic pathways		12	1250	0.45	0.0069	9606.ENSP00000216254,9606.ENSP00000229239,9606.ENSP00000234590,9606.ENSP00000337060,9606.ENSP00000342056,9606.ENSP00000359991,9606.ENSP00000362413,9606.ENSP00000377192,9606.ENSP00000378669,9606.ENSP00000390265,9606.ENSP00000445175,9606.ENSP00000477639	ACO2,GAPDH,ENO1,NME1,CS,PGAM1,PGK1,G6PD,ALDOA,IDH1,LDHA,NAGK
hsa05418	Fluid shear stress and atherosclerosis		4	133	0.94	0.0077	9606.ENSP00000299767,9606.ENSP00000335153,9606.ENSP00000349960,9606.ENSP00000381607	HSP90B1,HSP90AA1,ACTB,GSTP1
hsa04213	Longevity regulating pathway - multiple species		3	61	1.16	0.008	9606.ENSP00000364802,9606.ENSP00000432083,9606.ENSP00000446252	HSPA1A,HSPA8,SOD2
hsa00910	Nitrogen metabolism		2	17	1.54	0.0106	9606.ENSP00000285379,9606.ENSP00000430656	CA2,CA1
hsa04390	Hippo signaling pathway		4	152	0.89	0.0107	9606.ENSP00000264335,9606.ENSP00000349960,9606.ENSP00000361930,9606.ENSP00000379287	YWHAE,ACTB,YWHAB,YWHAZ
hsa04971	Gastric acid secretion		3	72	1.09	0.011	9606.ENSP00000285379,9606.ENSP00000349960,9606.ENSP00000356042	CA2,ACTB,EZR
hsa05164	Influenza A		4	168	0.84	0.014	9606.ENSP00000265333,9606.ENSP00000349960,9606.ENSP00000364802,9606.ENSP00000432083	VDAC1,ACTB,HSPA1A,HSPA8
hsa05203	Viral carcinogenesis		4	183	0.81	0.0181	9606.ENSP00000264335,9606.ENSP00000361930,9606.ENSP00000365439,9606.ENSP00000379287	YWHAE,YWHAB,HNRNPK,YWHAZ
hsa04657	IL-17 signaling pathway		3	92	0.98	0.0191	9606.ENSP00000299767,9606.ENSP00000335153,9606.ENSP00000357727	HSP90B1,HSP90AA1,S100A9
hsa00630	Glyoxylate and dicarboxylate metabolism		2	28	1.32	0.0205	9606.ENSP00000216254,9606.ENSP00000342056	ACO2,CS
hsa05215	Prostate cancer		3	97	0.96	0.0205	9606.ENSP00000299767,9606.ENSP00000335153,9606.ENSP00000381607	HSP90B1,HSP90AA1,GSTP1
hsa00030	Pentose phosphate pathway		2	30	1.29	0.0217	9606.ENSP00000377192,9606.ENSP00000378669	G6PD,ALDOA
hsa04810	Regulation of actin cytoskeleton		4	205	0.76	0.0223	9606.ENSP00000216181,9606.ENSP00000349960,9606.ENSP00000356042,9606.ENSP00000432660	MYH9,ACTB,EZR,CFL1
hsa04151	PI3K-Akt signaling pathway		5	348	0.62	0.027	9606.ENSP00000264335,9606.ENSP00000299767,9606.ENSP00000335153,9606.ENSP00000361930,9606.ENSP00000379287	YWHAE,HSP90B1,HSP90AA1,YWHAB,YWHAZ
hsa04114	Oocyte meiosis		3	116	0.88	0.0289	9606.ENSP00000264335,9606.ENSP00000361930,9606.ENSP00000379287	YWHAE,YWHAB,YWHAZ
hsa04110	Cell cycle		3	123	0.85	0.0328	9606.ENSP00000264335,9606.ENSP00000361930,9606.ENSP00000379287	YWHAE,YWHAB,YWHAZ
hsa03040	Spliceosome		3	130	0.83	0.0369	9606.ENSP00000364802,9606.ENSP00000365439,9606.ENSP00000432083	HSPA1A,HNRNPK,HSPA8
hsa05144	Malaria		2	47	1.09	0.041	9606.ENSP00000322421,9606.ENSP00000333994	HBA1,HBB
hsa04979	Cholesterol metabolism		2	48	1.09	0.0415	9606.ENSP00000236850,9606.ENSP00000265333	APOA1,VDAC1
hsa05110	Vibrio cholerae infection		2	48	1.09	0.0415	9606.ENSP00000286091,9606.ENSP00000349960	PDIA4,ACTB
hsa04145	Phagosome		3	145	0.78	0.0439	9606.ENSP00000320866,9606.ENSP00000336799,9606.ENSP00000349960	CALR,TUBA1B,ACTB
hsa04921	Oxytocin signaling pathway		3	149	0.77	0.046	9606.ENSP00000307940,9606.ENSP00000349960,9606.ENSP00000446955	EEF2,ACTB,MYL6
hsa04217	Necroptosis	MCF cell death	3	155	0.75	0.0496	9606.ENSP00000265333,9606.ENSP00000335153,9606.ENSP00000419425	VDAC1,HSP90AA1,PPIA
